# Supplementary material for: Comparative RNA-Seq Analysis Reveals Potentially Resistance-Related Genes in Response to Bacterial Canker of Tomato
Source: Genes (Basel). 2021 Oct 29;12(11):1745. doi: 10.3390/genes12111745 (PMC8618811; doi:10.3390/genes12111745)
Supplement: Supplementary file 1 [file genes-12-01745-s001.zip]

Archive with 6 entries (6 files):
- Supplementary materials (Figures S1-S4_Tables S1_S2_S9).pdf
- __MACOSX/._Supplementary materials (Figures S1-S4_Tables S1_S2_S9).pdf
- Supplementary materials (Tables S3-S8).xlsx
- __MACOSX/._Supplementary materials (Tables S3-S8).xlsx
- Table S10.xlsx
- __MACOSX/._Table S10.xlsx
