# Supplementary material for: Comparative RNA-Seq Analysis Reveals Potentially Resistance-Related Genes in Response to Bacterial Canker of Tomato
Source: Genes (Basel). 2021 Oct 29;12(11):1745. doi: 10.3390/genes12111745 (PMC8618811; doi:10.3390/genes12111745)
Supplement: Supplementary file 1 [file genes-12-01745-s001.zip › Supplementary materials (Tables S3-S8).xlsx]

## Sheet: Supplemetary information 2
		Supplementary information 2: Tables S3-S8
		Comparative RNA-Seq analysis reveals potentially resistance-related genes in response to bacterial canker of tomato
		Authors. Leonardo I. Pereyra-Bistraín1,+, Cesaré Ovando-Vázquez2,+, Alejandra Rougon-Cardoso3,*, Ángel G. Alpuche-Solís1,*.
			1División de Biología Molecular, Instituto Potosino de Investigación Científica y Tecnológica A.C., San Luis Potosí, México.
			2Centro Nacional de Supercómputo, Instituto Potosino de Investigación Científica y Tecnológica A.C., Consejo Nacional de Ciencia y Tecnología, San Luis Potosí, México.
			3Laboratory of Agrogenomic Sciences, Universidad Nacional Autónoma de México, ENES-León, León, México.
			*Corresponding authors: alpuche@ipicyt.edu.mx; arougon@enes.unam.mx
			+These authors contributed equally to this work

## Sheet: TableS3. MR approach 0-8 hpi 
trxID	S._arc.logFC	S._lyc.logFC	S._arc.logCPM	S._lyc.logCPM	S._arc.PValue	S._lyc.PValue	S._arc.FDR	S._lyc.FDR	scoreS._arc	scoreS._lyc	arUp	lycUp	arlyc_UP	arDOWN	lycDOWN	arlyc_DOWN	arUp_lycDown	arDown_lycUp	GO	description_BLASTX_hit	Pfam	Kegg
Solyc10g005080.3	-6.52115	-7.38064	7.52068	7.52068	1.04e-13	2.62e-14	1.51e-09	3.79e-10	-8.82167	-9.4214	FALSE	FALSE	FALSE	FALSE	FALSE	TRUE	FALSE	FALSE	NA	Protein LHY {ECO:0000303|PubMed:9657154}	PF00249.30^Myb_DNA-binding^Myb-like DNA-binding domain^24-67^E:3.3e-13	KEGG:ath:AT2G46830`KO:K12134
Solyc11g072480.2	4.29865	2.8046	5.96155	5.96155	5.38e-13	1.3e-10	2.77e-09	1.25e-07	8.55714	6.90465	FALSE	FALSE	TRUE	FALSE	FALSE	FALSE	FALSE	FALSE	GO:0009506295	Tetraspanin-3	PF00335.19^Tetraspannin^Tetraspanin family^6-136^E:3.4e-22	KEGG:ath:AT3G45600
Solyc07g024000.3	3.85753	3.31899	6.76362	6.76362	5.75e-13	4.07e-12	2.77e-09	1.47e-08	8.55714	7.83142	FALSE	FALSE	TRUE	FALSE	FALSE	FALSE	FALSE	FALSE	GO:0009535203|GO:000953650|GO:001649167	Probable chlorophyll(ide) b reductase NYC1	chloroplastic	PF00106.24^adh_short^short chain dehydrogenase^156-360^E:1.1e-33`PF08659.9^KR^KR domain^157-282^E:1.3e-05`PF13561.5^adh_short_C2^Enoyl-(Acyl carrier protein) reductase^161-362^E:1.8e-23
Solyc01g005300.3	7.55535	7.83265	6.4867	6.4867	3.77e-12	3.31e-12	1.36e-08	1.47e-08	7.86537	7.83142	FALSE	FALSE	TRUE	FALSE	FALSE	FALSE	FALSE	FALSE	GO:00063559|GO:00076231|GO:00096371|GO:00099084|GO:00099112|GO:00104681|GO:00165672|GO:00182985	Adagio protein 3	PF13426.6^PAS_9^PAS domain^19-126^E:1.8e-15`PF00989.24^PAS^PAS fold^25-126^E:2.2e-07`PF08448.9^PAS_4^PAS fold^25-126^E:3.3e-05`PF08447.11^PAS_3^PAS fold^32-126^E:4.2e-06`PF00646.32^F-box^F-box domain^176-214^E:7.3e-05`PF13418.5^Kelch_4^Galactose oxidase	central domain^270-320^E:3.6e-11`PF13415.5^Kelch_3^Galactose oxidase
Solyc06g009190.3	7.42429	7.8905	6.29974	6.29974	9.35e-12	2.76e-12	2.71e-08	1.47e-08	7.5673	7.83142	FALSE	FALSE	TRUE	FALSE	FALSE	FALSE	FALSE	FALSE	NA	Probable pectinesterase/pectinesterase inhibitor 40	PF04043.14^PMEI^Plant invertase/pectin methylesterase inhibitor^58-209^E:3.8e-24`PF01095.18^Pectinesterase^Pectinesterase^261-557^E:6.4e-147	KEGG:ath:AT4G02320`KO:K01051
Solyc08g077530.3	7.74724	2.91696	5.34982	5.34982	3.52e-11	3.37e-07	8.48e-08	1.91e-05	7.07138	4.71857	FALSE	FALSE	TRUE	FALSE	FALSE	FALSE	FALSE	FALSE	NA	Beta-amylase 3	chloroplastic	PF01373.16^Glyco_hydro_14^Glycosyl hydrolase family 14^125-542^E:1.2e-165
Solyc02g014860.3	6.76597	6.58915	8.52461	8.52461	5.42e-11	7.61e-11	1.12e-07	8.48e-08	6.95061	7.07183	FALSE	FALSE	TRUE	FALSE	FALSE	FALSE	FALSE	FALSE	NA	Chaperone protein dnaJ C76	chloroplastic {ECO:0000305}	PF00226.30^DnaJ^DnaJ domain^55-115^E:4.7e-12`PF13459.5^Fer4_15^4Fe-4S single cluster domain^146-203^E:1.6e-06`PF13370.5^Fer4_13^4Fe-4S single cluster domain of Ferredoxin I^148-203^E:6.4e-10
Solyc10g079620.2	-5.51056	-6.48109	6.86116	6.86116	7.94e-11	1.2e-11	1.44e-07	2.56e-08	-6.84276	-7.59251	FALSE	FALSE	FALSE	FALSE	FALSE	TRUE	FALSE	FALSE	NA	Haloacid dehalogenase-like hydrolase domain-containing protein 3	PF13419.5^HAD_2^Haloacid dehalogenase-like hydrolase^91-274^E:1.4e-19`PF00702.25^Hydrolase^haloacid dehalogenase-like hydrolase^179-271^E:7.6e-12`PF13242.5^Hydrolase_like^HAD-hyrolase-like^232-276^E:8.5e-08	KEGG:rno:311530`KO:K01097
Solyc09g082680.3	-4.04264	-4.39712	6.64698	6.64698	1.06e-10	3.81e-11	1.54e-07	5.52e-08	-6.81168	-7.25801	FALSE	FALSE	FALSE	FALSE	FALSE	TRUE	FALSE	FALSE	NA	Dymeclin	PF09742.8^Dymeclin^Dyggve-Melchior-Clausen syndrome protein^1-676^E:3.7e-151`PF12722.6^Hid1^High-temperature-induced dauer-formation protein^376-522^E:1.8e-08	KEGG:mmu:69190
Solyc08g060970.3	3.40363	0.350754	3.69089	3.69089	1.07e-10	0.101608	1.54e-07	0.196524	6.81168	0.706584	TRUE	FALSE	FALSE	FALSE	FALSE	FALSE	FALSE	FALSE	NA	Probable polygalacturonase At3g15720	PF00295.16^Glyco_hydro_28^Glycosyl hydrolases family 28^39-82^E:3.3e-11	.
Solyc02g084430.3	-7.06177	-4.66606	4.60578	4.60578	1.32e-10	7.11e-09	1.73e-07	1.4e-06	-6.76097	-5.85312	FALSE	FALSE	FALSE	FALSE	FALSE	TRUE	FALSE	FALSE	NA	.	.	.
Solyc09g075860.3	2.70931	1.7457	6.60571	6.60571	1.59e-10	5.49e-08	1.92e-07	5.73e-06	6.71711	5.24164	FALSE	FALSE	TRUE	FALSE	FALSE	FALSE	FALSE	FALSE	GO:003140827	Probable linoleate 9S-lipoxygenase 5	PF01477.22^PLAT^PLAT/LH2 domain^72-169^E:1.4e-18`PF00305.18^Lipoxygenase^Lipoxygenase^183-855^E:0	KEGG:sot:102577714`KO:K15718
Solyc02g079490.3	-6.85627	-10.4275	5.41041	5.41041	2.07e-10	7.96e-12	2.31e-07	2.31e-08	-6.63645	-7.63716	FALSE	FALSE	FALSE	FALSE	FALSE	TRUE	FALSE	FALSE	NA	Shikimate O-hydroxycinnamoyltransferase	PF02458.14^Transferase^Transferase family^1-296^E:1.3e-60	KEGG:ath:AT5G48930`KO:K13065
Solyc02g090390.3	3.85383	4.58227	5.86242	5.86242	2.28e-10	3.03e-11	2.36e-07	4.87e-08	6.62789	7.31273	FALSE	FALSE	TRUE	FALSE	FALSE	FALSE	FALSE	FALSE	GO:000467215|GO:000467444|GO:000697010|GO:000941416|GO:000965133|GO:000973723|GO:000973821|GO:000993112|GO:001630110|GO:003555619|GO:004274220|GO:004280221|GO:004677723|GO:004836617	Serine/threonine-protein kinase SRK2I	PF00069.24^Pkinase^Protein kinase domain^98-135^E:1.9e-08	KEGG:ath:AT4G33950`KO:K14498
Solyc01g105120.3	-3.52075	-3.7896	8.44888	8.44888	2.98e-10	1.19e-10	2.73e-07	1.23e-07	-6.56327	-6.90986	FALSE	FALSE	FALSE	FALSE	FALSE	TRUE	FALSE	FALSE	NA	Protein LNK1 {ECO:0000303|PubMed:23818596}	.	.
Solyc01g108910.3	8.14601	7.9139	6.92943	6.92943	3.02e-10	4.47e-10	2.73e-07	2.4e-07	6.56327	6.62005	FALSE	FALSE	TRUE	FALSE	FALSE	FALSE	FALSE	FALSE	NA	CCG-binding protein 1	.	KEGG:ath:AT2G15890
Solyc01g067680.3	3.88271	3.93785	6.27965	6.27965	3.71e-10	3.15e-10	3.16e-07	1.83e-07	6.50096	6.73844	FALSE	FALSE	TRUE	FALSE	FALSE	FALSE	FALSE	FALSE	GO:00056543|GO:00095364	Tubby-like F-box protein 3	PF01167.17^Tub^Tub family^1-147^E:1.1e-50	KEGG:ath:AT2G47900
Solyc03g123630.3	4.98419	4.25118	9.54253	9.54253	4.63e-10	2.83e-09	3.72e-07	8.23e-07	6.42948	6.08443	FALSE	FALSE	TRUE	FALSE	FALSE	FALSE	FALSE	FALSE	GO:000557687|GO:000561866|GO:003059910|GO:004254510|GO:004533010|GO:004549016	Pectinesterase/pectinesterase inhibitor U1	PF01095.18^Pectinesterase^Pectinesterase^2-214^E:9.1e-112	KEGG:sly:544016`KO:K01051
Solyc11g065070.2	-2.0646	-1.7318	6.42335	6.42335	5.74e-10	5.74e-09	4.38e-07	1.21e-06	-6.35898	-5.91543	FALSE	FALSE	FALSE	FALSE	FALSE	TRUE	FALSE	FALSE	NA	Hydroxymethylglutaryl-CoA lyase	mitochondrial	PF00682.18^HMGL-like^HMGL-like^131-403^E:2.5e-57
Solyc09g083090.3	-4.04512	-5.20425	3.67191	3.67191	6.45e-10	2.55e-11	4.67e-07	4.61e-08	-6.33107	-7.33601	FALSE	FALSE	FALSE	FALSE	FALSE	TRUE	FALSE	FALSE	NA	CBL-interacting serine/threonine-protein kinase 7	PF00069.24^Pkinase^Protein kinase domain^34-290^E:1.3e-70`PF07714.16^Pkinase_Tyr^Protein tyrosine kinase^36-285^E:3.9e-36`PF14531.5^Kinase-like^Kinase-like^133-278^E:2.3e-06`PF03822.13^NAF^NAF domain^318-375^E:3.1e-14	KEGG:ath:AT3G23000
Solyc04g080700.3	2.80682	3.43171	7.95894	7.95894	7.67e-10	6.04e-11	5.29e-07	7.95e-08	6.27658	7.0996	FALSE	FALSE	TRUE	FALSE	FALSE	FALSE	FALSE	FALSE	NA	Bifunctional nuclease 2	.	KEGG:ath:AT1G19660
Solyc10g051390.2	4.92015	4.19214	6.80341	6.80341	1.44e-09	8.08e-09	9.47e-07	1.44e-06	6.02359	5.8421	FALSE	FALSE	TRUE	FALSE	FALSE	FALSE	FALSE	FALSE	GO:0003723256	Glycine-rich RNA-binding protein	.	.
Solyc08g083320.3	-3.05052	-3.59302	8.8954	8.8954	1.74e-09	2.26e-10	1.09e-06	1.53e-07	-5.96103	-6.81642	FALSE	FALSE	FALSE	FALSE	FALSE	TRUE	FALSE	FALSE	GO:000950119|GO:001925216	Granule-bound starch synthase 1	chloroplastic/amyloplastic	.
Solyc12g006240.2	7.58082	8.07332	5.4038	5.4038	2.28e-09	1.89e-09	1.37e-06	6.39e-07	5.86208	6.19458	FALSE	FALSE	TRUE	FALSE	FALSE	FALSE	FALSE	FALSE	NA	Zinc finger protein CONSTANS-LIKE 9	.	KEGG:ath:AT5G48250
Solyc09g011080.3	-8.58679	-9.4187	11.4803	11.4803	2.6e-09	1.08e-09	1.47e-06	4.36e-07	-5.83239	-6.36058	FALSE	FALSE	FALSE	FALSE	FALSE	TRUE	FALSE	FALSE	GO:0009570262|GO:004280265	Ribulose bisphosphate carboxylase/oxygenase activase	chloroplastic	.
Solyc07g006630.3	-3.60305	-1.37604	6.01752	6.01752	2.64e-09	0.000134695	1.47e-06	0.00133986	-5.83239	-2.87294	FALSE	FALSE	FALSE	FALSE	FALSE	TRUE	FALSE	FALSE	NA	Zinc finger protein CONSTANS-LIKE 5	PF06203.13^CCT^CCT motif^53-95^E:1.7e-18	KEGG:ath:AT5G24930
Solyc12g044600.3	-2.57404	-2.35517	9.78029	9.78029	3.07e-09	9.65e-09	1.65e-06	1.62e-06	-5.78379	-5.78932	FALSE	FALSE	FALSE	FALSE	FALSE	TRUE	FALSE	FALSE	GO:005128781	NADP-dependent malic enzyme	chloroplastic	PF00390.18^malic^Malic enzyme
Solyc06g036260.3	-4.2525	-5.32291	7.8991	7.8991	3.47e-09	2.66e-10	1.7e-06	1.6e-07	-5.77072	-6.7952	FALSE	FALSE	FALSE	FALSE	FALSE	TRUE	FALSE	FALSE	GO:000550663|GO:001649158|GO:001678735|GO:003196930	Beta-carotene hydroxylase 2	chloroplastic	.
Solyc03g114100.1	3.69997	3.71931	4.88873	4.88873	3.67e-09	4.22e-09	1.7e-06	1.02e-06	5.77072	5.99054	FALSE	FALSE	TRUE	FALSE	FALSE	FALSE	FALSE	FALSE	NA	.	.	.
Solyc12g042770.2	3.24601	2.33478	8.99442	8.99442	3.89e-09	2.2e-07	1.7e-06	1.46e-05	5.77072	4.83464	FALSE	FALSE	TRUE	FALSE	FALSE	FALSE	FALSE	FALSE	NA	.	.	.
Solyc04g010250.3	3.58988	3.72598	6.92665	6.92665	3.9e-09	2.08e-09	1.7e-06	6.7e-07	5.77072	6.17365	FALSE	FALSE	TRUE	FALSE	FALSE	FALSE	FALSE	FALSE	NA	Caffeoylshikimate esterase	PF12146.7^Hydrolase_4^Serine aminopeptidase	S33^34-271^E:1.3e-64`PF00561.19^Abhydrolase_1^alpha/beta hydrolase fold^39-148^E:3e-08`PF12697.6^Abhydrolase_6^Alpha/beta hydrolase family^39-269^E:4.1e-08
Solyc02g071740.3	2.63425	1.28824	5.63314	5.63314	3.99e-09	2.46e-05	1.7e-06	0.000380383	5.77072	3.41978	FALSE	FALSE	TRUE	FALSE	FALSE	FALSE	FALSE	FALSE	NA	Integrin-linked protein kinase 1 {ECO:0000303|PubMed:27208244}	PF12796.6^Ank_2^Ankyrin repeats (3 copies)^42-103^E:6.2e-13`PF13637.5^Ank_4^Ankyrin repeats (many copies)^48-93^E:7.8e-06`PF13857.5^Ank_5^Ankyrin repeats (many copies)^66-108^E:1.5e-06`PF00023.29^Ank^Ankyrin repeat^72-103^E:2.1e-06`PF13606.5^Ank_3^Ankyrin repeat^73-100^E:0.00031	KEGG:ath:AT2G43850
Solyc11g007020.2	3.60362	1.79853	6.22763	6.22763	4.04e-09	1.62e-05	1.7e-06	0.000281901	5.77072	3.5499	FALSE	FALSE	TRUE	FALSE	FALSE	FALSE	FALSE	FALSE	GO:000577774|GO:001612624	Diphosphomevalonate decarboxylase MVD2	peroxisomal {ECO:0000305}	PF00288.25^GHMP_kinases_N^GHMP kinases N terminal domain^116-174^E:1e-06
Solyc06g006080.3	3.69751	3.86897	8.90189	8.90189	4.06e-09	2.41e-09	1.7e-06	7.53e-07	5.77072	6.12333	FALSE	FALSE	TRUE	FALSE	FALSE	FALSE	FALSE	FALSE	GO:000953641|GO:0009570184|GO:001990413|GO:005153933	Phosphomethylpyrimidine synthase	chloroplastic	PF13667.5^ThiC-associated^ThiC-associated domain^95-159^E:1.2e-06`PF01964.17^ThiC_Rad_SAM^Radical SAM ThiC family^167-587^E:7e-196
Solyc03g119970.3	2.00338	2.05238	6.60097	6.60097	4.1e-09	2.88e-09	1.7e-06	8.23e-07	5.77072	6.08443	FALSE	FALSE	TRUE	FALSE	FALSE	FALSE	FALSE	FALSE	GO:003196920	Plastidic ATP/ADP-transporter	PF03219.13^TLC^TLC ATP/ADP transporter^1-108^E:4.5e-41`PF03219.13^TLC^TLC ATP/ADP transporter^106-154^E:1.6e-13`PF03219.13^TLC^TLC ATP/ADP transporter^153-235^E:1.8e-23`PF03219.13^TLC^TLC ATP/ADP transporter^333-493^E:9.2e-68	KEGG:sot:102605062`KO:K03301
Solyc09g082780.3	2.75956	3.64194	6.59239	6.59239	4.64e-09	1.46e-10	1.87e-06	1.25e-07	5.72888	6.90465	FALSE	FALSE	TRUE	FALSE	FALSE	FALSE	FALSE	FALSE	NA	Stem-specific protein TSJT1	PF12481.7^DUF3700^Aluminium induced protein^2-227^E:3.4e-110`PF13537.5^GATase_7^Glutamine amidotransferase domain^75-169^E:1.4e-08	.
Solyc05g007060.3	-2.34275	0.796437	6.45351	6.45351	4.89e-09	0.000952714	1.91e-06	0.00574925	-5.71829	2.24039	FALSE	FALSE	FALSE	FALSE	FALSE	FALSE	FALSE	TRUE	NA	NAD(P)H-quinone oxidoreductase subunit H	chloroplastic {ECO:0000255|HAMAP-Rule:MF_01358}	PF07063.12^DUF1338^Domain of unknown function (DUF1338)^1-65^E:1.3e-13`PF07063.12^DUF1338^Domain of unknown function (DUF1338)^69-116^E:3.5e-06
Solyc01g095720.3	-4.19576	-1.30601	5.21934	5.21934	5.78e-09	0.00143191	2.2e-06	0.00781076	-5.65681	-2.10731	FALSE	FALSE	FALSE	FALSE	FALSE	TRUE	FALSE	FALSE	NA	Phospholipase A1 PLIP1	chloroplastic {ECO:0000305}	PF01764.24^Lipase_3^Lipase (class 3)^399-536^E:3.2e-25
Solyc03g059260.3	-2.61658	-2.74517	8.85645	8.85645	6.58e-09	3.57e-09	2.44e-06	9.57e-07	-5.61205	-6.01892	FALSE	FALSE	FALSE	FALSE	FALSE	TRUE	FALSE	FALSE	NA	Carboxyl-terminal-processing peptidase 3	chloroplastic	PF03572.17^Peptidase_S41^Peptidase family S41^51-86^E:6.1e-12
Solyc03g093800.1	4.39321	3.6691	5.15196	5.15196	6.85e-09	3.71e-08	2.48e-06	4.56e-06	5.60572	5.34133	FALSE	FALSE	TRUE	FALSE	FALSE	FALSE	FALSE	FALSE	NA	.	.	.
Solyc04g008730.3	3.47131	4.36482	5.32555	5.32555	7.13e-09	5.16e-10	2.52e-06	2.58e-07	5.59876	6.58877	FALSE	FALSE	TRUE	FALSE	FALSE	FALSE	FALSE	FALSE	GO:000561870|GO:000597547|GO:000950525|GO:004804646|GO:007155545	Alpha-galactosidase 1 {ECO:0000303|PubMed:15034167}	.	KEGG:ath:AT5G08380`KO:K07407
Solyc02g078670.3	1.90754	1.92556	7.33896	7.33896	8.09e-09	7.42e-09	2.75e-06	1.4e-06	5.56052	5.85312	FALSE	FALSE	TRUE	FALSE	FALSE	FALSE	FALSE	FALSE	NA	COP1-interacting protein 7 {ECO:0000303|PubMed:9668129}	.	KEGG:ath:AT4G27430
Solyc08g006160.3	-2.72734	-3.21549	8.35857	8.35857	8.17e-09	1.04e-09	2.75e-06	4.31e-07	-5.56052	-6.36556	FALSE	FALSE	FALSE	FALSE	FALSE	TRUE	FALSE	FALSE	GO:000953452|GO:0009941123	Probable plastid-lipid-associated protein 8	chloroplastic	.
Solyc06g048410.3	-3.23246	-2.56315	9.55996	9.55996	9e-09	1.49e-07	2.96e-06	1.11e-05	-5.52842	-4.95476	FALSE	FALSE	FALSE	FALSE	FALSE	TRUE	FALSE	FALSE	NA	Superoxide dismutase [Fe]	chloroplastic	PF00081.21^Sod_Fe_N^Iron/manganese superoxide dismutases
Solyc10g005030.3	-4.02377	-4.24682	5.76672	5.76672	9.52e-09	4.08e-09	3.06e-06	1.02e-06	-5.51403	-5.99203	FALSE	FALSE	FALSE	FALSE	FALSE	TRUE	FALSE	FALSE	NA	Two-component response regulator-like APRR5	PF06203.13^CCT^CCT motif^484-526^E:6.1e-17	KEGG:ath:AT5G24470`KO:K12130
Solyc01g100000.3	8.01228	4.97012	5.08346	5.08346	9.78e-09	4.49e-07	3.08e-06	2.37e-05	5.51172	4.62474	FALSE	FALSE	TRUE	FALSE	FALSE	FALSE	FALSE	FALSE	NA	F-box protein PP2-B15	PF14299.5^PP2^Phloem protein 2^1-139^E:2.6e-33	KEGG:ath:AT1G09155
Solyc07g062580.3	2.32606	1.15439	5.20987	5.20987	1.01e-08	4.91e-05	3.12e-06	0.000622641	5.50626	3.20576	FALSE	FALSE	TRUE	FALSE	FALSE	FALSE	FALSE	FALSE	NA	TPR repeat-containing thioredoxin TTL1	PF07719.16^TPR_2^Tetratricopeptide repeat^213-246^E:3.8e-05`PF13414.5^TPR_11^TPR repeat^220-257^E:2.7e-06`PF13432.5^TPR_16^Tetratricopeptide repeat^220-279^E:0.00038`PF07719.16^TPR_2^Tetratricopeptide repeat^247-279^E:6e-05	KEGG:ath:AT1G53300
Solyc08g082590.3	-4.17009	-4.49186	7.28539	7.28539	1.07e-08	4.24e-09	3.19e-06	1.02e-06	-5.49613	-5.99054	FALSE	FALSE	FALSE	FALSE	FALSE	TRUE	FALSE	FALSE	NA	Uncharacterized protein At5g39865	PF00462.23^Glutaredoxin^Glutaredoxin^249-316^E:6.3e-12	KEGG:ath:AT5G39865
Solyc05g013560.3	5.88647	5.00263	4.46889	4.46889	1.08e-08	4.99e-08	3.19e-06	5.46e-06	5.49613	5.26247	FALSE	FALSE	TRUE	FALSE	FALSE	FALSE	FALSE	FALSE	NA	.	.	.
Solyc08g066900.1	4.43933	0.377284	6.28496	6.28496	1.12e-08	0.64734	3.24e-06	0.752915	5.49006	0.123254	TRUE	FALSE	FALSE	FALSE	FALSE	FALSE	FALSE	FALSE	NA	5'-methylthioadenosine/S-adenosylhomocysteine nucleosidase {ECO:0000255|HAMAP-Rule:MF_01684}	.	KEGG:aha:AHA_1706`KO:K01243
Solyc06g048820.1	2.62074	0.783203	6.28267	6.28267	1.16e-08	0.00399232	3.29e-06	0.0169542	5.48289	1.77072	TRUE	FALSE	FALSE	FALSE	FALSE	FALSE	FALSE	FALSE	NA	Wound-induced protein 1	.	.
Solyc04g076570.3	2.36727	2.10304	4.34351	4.34351	1.23e-08	6.19e-08	3.44e-06	6.14e-06	5.46372	5.21171	FALSE	FALSE	TRUE	FALSE	FALSE	FALSE	FALSE	FALSE	NA	Protein CLT2	chloroplastic {ECO:0000303|PubMed:20080670}	.
Solyc09g090550.3	-3.07385	-0.594765	4.87791	4.87791	1.27e-08	0.0545287	3.47e-06	0.122504	-5.46022	-0.911851	FALSE	FALSE	FALSE	TRUE	FALSE	FALSE	FALSE	FALSE	NA	Actin-related protein 2/3 complex subunit 2B	PF04045.13^P34-Arc^Arp2/3 complex	34 kD subunit p34-Arc^81-295^E:4.6e-31
Solyc02g081170.3	-4.76649	-4.75673	11.6553	11.6553	1.29e-08	1.32e-08	3.47e-06	2.12e-06	-5.46022	-5.67294	FALSE	FALSE	FALSE	FALSE	FALSE	TRUE	FALSE	FALSE	GO:000941414|GO:0009535100	Light-induced protein	chloroplastic	PF04755.11^PAP_fibrillin^PAP_fibrillin^14-117^E:1.7e-20`PF04755.11^PAP_fibrillin^PAP_fibrillin^207-262^E:3.7e-19
Solyc07g005390.3	-2.82715	-3.52611	9.0579	9.0579	1.46e-08	9.54e-10	3.83e-06	4.06e-07	-5.41649	-6.39124	FALSE	FALSE	FALSE	FALSE	FALSE	TRUE	FALSE	FALSE	NA	NADP-dependent glyceraldehyde-3-phosphate dehydrogenase	PF00171.21^Aldedh^Aldehyde dehydrogenase family^24-483^E:3.6e-144	.
Solyc03g025710.3	-7.31529	-8.77298	6.23473	6.23473	1.49e-08	1.7e-09	3.85e-06	5.99e-07	-5.41468	-6.22291	FALSE	FALSE	FALSE	FALSE	FALSE	TRUE	FALSE	FALSE	NA	.	.	.
Solyc12g095910.2	1.77734	2.41871	7.7385	7.7385	1.54e-08	2.47e-10	3.87e-06	1.56e-07	5.41252	6.8079	FALSE	FALSE	TRUE	FALSE	FALSE	FALSE	FALSE	FALSE	NA	Vacuolar-processing enzyme	PF01650.17^Peptidase_C13^Peptidase C13 family^54-325^E:1.3e-112	KEGG:cit:102612763`KO:K01369
Solyc08g077300.3	-2.91427	-2.12198	6.81134	6.81134	1.55e-08	7.24e-07	3.87e-06	3.34e-05	-5.41252	-4.47668	FALSE	FALSE	FALSE	FALSE	FALSE	TRUE	FALSE	FALSE	NA	UMP-CMP kinase 3 {ECO:0000255|HAMAP-Rule:MF_03172}	.	KEGG:ath:AT5G26667`KO:K13800
Solyc07g055050.3	5.27252	5.74876	7.02788	7.02788	1.63e-08	7.56e-09	3.99e-06	1.4e-06	5.39931	5.85312	FALSE	FALSE	TRUE	FALSE	FALSE	FALSE	FALSE	FALSE	NA	Protein CONSERVED ONLY IN THE GREEN LINEAGE 160	chloroplastic {ECO:0000303|PubMed:24664203}	.
Solyc02g090890.3	-3.87629	-2.79642	8.64808	8.64808	1.69e-08	7.05e-07	4.02e-06	3.26e-05	-5.39592	-4.48666	FALSE	FALSE	FALSE	FALSE	FALSE	TRUE	FALSE	FALSE	GO:001602080	Zeaxanthin epoxidase	chloroplastic	PF00890.23^FAD_binding_2^FAD binding domain^88-116^E:0.00021`PF13450.5^NAD_binding_8^NAD(P)-binding Rossmann-like domain^90-116^E:1.9e-05
Solyc07g041900.3	3.52141	3.72919	9.5341	9.5341	1.69e-08	8.65e-09	4.02e-06	1.5e-06	5.39592	5.82327	FALSE	FALSE	TRUE	FALSE	FALSE	FALSE	FALSE	FALSE	GO:000561530|GO:005160329	Cysteine proteinase 3	PF08246.11^Inhibitor_I29^Cathepsin propeptide inhibitor domain (I29)^31-72^E:1.1e-09	KEGG:sly:101252505`KO:K01366
Solyc03g078610.3	2.56895	1.23852	4.92054	4.92054	1.78e-08	9.53e-05	4.1e-06	0.00101984	5.38726	2.99147	FALSE	FALSE	TRUE	FALSE	FALSE	FALSE	FALSE	FALSE	NA	Sugar transport protein 1	PF00083.23^Sugar_tr^Sugar (and other) transporter^1-130^E:1.1e-20	KEGG:rcu:8275367
Solyc06g062390.3	5.55168	-0.461704	8.67132	8.67132	1.78e-08	0.396299	4.1e-06	0.53654	5.38726	-0.270397	TRUE	FALSE	FALSE	FALSE	FALSE	FALSE	FALSE	FALSE	NA	Acid phosphatase 1	PF03767.13^Acid_phosphat_B^HAD superfamily	subfamily IIIB (Acid phosphatase)^50-133^E:2.6e-23
Solyc11g006300.2	-5.81475	-6.56521	6.02267	6.02267	2.04e-08	4.97e-09	4.51e-06	1.14e-06	-5.3461	-5.94178	FALSE	FALSE	FALSE	FALSE	FALSE	TRUE	FALSE	FALSE	NA	Steroid 5-alpha-reductase DET2	.	.
Solyc03g081240.3	6.36883	7.1137	4.29314	4.29314	2.04e-08	2.44e-09	4.51e-06	7.53e-07	5.3461	6.12333	FALSE	FALSE	TRUE	FALSE	FALSE	FALSE	FALSE	FALSE	NA	Two-component response regulator-like APRR5	.	KEGG:osa:4347674`KO:K12130
Solyc01g097520.3	2.69598	1.91443	7.78701	7.78701	2.07e-08	1.4e-06	4.51e-06	5.17e-05	5.3461	4.28647	FALSE	FALSE	TRUE	FALSE	FALSE	FALSE	FALSE	FALSE	NA	Annexin D4	PF00191.19^Annexin^Annexin^87-151^E:8e-09`PF00191.19^Annexin^Annexin^189-228^E:4.9e-07`PF00191.19^Annexin^Annexin^261-311^E:4.5e-07	KEGG:ath:AT2G38750`KO:K17098
Solyc01g099090.3	1.47825	2.26086	5.37193	5.37193	2.13e-08	6.67e-11	4.51e-06	8.05e-08	5.3461	7.09443	FALSE	FALSE	TRUE	FALSE	FALSE	FALSE	FALSE	FALSE	GO:000597523	Mannosylglycoprotein endo-beta-mannosidase	.	.
Solyc11g069290.2	1.9018	0.335112	5.56878	5.56878	2.16e-08	0.0810779	4.51e-06	0.165482	5.3461	0.781249	TRUE	FALSE	FALSE	FALSE	FALSE	FALSE	FALSE	FALSE	NA	Probable pyridoxal 5'-phosphate synthase subunit PDX2	.	KEGG:ath:AT5G60540`KO:K08681
Solyc11g011990.2	2.02213	2.30974	5.93353	5.93353	2.18e-08	3.9e-09	4.51e-06	9.91e-07	5.3461	6.00376	FALSE	FALSE	TRUE	FALSE	FALSE	FALSE	FALSE	FALSE	NA	Ubiquinol oxidase 4	chloroplastic/chromoplastic	.
Solyc02g079770.3	2.19818	1.33726	6.88072	6.88072	2.18e-08	9.06e-06	4.51e-06	0.000183208	5.3461	3.73705	FALSE	FALSE	TRUE	FALSE	FALSE	FALSE	FALSE	FALSE	NA	Multiple organellar RNA editing factor 9	chloroplastic {ECO:0000305}	.
Solyc09g009420.1	-3.25878	-3.80086	6.56081	6.56081	2.25e-08	3.86e-09	4.58e-06	9.91e-07	-5.33891	-6.00376	FALSE	FALSE	FALSE	FALSE	FALSE	TRUE	FALSE	FALSE	GO:008016727	Protein BIC1 {ECO:0000303|PubMed:27846570}	.	KEGG:ath:AT3G52740
Solyc09g056385.1	4.75235	2.04532	3.60361	3.60361	2.3e-08	0.000108091	4.62e-06	0.00112014	5.33511	2.95073	FALSE	FALSE	TRUE	FALSE	FALSE	FALSE	FALSE	FALSE	NA	Auxin-induced in root cultures protein 12	PF04526.12^DUF568^Protein of unknown function (DUF568)^89-187^E:2.2e-32	KEGG:ath:AT3G07390
Solyc07g005960.3	2.68122	1.24759	5.63912	5.63912	2.38e-08	0.000289848	4.73e-06	0.00236269	5.32554	2.62659	FALSE	FALSE	TRUE	FALSE	FALSE	FALSE	FALSE	FALSE	NA	Serine carboxypeptidase II-2	PF00450.21^Peptidase_S10^Serine carboxypeptidase^4-83^E:2.8e-09	.
Solyc09g008200.3	-2.4374	0.685403	7.65142	7.65142	2.47e-08	0.00880795	4.84e-06	0.0308314	-5.3153	1.51101	FALSE	FALSE	FALSE	TRUE	FALSE	FALSE	FALSE	FALSE	NA	Heavy metal-associated isoprenylated plant protein 6 {ECO:0000303|PubMed:21072340	ECO:0000303|PubMed:23368984}	PF00403.25^HMA^Heavy-metal-associated domain^63-112^E:1.4e-11`PF00403.25^HMA^Heavy-metal-associated domain^204-226^E:6.8e-05
Solyc07g056240.3	-3.59382	-4.12702	5.39553	5.39553	2.55e-08	5.1e-09	4.91e-06	1.15e-06	-5.30854	-5.93757	FALSE	FALSE	FALSE	FALSE	FALSE	TRUE	FALSE	FALSE	NA	Cytochrome b561 domain-containing protein At4g18260	.	KEGG:ath:AT2G30890
Solyc02g068910.3	3.00877	1.82804	5.58233	5.58233	2.58e-08	8.79e-06	4.92e-06	0.000179444	5.30834	3.74607	FALSE	FALSE	TRUE	FALSE	FALSE	FALSE	FALSE	FALSE	NA	Lecithin-cholesterol acyltransferase-like 4	.	.
Solyc04g051800.3	-2.58859	-2.17553	10.5922	10.5922	2.83e-08	2.42e-07	5.29e-06	1.55e-05	-5.27673	-4.80944	FALSE	FALSE	FALSE	FALSE	FALSE	TRUE	FALSE	FALSE	NA	ABC transporter F family member 5	PF00005.26^ABC_tran^ABC transporter^196-259^E:4e-15`PF12848.6^ABC_tran_Xtn^ABC transporter^350-409^E:1.9e-14	KEGG:ath:AT5G64840
Solyc04g009050.3	-2.3703	-2.73535	5.47604	5.47604	2.89e-08	3.76e-09	5.29e-06	9.89e-07	-5.27673	-6.00488	FALSE	FALSE	FALSE	FALSE	FALSE	TRUE	FALSE	FALSE	NA	.	.	.
Solyc04g081290.3	-2.54173	-1.58262	6.71539	6.71539	2.91e-08	8.5e-06	5.29e-06	0.000175102	-5.27673	-3.75671	FALSE	FALSE	FALSE	FALSE	FALSE	TRUE	FALSE	FALSE	GO:00096913|GO:001678727	Cytokinin riboside 5'-monophosphate phosphoribohydrolase LOG1	PF03641.13^Lysine_decarbox^Possible lysine decarboxylase^62-191^E:1.2e-44	KEGG:ath:AT2G28305`KO:K22522
Solyc05g014280.3	-9.12411	-9.08433	10.9472	10.9472	2.92e-08	2.99e-08	5.29e-06	4.01e-06	-5.27673	-5.39711	FALSE	FALSE	FALSE	FALSE	FALSE	TRUE	FALSE	FALSE	NA	Small heat shock protein	chloroplastic	PF00011.20^HSP20^Hsp20/alpha crystallin family^16-115^E:1.2e-26`PF04969.15^CS^CS domain^25-102^E:0.0027
Solyc06g075550.3	-4.29193	-1.40712	4.42754	4.42754	3.02e-08	0.00123447	5.4e-06	0.00699745	-5.26756	-2.15506	FALSE	FALSE	FALSE	FALSE	FALSE	TRUE	FALSE	FALSE	NA	Probable serine/threonine-protein kinase PBL5 {ECO:0000305}	PF00069.24^Pkinase^Protein kinase domain^103-371^E:4.3e-45`PF07714.16^Pkinase_Tyr^Protein tyrosine kinase^106-374^E:3.6e-44	KEGG:ath:AT1G07870
Solyc01g005440.3	2.4505	2.05527	9.11068	9.11068	3.28e-08	2.92e-07	5.78e-06	1.74e-05	5.2378	4.75824	FALSE	FALSE	TRUE	FALSE	FALSE	FALSE	FALSE	FALSE	NA	Protein TIFY 6B	PF06200.13^tify^tify domain^145-177^E:1.6e-17`PF09425.9^CCT_2^Divergent CCT motif^282-306^E:8.2e-13	KEGG:ath:AT3G17860`KO:K13464
Solyc04g076780.3	4.69158	3.67643	4.54971	4.54971	3.5e-08	4.85e-07	6.04e-06	2.51e-05	5.21914	4.60113	FALSE	FALSE	TRUE	FALSE	FALSE	FALSE	FALSE	FALSE	NA	Oligopeptide transporter 4	.	.
Solyc08g074390.3	2.17841	0.337339	4.64122	4.64122	3.5e-08	0.133034	6.04e-06	0.241191	5.21914	0.617639	TRUE	FALSE	FALSE	FALSE	FALSE	FALSE	FALSE	FALSE	NA	Glucan endo-1	3-beta-glucosidase 6	PF00332.17^Glyco_hydro_17^Glycosyl hydrolases family 17^27-108^E:1e-13
Solyc06g036290.3	-8.94665	-9.32826	11.8439	11.8439	3.57e-08	2.44e-08	6.08e-06	3.53e-06	-5.21585	-5.45227	FALSE	FALSE	FALSE	FALSE	FALSE	TRUE	FALSE	FALSE	GO:000645734|GO:005108238	Heat shock protein 83	PF13589.5^HATPase_c_3^Histidine kinase-	DNA gyrase B-
Solyc12g042950.2	3.00956	3.38793	8.17478	8.17478	3.61e-08	8.72e-09	6.08e-06	1.5e-06	5.21585	5.82327	FALSE	FALSE	TRUE	FALSE	FALSE	FALSE	FALSE	FALSE	GO:003196982	Plastidic ATP/ADP-transporter	PF03219.13^TLC^TLC ATP/ADP transporter^96-570^E:8.8e-199	KEGG:sot:102605062`KO:K03301
Solyc09g009430.3	1.63973	1.96531	7.65844	7.65844	3.87e-08	3.54e-09	6.43e-06	9.57e-07	5.19172	6.01892	FALSE	FALSE	TRUE	FALSE	FALSE	FALSE	FALSE	FALSE	NA	Cell division protein FtsZ homolog 2-1	chloroplastic	PF00091.24^Tubulin^Tubulin/FtsZ family
Solyc09g092430.3	2.3457	2.42762	7.19365	7.19365	3.91e-08	2.51e-08	6.43e-06	3.56e-06	5.19172	5.44886	FALSE	FALSE	TRUE	FALSE	FALSE	FALSE	FALSE	FALSE	NA	Selenium-binding protein 2	PF05694.10^SBP56^56kDa selenium binding protein (SBP56)^22-489^E:2.8e-216	KEGG:ath:AT4G14040`KO:K17285
Solyc07g053140.3	-5.25303	-6.07557	7.21693	7.21693	4.01e-08	7.61e-09	6.49e-06	1.4e-06	-5.18794	-5.85312	FALSE	FALSE	FALSE	FALSE	FALSE	TRUE	FALSE	FALSE	NA	B-box domain protein 31 {ECO:0000303|PubMed:19920209}	PF00643.23^zf-B_box^B-box zinc finger^2-42^E:7.8e-06	KEGG:ath:AT3G21890
Solyc04g077500.3	-2.87965	-3.36292	7.80128	7.80128	4.03e-08	6.15e-09	6.49e-06	1.27e-06	-5.18794	-5.89543	FALSE	FALSE	FALSE	FALSE	FALSE	TRUE	FALSE	FALSE	NA	.	.	.
Solyc05g006030.3	3.20512	1.29997	4.60322	4.60322	4.12e-08	0.000604567	6.55e-06	0.00410934	5.1835	2.38623	FALSE	FALSE	TRUE	FALSE	FALSE	FALSE	FALSE	FALSE	NA	.	PF14009.5^DUF4228^Domain of unknown function (DUF4228)^1-163^E:2.2e-31	.
Solyc09g090510.3	3.62602	0.826999	6.33924	6.33924	4.2e-08	0.0255702	6.61e-06	0.0690634	5.1797	1.16075	TRUE	FALSE	FALSE	FALSE	FALSE	FALSE	FALSE	FALSE	NA	Tuberculostearic acid methyltransferase UfaA1 {ECO:0000305}	PF01266.23^DAO^FAD dependent oxidoreductase^2-39^E:7.4e-07`PF00890.23^FAD_binding_2^FAD binding domain^3-39^E:2.3e-06`PF13450.5^NAD_binding_8^NAD(P)-binding Rossmann-like domain^5-71^E:1.2e-18`PF01593.23^Amino_oxidase^Flavin containing amine oxidoreductase^10-269^E:5.7e-19`PF02353.19^CMAS^Mycolic acid cyclopropane synthetase^570-837^E:1.7e-82`PF05401.10^NodS^Nodulation protein S (NodS)^614-710^E:…	KEGG:mtu:Rv0447c`KEGG:mtv:RVBD_0447c`KO:K00574
Solyc07g045185.1	4.51839	3.43228	4.46592	4.46592	4.45e-08	9.49e-07	6.93e-06	3.97e-05	5.15916	4.40098	FALSE	FALSE	TRUE	FALSE	FALSE	FALSE	FALSE	FALSE	NA	Zinc finger protein CONSTANS-LIKE 10	PF06203.13^CCT^CCT motif^97-139^E:8e-16	KEGG:ath:AT5G48250
Solyc11g066830.2	-3.78967	-2.98751	7.80282	7.80282	4.67e-08	6.7e-07	7.19e-06	3.17e-05	-5.1432	-4.49877	FALSE	FALSE	FALSE	FALSE	FALSE	TRUE	FALSE	FALSE	GO:000039851|GO:0003677441|GO:000568144	Splicing factor U2af small subunit A	PF00642.23^zf-CCCH^Zinc finger C-x8-C-x5-C-x3-H type (and similar)^14-37^E:4.6e-07`PF00076.21^RRM_1^RNA recognition motif. (a.k.a. RRM	RBD
Solyc03g116530.3	-3.40318	-1.84837	4.38808	4.38808	4.8e-08	5.4e-05	7.31e-06	0.000666129	-5.13589	-3.17644	FALSE	FALSE	FALSE	FALSE	FALSE	TRUE	FALSE	FALSE	NA	.	.	.
Solyc02g092140.1	5.37179	1.49708	2.63052	2.63052	5.03e-08	0.00187633	7.58e-06	0.00953777	5.12007	2.02055	FALSE	FALSE	TRUE	FALSE	FALSE	FALSE	FALSE	FALSE	NA	Protein PHLOEM PROTEIN 2-LIKE A10	.	KEGG:ath:AT1G10150
Solyc01g109660.2	3.13248	2.83874	10.6622	10.6622	5.1e-08	1.63e-07	7.61e-06	1.19e-05	5.1187	4.92538	FALSE	FALSE	TRUE	FALSE	FALSE	FALSE	FALSE	FALSE	GO:000372338	Glycine-rich RNA-binding protein	PF00076.21^RRM_1^RNA recognition motif. (a.k.a. RRM	RBD
Solyc03g119080.4	2.8792	3.94167	6.09816	6.09816	5.19e-08	9.32e-10	7.67e-06	4.06e-07	5.11542	6.39124	FALSE	FALSE	TRUE	FALSE	FALSE	FALSE	FALSE	FALSE	GO:000557684|GO:000561860|GO:000597543|GO:000950522|GO:002262627	Beta-glucosidase 44	PF00232.17^Glyco_hydro_1^Glycosyl hydrolase family 1^63-145^E:4e-20	KEGG:ath:AT3G18080`KO:K05350
Solyc10g084280.2	2.29664	1.50385	5.32482	5.32482	5.29e-08	9.1e-06	7.68e-06	0.000183546	5.11455	3.73626	FALSE	FALSE	TRUE	FALSE	FALSE	FALSE	FALSE	FALSE	NA	Protein IQ-DOMAIN 1 {ECO:0000303|PubMed:15960618}	PF00612.26^IQ^IQ calmodulin-binding motif^117-135^E:6.3e-05	KEGG:ath:AT3G09710
Solyc04g081490.3	2.51683	2.4972	8.02101	8.02101	5.31e-08	6e-08	7.68e-06	6.08e-06	5.11455	5.21634	FALSE	FALSE	TRUE	FALSE	FALSE	FALSE	FALSE	FALSE	GO:000392464|GO:000520012|GO:000552587|GO:000587445|GO:000701710	Tubulin beta-1 chain	PF03953.16^Tubulin_C^Tubulin C-terminal domain^39-159^E:5.1e-40	.
Solyc12g098810.2	-5.253	-3.66492	6.34323	6.34323	5.49e-08	3.23e-06	7.88e-06	8.83e-05	-5.10374	-4.05388	FALSE	FALSE	FALSE	FALSE	FALSE	TRUE	FALSE	FALSE	GO:0005794381|GO:000603221|GO:000940858|GO:000941485|GO:0009651164|GO:000973563|GO:000982525|GO:000987380|GO:001699820|GO:003024439|GO:0048046140	Chitinase-like protein 1	PF00182.18^Glyco_hydro_19^Chitinase class I^75-302^E:3.5e-62	KEGG:ath:AT1G05850
Solyc12g096550.2	-1.71406	-2.1457	7.87582	7.87582	5.62e-08	2.9e-09	7.98e-06	8.23e-07	-5.09782	-6.08443	FALSE	FALSE	FALSE	FALSE	FALSE	TRUE	FALSE	FALSE	GO:000970692|GO:0015031213|GO:005153735	Protein TIC 55	chloroplastic	PF08417.11^PaO^Pheophorbide a oxygenase^130-216^E:3.8e-18
Solyc02g081060.3	7.59442	6.44738	4.63116	4.63116	5.95e-08	4.08e-07	8.36e-06	2.21e-05	5.07791	4.65604	FALSE	FALSE	TRUE	FALSE	FALSE	FALSE	FALSE	FALSE	NA	Retrovirus-related Pol polyprotein from transposon TNT 1-94	PF07727.13^RVT_2^Reverse transcriptase (RNA-dependent DNA polymerase)^46-125^E:1.1e-12`PF02341.14^RcbX^RbcX protein^217-288^E:1.2e-08	.
Solyc01g091260.3	-6.99869	-8.74318	8.51336	8.51336	6.35e-08	8.15e-09	8.83e-06	1.44e-06	-5.0538	-5.8421	FALSE	FALSE	FALSE	FALSE	FALSE	TRUE	FALSE	FALSE	NA	.	.	.
Solyc01g087780.2	4.14168	3.60897	4.87758	4.87758	6.49e-08	3.69e-07	8.95e-06	2.07e-05	5.04803	4.68336	FALSE	FALSE	TRUE	FALSE	FALSE	FALSE	FALSE	FALSE	NA	Subtilisin-like protease SBT1.9 {ECO:0000303|PubMed:16193095}	PF05922.15^Inhibitor_I9^Peptidase inhibitor I9^34-118^E:5.5e-15`PF00082.21^Peptidase_S8^Subtilase family^143-590^E:2.1e-45	KEGG:ath:AT5G67090
Solyc10g005790.3	3.70972	2.6575	4.79148	4.79148	6.9e-08	3.16e-06	9.36e-06	8.72e-05	5.02857	4.05956	FALSE	FALSE	TRUE	FALSE	FALSE	FALSE	FALSE	FALSE	NA	Transmembrane protein 245	PF01594.15^AI-2E_transport^AI-2E family transporter^367-506^E:8e-07	KEGG:hsa:23731
Solyc04g063210.3	4.24118	7.06151	6.03242	6.03242	6.98e-08	4.71e-10	9.36e-06	2.43e-07	5.02857	6.61371	FALSE	FALSE	TRUE	FALSE	FALSE	FALSE	FALSE	FALSE	NA	Probable caffeoyl-CoA O-methyltransferase At4g26220	PF01596.16^Methyltransf_3^O-methyltransferase^1-184^E:2.2e-77`PF13578.5^Methyltransf_24^Methyltransferase domain^24-131^E:2.6e-09	KEGG:ath:AT4G26220`KO:K00588
Solyc07g007120.3	1.81428	1.50375	7.27853	7.27853	7.12e-08	7.7e-07	9.36e-06	3.46e-05	5.02857	4.46064	FALSE	FALSE	TRUE	FALSE	FALSE	FALSE	FALSE	FALSE	GO:0003677273|GO:0006355209	Homeobox protein knotted-1-like LET12	PF03790.12^KNOX1^KNOX1 domain^164-205^E:2.9e-17`PF03791.12^KNOX2^KNOX2 domain^221-270^E:1.3e-18`PF03789.12^ELK^ELK domain^328-349^E:1e-06`PF05920.10^Homeobox_KN^Homeobox KN domain^368-407^E:1.2e-17`PF00046.28^Homeobox^Homeobox domain^374-407^E:3.6e-05	.
Solyc01g112000.3	2.35474	1.24351	6.11891	6.11891	7.14e-08	0.000108372	9.36e-06	0.00112178	5.02857	2.95009	FALSE	FALSE	TRUE	FALSE	FALSE	FALSE	FALSE	FALSE	NA	Expansin-like A1	PF03330.17^DPBB_1^Lytic transglycolase^57-132^E:6.6e-12`PF01357.20^Pollen_allerg_1^Pollen allergen^145-227^E:3.1e-20	KEGG:ath:AT3G45970
Solyc11g069800.1	2.50277	2.65337	7.00687	7.00687	7.14e-08	3.6e-08	9.36e-06	4.45e-06	5.02857	5.35127	FALSE	FALSE	TRUE	FALSE	FALSE	FALSE	FALSE	FALSE	GO:000449751|GO:0005506108|GO:0006952184|GO:0009535336|GO:000970688|GO:0009941184|GO:001670547|GO:0020037160|GO:003140835	Allene oxide synthase 2	chloroplastic {ECO:0000303|PubMed:12351632}	PF00067.21^p450^Cytochrome P450^337-486^E:3e-14
Solyc10g005770.3	1.87143	2.4842	5.47406	5.47406	7.18e-08	1.93e-09	9.36e-06	6.39e-07	5.02857	6.19458	FALSE	FALSE	TRUE	FALSE	FALSE	FALSE	FALSE	FALSE	GO:000467266|GO:0004674145|GO:0005730172|GO:000646892|GO:0009734110|GO:001630142|GO:003555662	Serine/threonine-protein kinase D6PKL2	PF00069.24^Pkinase^Protein kinase domain^306-409^E:1.4e-15`PF07714.16^Pkinase_Tyr^Protein tyrosine kinase^306-403^E:1.1e-08	KEGG:ath:AT5G47750`KO:K08286
Solyc05g005480.2	-3.863	-3.14651	8.9767	8.9767	7.49e-08	7.28e-07	9.61e-06	3.35e-05	-5.01731	-4.4752	FALSE	FALSE	FALSE	FALSE	FALSE	TRUE	FALSE	FALSE	GO:000827078|GO:000940938|GO:0009570155|GO:000957922|GO:000994182|GO:004804655	2-methylene-furan-3-one reductase	PF08240.11^ADH_N^Alcohol dehydrogenase GroES-like domain^108-170^E:3.3e-09`PF00107.25^ADH_zinc_N^Zinc-binding dehydrogenase^240-323^E:4e-15`PF13602.5^ADH_zinc_N_2^Zinc-binding dehydrogenase^273-384^E:1.4e-20	KEGG:sly:101250690`KO:K18980
Solyc04g064670.3	-2.90212	-3.06063	7.16767	7.16767	7.5e-08	3.98e-08	9.61e-06	4.84e-06	-5.01731	-5.31492	FALSE	FALSE	FALSE	FALSE	FALSE	TRUE	FALSE	FALSE	NA	Pentatricopeptide repeat-containing protein At3g21470	PF01535.19^PPR^PPR repeat^79-106^E:0.0021`PF01535.19^PPR^PPR repeat^107-135^E:6e-06`PF01535.19^PPR^PPR repeat^138-163^E:1.1e-05`PF12854.6^PPR_1^PPR repeat^168-196^E:1.9e-06`PF01535.19^PPR^PPR repeat^171-200^E:5.9e-07`PF01535.19^PPR^PPR repeat^203-231^E:6.5e-07`PF13041.5^PPR_2^PPR repeat family^231-278^E:3.5e-11`PF13812.5^PPR_3^Pentatricopeptide repeat domain^231-277^E:0.0063`PF01535.19^PPR^PPR re…	KEGG:ath:AT3G21470
Solyc09g072990.3	-1.84344	-1.88264	7.13949	7.13949	7.59e-08	5.92e-08	9.64e-06	6.08e-06	-5.01608	-5.21643	FALSE	FALSE	FALSE	FALSE	FALSE	TRUE	FALSE	FALSE	NA	.	.	.
Solyc05g017760.3	2.93498	1.04907	5.1272	5.1272	8e-08	0.00294554	1.01e-05	0.0133592	4.9969	1.87422	TRUE	FALSE	FALSE	FALSE	FALSE	FALSE	FALSE	FALSE	GO:000577730|GO:00066356|GO:00098469|GO:000986022	Acetyl-CoA acetyltransferase	cytosolic 1	PF00108.22^Thiolase_N^Thiolase
Solyc12g005660.2	-6.72455	-2.56248	3.46927	3.46927	8.6e-08	0.000112813	1.07e-05	0.00116159	-4.9695	-2.93495	FALSE	FALSE	FALSE	FALSE	FALSE	TRUE	FALSE	FALSE	NA	B-box domain protein 30 {ECO:0000303|PubMed:19920209}	PF00643.23^zf-B_box^B-box zinc finger^2-42^E:2e-06	KEGG:ath:AT4G15248
Solyc02g078400.3	-2.72029	-1.52893	9.76373	9.76373	9.21e-08	6.21e-05	1.14e-05	0.000739576	-4.94324	-3.13102	FALSE	FALSE	FALSE	FALSE	FALSE	TRUE	FALSE	FALSE	GO:000578342|GO:000827028	Allantoinase	.	KEGG:ath:AT4G04955`KO:K01466
Solyc01g107350.3	1.69767	1.35642	5.10705	5.10705	9.29e-08	1.62e-06	1.14e-05	5.64e-05	4.94324	4.24847	FALSE	FALSE	TRUE	FALSE	FALSE	FALSE	FALSE	FALSE	NA	.	PF04788.11^DUF620^Protein of unknown function (DUF620)^1-154^E:8.3e-79	.
Solyc06g071920.3	-2.83243	-3.28523	10.0971	10.0971	9.68e-08	1.64e-08	1.18e-05	2.59e-06	-4.92906	-5.58746	FALSE	FALSE	FALSE	FALSE	FALSE	TRUE	FALSE	FALSE	GO:000609630|GO:005066129|GO:005128749	Glyceraldehyde-3-phosphate dehydrogenase	cytosolic	PF02800.19^Gp_dh_C^Glyceraldehyde 3-phosphate dehydrogenase
Solyc03g005960.3	2.892	1.58459	4.80346	4.80346	9.76e-08	8.48e-05	1.18e-05	0.00093697	4.92906	3.02827	FALSE	FALSE	TRUE	FALSE	FALSE	FALSE	FALSE	FALSE	NA	Probable LRR receptor-like serine/threonine-protein kinase At1g53440	PF00560.32^LRR_1^Leucine Rich Repeat^81-102^E:0.43`PF13855.5^LRR_8^Leucine rich repeat^104-163^E:4.3e-07`PF13855.5^LRR_8^Leucine rich repeat^127-186^E:2.7e-06`PF13516.5^LRR_6^Leucine Rich repeat^175-189^E:0.96`PF13516.5^LRR_6^Leucine Rich repeat^325-339^E:0.099`PF00560.32^LRR_1^Leucine Rich Repeat^326-346^E:0.42`PF11721.7^Malectin^Di-glucose binding within endoplasmic reticulum^425-607^E:1.5e-27`…	KEGG:ath:AT1G53430
Solyc09g082630.3	-2.40019	-2.20344	8.03478	8.03478	1.04e-07	2.91e-07	1.24e-05	1.74e-05	-4.90537	-4.75824	FALSE	FALSE	FALSE	FALSE	FALSE	TRUE	FALSE	FALSE	NA	1	2-dihydroxy-3-keto-5-methylthiopentene dioxygenase 1 {ECO:0000255|HAMAP-Rule:MF_03154}	PF03079.13^ARD^ARD/ARD' family^6-160^E:1.2e-60`PF02311.18^AraC_binding^AraC-like ligand binding domain^87-150^E:7.5e-06`PF07883.10^Cupin_2^Cupin domain^90-148^E:2.7e-10
Solyc05g007080.3	1.82058	2.52024	6.75334	6.75334	1.05e-07	1.62e-09	1.25e-05	5.85e-07	4.90337	6.23297	FALSE	FALSE	TRUE	FALSE	FALSE	FALSE	FALSE	FALSE	NA	Alpha-amylase 3	chloroplastic {ECO:0000303|PubMed:15637061}	PF00128.23^Alpha-amylase^Alpha amylase
Solyc04g011560.3	-1.34999	-1.37589	5.52071	5.52071	1.08e-07	7.65e-08	1.27e-05	6.88e-06	-4.89772	-5.16245	FALSE	FALSE	FALSE	FALSE	FALSE	TRUE	FALSE	FALSE	NA	UBP1-associated protein 2B	PF00076.21^RRM_1^RNA recognition motif. (a.k.a. RRM	RBD
Solyc04g076280.3	-1.64798	-0.00768183	6.4788	6.4788	1.1e-07	0.96623	1.27e-05	0.980383	-4.89453	-0.00860405	FALSE	FALSE	FALSE	TRUE	FALSE	FALSE	FALSE	FALSE	NA	MADS-box protein SVP {ECO:0000303|PubMed:10758486}	PF00319.17^SRF-TF^SRF-type transcription factor (DNA-binding and dimerisation domain)^10-57^E:5.6e-25`PF01486.16^K-box^K-box region^95-170^E:8.9e-16	KEGG:ath:AT2G22540
Solyc06g053810.3	3.16521	1.83143	5.35028	5.35028	1.1e-07	4.41e-05	1.27e-05	0.000577958	4.89453	3.2381	FALSE	FALSE	TRUE	FALSE	FALSE	FALSE	FALSE	FALSE	NA	.	PF06414.11^Zeta_toxin^Zeta toxin^214-328^E:8.5e-15	.
Solyc10g074960.2	-1.79684	-0.215663	5.80913	5.80913	1.11e-07	0.282534	1.27e-05	0.421327	-4.89453	-0.375381	FALSE	FALSE	FALSE	TRUE	FALSE	FALSE	FALSE	FALSE	NA	Transmembrane protein 87B {ECO:0000305}	PF06814.12^Lung_7-TM_R^Lung seven transmembrane receptor^173-459^E:8.6e-99	KEGG:mmu:72477
Solyc04g015280.3	2.36141	1.8966	3.21187	3.21187	1.13e-07	1.63e-06	1.29e-05	5.66e-05	4.88981	4.24743	FALSE	FALSE	TRUE	FALSE	FALSE	FALSE	FALSE	FALSE	NA	Probable E3 ubiquitin-protein ligase WAVH2 {ECO:0000305}	PF13639.5^zf-RING_2^Ring finger domain^89-137^E:2.4e-07`PF17123.4^zf-RING_11^RING-like zinc finger^89-122^E:4.1e-07`PF00097.24^zf-C3HC4^Zinc finger	C3HC4 type (RING finger)^89-136^E:1.3e-06`PF13445.5^zf-RING_UBOX^RING-type zinc-finger^89-134^E:5.4e-05`PF13519.5^VWA_2^von Willebrand factor type A domain^286-376^E:6.2e-07`PF13768.5^VWA_3^von Willebrand factor type A domain^286-379^E:0.0069
Solyc03g098320.3	-8.01468	-7.39641	6.82312	6.82312	1.15e-07	1.68e-07	1.3e-05	1.21e-05	-4.88741	-4.91827	FALSE	FALSE	FALSE	FALSE	FALSE	TRUE	FALSE	FALSE	NA	Protein REVEILLE 2	.	.
Solyc01g096420.3	4.69165	2.49423	5.79332	5.79332	1.15e-07	7.36e-05	1.3e-05	0.00084144	4.88741	3.07498	FALSE	FALSE	TRUE	FALSE	FALSE	FALSE	FALSE	FALSE	NA	NAD(P)H:quinone oxidoreductase	PF03358.14^FMN_red^NADPH-dependent FMN reductase^8-150^E:2.5e-36`PF02525.16^Flavodoxin_2^Flavodoxin-like fold^8-105^E:1.4e-07	KEGG:sot:102582514`KO:K19784
Solyc03g118340.3	-2.42056	-0.672243	7.60745	7.60745	1.17e-07	0.018434	1.3e-05	0.0540003	-4.8857	-1.2676	FALSE	FALSE	FALSE	TRUE	FALSE	FALSE	FALSE	FALSE	NA	ATP-dependent Clp protease ATP-binding subunit ClpA homolog CD4A	chloroplastic	PF00158.25^Sigma54_activat^Sigma-54 interaction domain^73-203^E:5e-06`PF07724.13^AAA_2^AAA domain (Cdc48 subfamily)^97-271^E:1.6e-55`PF07728.13^AAA_5^AAA domain (dynein-related subfamily)^102-223^E:3.5e-12`PF00004.28^AAA^ATPase family associated with various cellular activities (AAA)^103-226^E:6.9e-08`PF10431.8^ClpB_D2-small^C-terminal
Solyc03g025720.3	-3.39345	-4.43261	6.98048	6.98048	1.18e-07	5.44e-09	1.3e-05	1.18e-06	-4.8857	-5.92983	FALSE	FALSE	FALSE	FALSE	FALSE	TRUE	FALSE	FALSE	GO:000950671|GO:0009570100|GO:00097358|GO:004668628|GO:004804634|GO:005083236	Oxalate--CoA ligase {ECO:0000305}	PF00501.27^AMP-binding^AMP-binding enzyme^11-415^E:4e-96`PF13193.5^AMP-binding_C^AMP-binding enzyme C-terminal domain^424-499^E:5e-18	KEGG:ath:AT3G48990`KO:K22133
Solyc01g107180.3	-1.85696	-2.0125	6.96242	6.96242	1.2e-07	4.29e-08	1.3e-05	5.05e-06	-4.88521	-5.29628	FALSE	FALSE	FALSE	FALSE	FALSE	TRUE	FALSE	FALSE	NA	BTB/POZ domain-containing protein NPY2	PF00651.30^BTB^BTB/POZ domain^26-116^E:1.3e-07`PF03000.13^NPH3^NPH3 family^210-463^E:9.8e-89	KEGG:ath:AT2G14820
Solyc03g093610.1	5.83379	-0.550699	4.03414	4.03414	1.2e-07	0.297989	1.3e-05	0.438369	4.88521	-0.35816	TRUE	FALSE	FALSE	FALSE	FALSE	FALSE	FALSE	FALSE	GO:0003677144|GO:000370085|GO:000695254|GO:00098359|GO:000987319	Ethylene-responsive transcription factor 1	PF00847.19^AP2^AP2 domain^106-156^E:4.8e-14	.
Solyc04g011440.4	-8.497	-9.3232	11.7167	11.7167	1.21e-07	5.33e-08	1.3e-05	5.68e-06	-4.88521	-5.24592	FALSE	FALSE	FALSE	FALSE	FALSE	TRUE	FALSE	FALSE	NA	Heat shock cognate 70 kDa protein 2	PF00012.19^HSP70^Hsp70 protein^9-618^E:2.7e-263`PF06723.12^MreB_Mbl^MreB/Mbl protein^141-380^E:4e-14	.
Solyc02g076750.2	2.24344	2.53536	4.50818	4.50818	1.24e-07	2.78e-08	1.33e-05	3.81e-06	4.8764	5.41854	FALSE	FALSE	TRUE	FALSE	FALSE	FALSE	FALSE	FALSE	NA	Cysteine proteinase COT44	PF08246.11^Inhibitor_I29^Cathepsin propeptide inhibitor domain (I29)^49-108^E:3.8e-12	KEGG:gmx:548062
Solyc02g080640.3	-4.28288	-3.49809	8.35354	8.35354	1.26e-07	1.05e-06	1.33e-05	4.21e-05	-4.87533	-4.37544	FALSE	FALSE	FALSE	FALSE	FALSE	TRUE	FALSE	FALSE	GO:004545411|GO:005153917	5'-adenylylsulfate reductase 3	chloroplastic	PF01507.18^PAPS_reduct^Phosphoadenosine phosphosulfate reductase family^97-277^E:2.9e-43`PF00085.19^Thioredoxin^Thioredoxin^346-439^E:1.2e-11
Solyc06g053260.1	-3.81744	-3.71464	4.51523	4.51523	1.26e-07	6.23e-08	1.33e-05	6.14e-06	-4.87533	-5.21171	FALSE	FALSE	FALSE	FALSE	FALSE	TRUE	FALSE	FALSE	NA	Auxin-responsive protein SAUR32 {ECO:0000305}	PF02519.13^Auxin_inducible^Auxin responsive protein^42-106^E:9.1e-18	KEGG:ath:AT2G46690`KO:K14488
Solyc03g116630.3	-4.81846	-3.55107	5.26914	5.26914	1.29e-07	2.51e-06	1.35e-05	7.59e-05	-4.86932	-4.11961	FALSE	FALSE	FALSE	FALSE	FALSE	TRUE	FALSE	FALSE	NA	.	.	.
Solyc04g054190.3	-2.41545	-3.53456	7.56237	7.56237	1.32e-07	1.22e-09	1.38e-05	4.78e-07	-4.86106	-6.32076	FALSE	FALSE	FALSE	FALSE	FALSE	TRUE	FALSE	FALSE	GO:000521512|GO:000697934|GO:00076237|GO:00096449|GO:000994174|GO:00101508|GO:001630120|GO:003196924|GO:004668647	Protein ACTIVITY OF BC1 COMPLEX KINASE 8	chloroplastic {ECO:0000303|PubMed:22694836}	PF03109.15^ABC1^ABC1 family^271-391^E:1.3e-37
Solyc05g012510.3	2.23919	1.61045	6.55966	6.55966	1.35e-07	6.86e-06	1.4e-05	0.000148279	4.85418	3.82892	FALSE	FALSE	TRUE	FALSE	FALSE	FALSE	FALSE	FALSE	GO:000597558|GO:000950110|GO:003017027	Alpha-1	4 glucan phosphorylase L-2 isozyme	chloroplastic/amyloplastic
Solyc11g072600.2	3.8068	4.25737	5.7017	5.7017	1.37e-07	3.55e-08	1.4e-05	4.43e-06	4.85292	5.35335	FALSE	FALSE	TRUE	FALSE	FALSE	FALSE	FALSE	FALSE	NA	Ethylene-responsive transcription factor RAP2-7	.	KEGG:ath:AT2G28550`KO:K09284
Solyc04g080705.1	2.78096	3.47225	5.97858	5.97858	1.4e-07	1.07e-08	1.4e-05	1.79e-06	4.85292	5.74824	FALSE	FALSE	TRUE	FALSE	FALSE	FALSE	FALSE	FALSE	NA	Bifunctional nuclease 1	.	KEGG:ath:AT1G19660
Solyc02g078940.3	-1.38344	-0.827572	7.44467	7.44467	1.4e-07	6.15e-05	1.4e-05	0.00073485	-4.85292	-3.1338	FALSE	FALSE	FALSE	FALSE	FALSE	TRUE	FALSE	FALSE	NA	Quinone oxidoreductase PIG3	PF08240.11^ADH_N^Alcohol dehydrogenase GroES-like domain^28-87^E:7.9e-09`PF00107.25^ADH_zinc_N^Zinc-binding dehydrogenase^151-266^E:5.9e-33`PF13602.5^ADH_zinc_N_2^Zinc-binding dehydrogenase^183-323^E:2.9e-26	KEGG:hsa:9540`KO:K10133
Solyc03g083095.1	1.20082	2.39062	6.68342	6.68342	1.4e-07	1.24e-11	1.4e-05	2.56e-08	4.85292	7.59251	FALSE	FALSE	TRUE	FALSE	FALSE	FALSE	FALSE	FALSE	GO:00095017|GO:00192527	Soluble starch synthase 1	chloroplastic/amyloplastic	PF08323.10^Glyco_transf_5^Starch synthase catalytic domain^32-117^E:8.5e-21
Solyc05g056120.3	2.2378	0.707448	5.89232	5.89232	1.41e-07	0.0100251	1.4e-05	0.0339726	4.85292	1.46887	TRUE	FALSE	FALSE	FALSE	FALSE	FALSE	FALSE	FALSE	GO:000097724|GO:000368218|GO:0003700177|GO:000827090|GO:003015459	GATA transcription factor 8	PF00320.26^GATA^GATA zinc finger^155-188^E:8.3e-16	KEGG:ath:AT1G08010
Solyc12g088050.2	3.14286	2.67725	4.70555	4.70555	1.42e-07	8.9e-07	1.4e-05	3.83e-05	4.85292	4.41633	FALSE	FALSE	TRUE	FALSE	FALSE	FALSE	FALSE	FALSE	NA	.	PF14683.5^CBM-like^Polysaccharide lyase family 4	domain III^17-44^E:1.5e-08`PF14683.5^CBM-like^Polysaccharide lyase family 4
Solyc08g016670.3	-5.77015	-5.02864	8.32419	8.32419	1.42e-07	5.17e-07	1.4e-05	2.59e-05	-4.85292	-4.58677	FALSE	FALSE	FALSE	FALSE	FALSE	TRUE	FALSE	FALSE	NA	Calcyclin-binding protein	PF09032.10^Siah-Interact_N^Siah interacting protein	N terminal^4-40^E:1.1e-05`PF04969.15^CS^CS domain^74-150^E:3.4e-13
Solyc06g071070.1	3.75847	1.44518	5.68449	5.68449	1.44e-07	0.00180266	1.41e-05	0.0092543	4.85079	2.03366	FALSE	FALSE	TRUE	FALSE	FALSE	FALSE	FALSE	FALSE	NA	NADPH-dependent aldehyde reductase-like protein	chloroplastic {ECO:0000250|UniProtKB:Q9SQR2}	PF00106.24^adh_short^short chain dehydrogenase^16-209^E:6.2e-49`PF08659.9^KR^KR domain^18-185^E:2.4e-13`PF13561.5^adh_short_C2^Enoyl-(Acyl carrier protein) reductase^21-260^E:1.8e-59
Solyc01g096040.3	3.18067	3.2015	5.27974	5.27974	1.48e-07	1.24e-07	1.43e-05	9.92e-06	4.84353	5.00357	FALSE	FALSE	TRUE	FALSE	FALSE	FALSE	FALSE	FALSE	GO:00065083|GO:00095055|GO:001602033|GO:00301633|GO:00801671	Aspartyl protease family protein 2 {ECO:0000305}	PF00026.22^Asp^Eukaryotic aspartyl protease^139-477^E:3.2e-23`PF14543.5^TAXi_N^Xylanase inhibitor N-terminal^140-303^E:1.2e-55`PF14541.5^TAXi_C^Xylanase inhibitor C-terminal^326-476^E:7.2e-37	KEGG:ath:AT1G01300`KO:K22683
Solyc05g050580.3	1.59807	1.19499	4.88602	4.88602	1.49e-07	5.71e-06	1.43e-05	0.000130179	4.84353	3.88546	FALSE	FALSE	TRUE	FALSE	FALSE	FALSE	FALSE	FALSE	GO:000651129|GO:000727551|GO:000827085|GO:006163027	E3 ubiquitin-protein ligase SINAT3 {ECO:0000305}	PF03145.15^Sina^Seven in absentia protein family^111-310^E:2e-76	KEGG:ath:AT3G61790`KO:K04506
Solyc01g095070.3	-2.23974	-0.369399	5.35137	5.35137	1.5e-07	0.141938	1.43e-05	0.253153	-4.84353	-0.596617	FALSE	FALSE	FALSE	TRUE	FALSE	FALSE	FALSE	FALSE	NA	Heavy metal-associated isoprenylated plant protein 39 {ECO:0000303|PubMed:21072340	ECO:0000303|PubMed:23368984}	PF00403.25^HMA^Heavy-metal-associated domain^16-58^E:4e-05
Solyc05g014790.3	2.8187	2.87681	6.2986	6.2986	1.66e-07	1.38e-07	1.57e-05	1.06e-05	4.80448	4.97505	FALSE	FALSE	TRUE	FALSE	FALSE	FALSE	FALSE	FALSE	GO:000961118|GO:003140821	Lipoxygenase 6	chloroplastic	PF00305.18^Lipoxygenase^Lipoxygenase^1-235^E:1.5e-103
Solyc04g011460.2	1.35642	0.92147	6.06557	6.06557	1.66e-07	1.79e-05	1.57e-05	0.000302815	4.80448	3.51882	FALSE	FALSE	TRUE	FALSE	FALSE	FALSE	FALSE	FALSE	NA	.	.	.
Solyc09g064380.3	-4.23779	-4.13813	6.10868	6.10868	1.69e-07	2.21e-07	1.57e-05	1.46e-05	-4.80448	-4.83464	FALSE	FALSE	FALSE	FALSE	FALSE	TRUE	FALSE	FALSE	NA	Serine/threonine-protein phosphatase T	PF13181.5^TPR_8^Tetratricopeptide repeat^130-159^E:0.023	KEGG:sce:YGR123C`KO:K04460
Solyc08g007240.3	7.74855	9.16961	6.35334	6.35334	1.7e-07	6.65e-08	1.57e-05	6.21e-06	4.80448	5.20674	FALSE	FALSE	TRUE	FALSE	FALSE	FALSE	FALSE	FALSE	NA	Nudix hydrolase 8	PF00293.27^NUDIX^NUDIX domain^189-312^E:4.8e-15	KEGG:ath:AT5G47240
Solyc08g006530.3	-1.7836	-0.569349	6.06942	6.06942	1.7e-07	0.0107664	1.57e-05	0.0359468	-4.80448	-1.44434	FALSE	FALSE	FALSE	TRUE	FALSE	FALSE	FALSE	FALSE	NA	Zinc finger protein CONSTANS-LIKE 4	PF00643.23^zf-B_box^B-box zinc finger^53-98^E:1.2e-06`PF06203.13^CCT^CCT motif^285-327^E:2.3e-17	KEGG:ath:AT5G24930
Solyc07g008570.3	5.31601	3.4878	8.73437	8.73437	1.7e-07	1.67e-05	1.57e-05	0.000287311	4.80448	3.54165	FALSE	FALSE	TRUE	FALSE	FALSE	FALSE	FALSE	FALSE	GO:000399314|GO:0005576136	Probable inactive purple acid phosphatase 27	PF16656.4^Pur_ac_phosph_N^Purple acid Phosphatase	N-terminal domain^191-294^E:9.4e-08`PF00149.27^Metallophos^Calcineurin-like phosphoesterase^306-521^E:1.1e-18`PF14008.5^Metallophos_C^Iron/zinc purple acid phosphatase-like protein C^546-605^E:7.7e-16
Solyc08g048450.3	-1.26442	-0.439674	6.26126	6.26126	1.71e-07	0.00713238	1.57e-05	0.0262003	-4.80374	-1.58169	FALSE	FALSE	FALSE	TRUE	FALSE	FALSE	FALSE	FALSE	GO:0005739262|GO:000575945|GO:000697956|GO:0008270124|GO:000940840|GO:000941454|GO:000962619|GO:0009651115|GO:000973367|GO:000973779|GO:000975331|GO:003017051|GO:004253818|GO:004280257	Ornithine aminotransferase	mitochondrial	PF00202.20^Aminotran_3^Aminotransferase class-III^43-435^E:7.8e-119`PF00155.20^Aminotran_1_2^Aminotransferase class I and II^203-427^E:0.00039
Solyc04g054740.3	-3.31075	-3.8448	7.71385	7.71385	1.74e-07	3.04e-08	1.58e-05	4.03e-06	-4.80069	-5.39429	FALSE	FALSE	FALSE	FALSE	FALSE	TRUE	FALSE	FALSE	NA	Inositol-3-phosphate synthase	PF07994.11^NAD_binding_5^Myo-inositol-1-phosphate synthase^62-494^E:2.3e-140`PF01658.16^Inos-1-P_synth^Myo-inositol-1-phosphate synthase^310-423^E:4.2e-48	KEGG:nta:107766502`KO:K01858
Solyc07g043130.3	-3.82184	-2.77932	6.56763	6.56763	1.83e-07	4.37e-06	1.65e-05	0.000107374	-4.78127	-3.9691	FALSE	FALSE	FALSE	FALSE	FALSE	TRUE	FALSE	FALSE	NA	Root phototropism protein 2	PF03000.13^NPH3^NPH3 family^1-208^E:1.8e-56`PF00651.30^BTB^BTB/POZ domain^208-278^E:6e-06	KEGG:ath:AT2G30520
Solyc01g087890.3	2.09124	2.13709	4.97904	4.97904	1.86e-07	1.62e-07	1.68e-05	1.19e-05	4.7756	4.92538	FALSE	FALSE	TRUE	FALSE	FALSE	FALSE	FALSE	FALSE	NA	CTL-like protein DDB_G0274487	PF04515.11^Choline_transpo^Plasma-membrane choline transporter^268-553^E:5.3e-43	KEGG:ddi:DDB_G0274487
Solyc08g062450.1	-8.99	-9.90949	10.529	10.529	1.92e-07	8.36e-08	1.72e-05	7.34e-06	-4.76479	-5.13455	FALSE	FALSE	FALSE	FALSE	FALSE	TRUE	FALSE	FALSE	NA	17.3 kDa class II heat shock protein	PF00011.20^HSP20^Hsp20/alpha crystallin family^52-155^E:2e-30	.
Solyc07g005190.3	5.82594	5.33244	4.99109	4.99109	1.97e-07	5e-07	1.75e-05	2.53e-05	4.758	4.59753	FALSE	FALSE	TRUE	FALSE	FALSE	FALSE	FALSE	FALSE	NA	Lysosomal Pro-X carboxypeptidase	PF05577.11^Peptidase_S28^Serine carboxypeptidase S28^1-28^E:9.4e-08`PF05577.11^Peptidase_S28^Serine carboxypeptidase S28^30-106^E:1e-18	KEGG:hsa:5547`KO:K01285
Solyc01g098760.3	2.45764	3.00151	7.8096	7.8096	2e-07	1.79e-08	1.76e-05	2.76e-06	4.7534	5.55871	FALSE	FALSE	TRUE	FALSE	FALSE	FALSE	FALSE	FALSE	NA	Probable E3 ubiquitin-protein ligase LUL4	PF13920.5^zf-C3HC4_3^Zinc finger	C3HC4 type (RING finger)^176-222^E:4.4e-17`PF14447.5^Prok-RING_4^Prokaryotic RING finger family 4^178-221^E:5.1e-08`PF00403.25^HMA^Heavy-metal-associated domain^284-340^E:1.5e-15
Solyc07g042250.3	-3.86926	-3.40135	9.5473	9.5473	2.03e-07	8.19e-07	1.78e-05	3.63e-05	-4.75011	-4.44065	FALSE	FALSE	FALSE	FALSE	FALSE	TRUE	FALSE	FALSE	GO:000550738|GO:0005739232|GO:000575940|GO:000940961|GO:0009535212|GO:000953651|GO:0009570215|GO:000957936|GO:0009941110|GO:004668678|GO:004804683|GO:005108245	20 kDa chaperonin	chloroplastic	PF00166.20^Cpn10^Chaperonin 10 Kd subunit^62-151^E:2.3e-28`PF00166.20^Cpn10^Chaperonin 10 Kd subunit^160-251^E:1.4e-28
Solyc10g049210.2	2.79015	1.21054	5.60594	5.60594	2.25e-07	0.00126627	1.96e-05	0.00713855	4.70783	2.14639	FALSE	FALSE	TRUE	FALSE	FALSE	FALSE	FALSE	FALSE	NA	Serine carboxypeptidase-like 18	PF00450.21^Peptidase_S10^Serine carboxypeptidase^27-157^E:4.1e-47`PF00450.21^Peptidase_S10^Serine carboxypeptidase^176-482^E:1.8e-70	KEGG:ath:AT1G33540`KO:K16296
Solyc06g076540.1	-8.91115	-5.08118	11.0682	11.0682	2.28e-07	2.92e-05	1.96e-05	0.000431564	-4.70716	-3.36496	FALSE	FALSE	FALSE	FALSE	FALSE	TRUE	FALSE	FALSE	NA	17.7 kDa class I heat shock protein	PF04969.15^CS^CS domain^48-139^E:0.0085`PF00011.20^HSP20^Hsp20/alpha crystallin family^50-153^E:1.4e-32	.
Solyc03g096840.3	1.98932	3.56246	8.21836	8.21836	2.28e-07	1.51e-10	1.96e-05	1.25e-07	4.70716	6.90465	FALSE	FALSE	TRUE	FALSE	FALSE	FALSE	FALSE	FALSE	NA	Late embryogenesis abundant protein At5g17165	.	KEGG:ath:AT5G17165
Solyc06g071290.3	5.84855	3.29185	4.58749	4.58749	2.29e-07	5.76e-05	1.96e-05	0.000700114	4.70716	3.15483	FALSE	FALSE	TRUE	FALSE	FALSE	FALSE	FALSE	FALSE	NA	Betaine aldehyde dehydrogenase	chloroplastic	.
Solyc03g096780.1	-3.76778	-2.35252	5.03627	5.03627	2.32e-07	2.54e-05	1.97e-05	0.000388436	-4.70495	-3.41068	FALSE	FALSE	FALSE	FALSE	FALSE	TRUE	FALSE	FALSE	NA	Protein RESPONSE TO LOW SULFUR 2 {ECO:0000303|PubMed:25628631}	.	KEGG:ath:AT5G24660
Solyc06g073110.3	-1.87326	-1.46794	6.07386	6.07386	2.33e-07	4.28e-06	1.97e-05	0.000105816	-4.70495	-3.97545	FALSE	FALSE	FALSE	FALSE	FALSE	TRUE	FALSE	FALSE	NA	GDSL esterase/lipase At3g27950	PF06075.11^DUF936^Plant protein of unknown function (DUF936)^4-327^E:6.3e-114	.
Solyc11g066100.2	-8.63298	-9.42247	11.3112	11.3112	2.36e-07	1.12e-07	1.99e-05	9.18e-06	-4.70163	-5.03728	FALSE	FALSE	FALSE	FALSE	FALSE	TRUE	FALSE	FALSE	NA	Heat shock cognate 70 kDa protein	PF00012.19^HSP70^Hsp70 protein^1-546^E:2.4e-227`PF06723.12^MreB_Mbl^MreB/Mbl protein^54-308^E:2.5e-14	.
Solyc03g123560.3	-4.72095	-4.81164	7.75283	7.75283	2.38e-07	1.86e-07	1.99e-05	1.28e-05	-4.70163	-4.89201	FALSE	FALSE	FALSE	FALSE	FALSE	TRUE	FALSE	FALSE	NA	DnaJ homolog subfamily B member 6	PF00226.30^DnaJ^DnaJ domain^7-75^E:7.9e-21	KEGG:tth:TT_C1812`KO:K03686
Solyc07g054060.3	-2.9687	-2.98011	5.764	5.764	2.39e-07	1.84e-07	1.99e-05	1.28e-05	-4.70163	-4.89201	FALSE	FALSE	FALSE	FALSE	FALSE	TRUE	FALSE	FALSE	NA	.	.	.
Solyc04g015520.3	-1.86032	-1.33253	6.24047	6.24047	2.47e-07	1.31e-05	2.04e-05	0.00024148	-4.69026	-3.61712	FALSE	FALSE	FALSE	FALSE	FALSE	TRUE	FALSE	FALSE	NA	Remorin 4.1 {ECO:0000305}	PF03763.12^Remorin_C^Remorin	C-terminal region^194-299^E:1.7e-29
Solyc10g084370.2	-4.95491	-5.65606	4.92412	4.92412	2.54e-07	4.96e-08	2.09e-05	5.46e-06	-4.67977	-5.26247	FALSE	FALSE	FALSE	FALSE	FALSE	TRUE	FALSE	FALSE	GO:0003677409|GO:0003700323|GO:000762321|GO:0009651142|GO:000972337|GO:000973391|GO:0009737105|GO:000973914|GO:000975133|GO:000975340|GO:0046686108	Protein REVEILLE 8	.	KEGG:ath:AT5G02840
Solyc01g096435.1	3.54216	1.89106	5.14108	5.14108	2.56e-07	0.00022644	2.09e-05	0.00196651	4.67886	2.7063	FALSE	FALSE	TRUE	FALSE	FALSE	FALSE	FALSE	FALSE	NA	NAD(P)H:quinone oxidoreductase	PF03358.14^FMN_red^NADPH-dependent FMN reductase^1-60^E:1.1e-11	KEGG:sot:102582514`KO:K19784
Solyc01g090270.3	1.70883	1.3659	6.16941	6.16941	2.64e-07	4.2e-06	2.13e-05	0.000104584	4.67072	3.98054	FALSE	FALSE	TRUE	FALSE	FALSE	FALSE	FALSE	FALSE	GO:000635525	Nitrate regulatory gene2 protein {ECO:0000303|PubMed:26744214}	PF04782.11^DUF632^Protein of unknown function (DUF632)^1-126^E:8.9e-35	KEGG:ath:AT3G60320
Solyc04g080460.3	1.56485	1.19146	6.37082	6.37082	2.64e-07	7.46e-06	2.13e-05	0.000157611	4.67072	3.80241	FALSE	FALSE	TRUE	FALSE	FALSE	FALSE	FALSE	FALSE	GO:0005774102|GO:0005794162|GO:000970525|GO:00463239	Sugar transporter ERD6-like 4	.	KEGG:ath:AT1G75220`KO:K08145
Solyc05g043330.3	-3.64761	-3.86889	4.11161	4.11161	2.72e-07	1.06e-07	2.19e-05	8.86e-06	-4.66005	-5.05254	FALSE	FALSE	FALSE	FALSE	FALSE	TRUE	FALSE	FALSE	NA	GDSL esterase/lipase At2g04570	PF00657.21^Lipase_GDSL^GDSL-like Lipase/Acylhydrolase^33-345^E:9e-12	KEGG:ath:AT2G04570
Solyc01g006020.3	2.3029	3.83155	6.23603	6.23603	2.92e-07	6.72e-10	2.32e-05	3.24e-07	4.6342	6.48901	FALSE	FALSE	TRUE	FALSE	FALSE	FALSE	FALSE	FALSE	NA	.	.	.
Solyc03g121070.3	1.04428	1.69986	6.33796	6.33796	2.92e-07	3.95e-10	2.32e-05	2.2e-07	4.6342	6.65787	FALSE	FALSE	TRUE	FALSE	FALSE	FALSE	FALSE	FALSE	GO:000609612	Hexokinase-1	PF03727.15^Hexokinase_2^Hexokinase^1-33^E:1e-06`PF03727.15^Hexokinase_2^Hexokinase^50-83^E:4.6e-08`PF00349.20^Hexokinase_1^Hexokinase^105-168^E:5.9e-18	KEGG:nta:107797523`KO:K00844
Solyc08g078695.1	-8.97923	-9.19758	10.3542	10.3542	2.95e-07	2.29e-07	2.33e-05	1.5e-05	-4.63339	-4.8236	FALSE	FALSE	FALSE	FALSE	FALSE	TRUE	FALSE	FALSE	NA	Small heat shock protein	chloroplastic	PF00011.20^HSP20^Hsp20/alpha crystallin family^114-207^E:3.7e-19
Solyc04g078090.3	2.61349	2.63705	4.51254	4.51254	2.96e-07	2.44e-07	2.33e-05	1.56e-05	4.63339	4.80784	FALSE	FALSE	TRUE	FALSE	FALSE	FALSE	FALSE	FALSE	NA	Acyl-CoA-binding domain-containing protein 3	PF00887.18^ACBP^Acyl CoA binding protein^306-391^E:1.6e-21	KEGG:ath:AT4G24230
Solyc03g122190.3	2.00929	1.67894	6.97546	6.97546	3.06e-07	2.54e-06	2.4e-05	7.64e-05	4.62024	4.11663	FALSE	FALSE	TRUE	FALSE	FALSE	FALSE	FALSE	FALSE	NA	Protein TIFY 10b {ECO:0000305}	PF06200.13^tify^tify domain^1-26^E:6e-13	.
Solyc06g073180.3	-1.98746	-2.74888	8.74368	8.74368	3.15e-07	5.44e-09	2.45e-05	1.18e-06	-4.61014	-5.92983	FALSE	FALSE	FALSE	FALSE	FALSE	TRUE	FALSE	FALSE	NA	B-box zinc finger protein 24 {ECO:0000303|PubMed:19920209}	PF00643.23^zf-B_box^B-box zinc finger^53-95^E:1.5e-07	KEGG:ath:AT1G06040
Solyc06g064450.3	-1.40308	-1.21166	5.84121	5.84121	3.25e-07	2.2e-06	2.49e-05	7.04e-05	-4.60301	-4.15221	FALSE	FALSE	FALSE	FALSE	FALSE	TRUE	FALSE	FALSE	NA	.	.	.
Solyc01g005340.3	1.51498	0.436717	4.8712	4.8712	3.26e-07	0.0263354	2.49e-05	0.0707606	4.60301	1.15021	TRUE	FALSE	FALSE	FALSE	FALSE	FALSE	FALSE	FALSE	NA	Ankyrin repeat-containing protein At2g01680	PF13962.5^PGG^Domain of unknown function^78-186^E:1.1e-24	KEGG:ath:AT2G01680
Solyc01g091170.3	5.97346	6.18916	10.1208	10.1208	3.27e-07	2.4e-07	2.49e-05	1.55e-05	4.60301	4.81048	FALSE	FALSE	TRUE	FALSE	FALSE	FALSE	FALSE	FALSE	GO:000573936|GO:00427424	Arginase 1	mitochondrial	PF00491.20^Arginase^Arginase family^61-332^E:1.9e-66
Solyc01g107470.3	-1.60349	-1.26008	4.85111	4.85111	3.27e-07	5.99e-06	2.49e-05	0.000134639	-4.60301	-3.87083	FALSE	FALSE	FALSE	FALSE	FALSE	TRUE	FALSE	FALSE	NA	LYR motif-containing protein At3g19508	.	KEGG:ath:AT3G19508
Solyc09g055940.3	3.66348	2.0909	5.24779	5.24779	3.31e-07	0.000106498	2.51e-05	0.00111196	4.60072	2.95391	FALSE	FALSE	TRUE	FALSE	FALSE	FALSE	FALSE	FALSE	GO:0009941147	Probable sodium/metabolite cotransporter BASS3	chloroplastic	PF01758.15^SBF^Sodium Bile acid symporter family^90-192^E:1e-19
Solyc02g066930.3	-3.87675	-3.30096	6.59851	6.59851	3.36e-07	1.86e-06	2.52e-05	6.25e-05	-4.59786	-4.20421	FALSE	FALSE	FALSE	FALSE	FALSE	TRUE	FALSE	FALSE	NA	Glycine-rich RNA-binding protein 3	mitochondrial	PF00076.21^RRM_1^RNA recognition motif. (a.k.a. RRM
Solyc11g042630.2	-4.23143	-4.82769	4.04028	4.04028	3.37e-07	1.15e-07	2.52e-05	9.34e-06	-4.59786	-5.02944	FALSE	FALSE	FALSE	FALSE	FALSE	TRUE	FALSE	FALSE	NA	.	PF04720.11^PDDEXK_6^PDDEXK-like family of unknown function^6-191^E:1.5e-53	.
Solyc06g053980.3	1.79658	2.87925	6.27115	6.27115	3.41e-07	9.37e-10	2.53e-05	4.06e-07	4.59649	6.39124	FALSE	FALSE	TRUE	FALSE	FALSE	FALSE	FALSE	FALSE	NA	Chlorophyllase-2	chloroplastic	PF12740.6^Chlorophyllase2^Chlorophyllase enzyme^2-204^E:3.3e-87`PF07224.10^Chlorophyllase^Chlorophyllase^2-218^E:1.4e-85
Solyc01g102300.3	-1.73002	-0.900729	5.44494	5.44494	3.41e-07	0.000429599	2.53e-05	0.00318449	-4.59649	-2.49696	FALSE	FALSE	FALSE	FALSE	FALSE	TRUE	FALSE	FALSE	NA	Transcription factor PIF3	PF00010.25^HLH^Helix-loop-helix DNA-binding domain^462-508^E:2.4e-13	KEGG:ath:AT1G09530`KO:K12126
Solyc05g056300.3	-3.08114	-2.62494	8.66924	8.66924	3.47e-07	2.1e-06	2.56e-05	6.81e-05	-4.59109	-4.16692	FALSE	FALSE	FALSE	FALSE	FALSE	TRUE	FALSE	FALSE	GO:000953437|GO:0009570179|GO:001990412|GO:004545425	Thioredoxin F-type	chloroplastic	.
Solyc05g012230.3	-5.95236	-4.20942	4.62978	4.62978	3.62e-07	4.43e-06	2.66e-05	0.000108201	-4.57522	-3.96577	FALSE	FALSE	FALSE	FALSE	FALSE	TRUE	FALSE	FALSE	NA	.	.	.
Solyc12g042380.2	-1.98397	-0.593855	7.52464	7.52464	3.78e-07	0.0214367	2.76e-05	0.0604713	-4.55968	-1.21845	FALSE	FALSE	FALSE	TRUE	FALSE	FALSE	FALSE	FALSE	NA	.	PF07712.11^SURNod19^Stress up-regulated Nod 19^30-403^E:5.6e-191	.
Solyc04g077020.3	2.05949	1.56216	7.73503	7.73503	3.79e-07	9.69e-06	2.76e-05	0.000192491	4.55968	3.71559	FALSE	FALSE	TRUE	FALSE	FALSE	FALSE	FALSE	FALSE	GO:000392461|GO:000520010|GO:000552583|GO:000587441|GO:00070178	Tubulin alpha chain	PF00091.24^Tubulin^Tubulin/FtsZ family	GTPase domain^3-213^E:9.9e-68`PF03953.16^Tubulin_C^Tubulin C-terminal domain^263-391^E:6.1e-51
Solyc10g085830.2	-1.73584	-1.3632	7.25606	7.25606	3.82e-07	6.75e-06	2.76e-05	0.000146798	-4.55854	-3.83328	FALSE	FALSE	FALSE	FALSE	FALSE	TRUE	FALSE	FALSE	NA	Caffeic acid 3-O-methyltransferase 1	PF00891.17^Methyltransf_2^O-methyltransferase^127-344^E:2.6e-51	.
Solyc07g008560.3	4.7249	7.5834	3.82645	3.82645	3.97e-07	7.39e-09	2.83e-05	1.4e-06	4.54759	5.85312	FALSE	FALSE	TRUE	FALSE	FALSE	FALSE	FALSE	FALSE	GO:000399313|GO:0005576135	Probable inactive purple acid phosphatase 27	PF16656.4^Pur_ac_phosph_N^Purple acid Phosphatase	N-terminal domain^197-300^E:9.5e-08`PF00149.27^Metallophos^Calcineurin-like phosphoesterase^312-527^E:1.3e-18`PF14008.5^Metallophos_C^Iron/zinc purple acid phosphatase-like protein C^552-611^E:1.6e-15
Solyc08g006890.3	1.82961	1.32257	9.69901	9.69901	3.99e-07	1.78e-05	2.83e-05	0.000302815	4.54759	3.51882	FALSE	FALSE	TRUE	FALSE	FALSE	FALSE	FALSE	FALSE	GO:000392497|GO:000520018|GO:0005525133|GO:000587463|GO:000701716	Tubulin alpha chain	PF00091.24^Tubulin^Tubulin/FtsZ family	GTPase domain^3-213^E:8.4e-68`PF03953.16^Tubulin_C^Tubulin C-terminal domain^263-391^E:6.2e-51
Solyc05g051850.3	-4.32693	-4.03664	9.99808	9.99808	3.99e-07	8.19e-07	2.83e-05	3.63e-05	-4.54759	-4.44065	FALSE	FALSE	FALSE	FALSE	FALSE	TRUE	FALSE	FALSE	NA	Inositol-3-phosphate synthase	PF07994.11^NAD_binding_5^Myo-inositol-1-phosphate synthase^62-494^E:3.7e-143`PF01658.16^Inos-1-P_synth^Myo-inositol-1-phosphate synthase^310-423^E:4.6e-47	KEGG:nta:107766502`KO:K01858
Solyc11g006290.2	-3.91257	-4.8317	6.06617	6.06617	3.99e-07	4.87e-08	2.83e-05	5.46e-06	-4.54759	-5.26247	FALSE	FALSE	FALSE	FALSE	FALSE	TRUE	FALSE	FALSE	NA	Steroid 5-alpha-reductase DET2	PF06966.11^DUF1295^Protein of unknown function (DUF1295)^16-106^E:2.2e-06`PF02544.15^Steroid_dh^3-oxo-5-alpha-steroid 4-dehydrogenase^32-146^E:1.5e-28	.
Solyc01g006430.3	-2.45034	-1.52715	8.69404	8.69404	4.09e-07	7.64e-05	2.87e-05	0.000867708	-4.54272	-3.06163	FALSE	FALSE	FALSE	FALSE	FALSE	TRUE	FALSE	FALSE	NA	Delta(12)-acyl-lipid-desaturase {ECO:0000303|PubMed:12354116}	PF11960.7^DUF3474^Domain of unknown function (DUF3474)^23-63^E:1.2e-08`PF00487.23^FA_desaturase^Fatty acid desaturase^85-345^E:1.3e-29	.
Solyc02g078140.3	-1.30295	-0.484095	6.85963	6.85963	4.1e-07	0.00714264	2.87e-05	0.0262247	-4.54272	-1.58129	FALSE	FALSE	FALSE	TRUE	FALSE	FALSE	FALSE	FALSE	NA	Serine/threonine-protein kinase HT1	.	KEGG:ath:AT1G62400
Solyc02g076870.3	-1.09796	-0.592905	5.61971	5.61971	4.1e-07	0.000381436	2.87e-05	0.00290774	-4.54272	-2.53644	FALSE	FALSE	FALSE	FALSE	FALSE	TRUE	FALSE	FALSE	NA	Putative lipase YOR059C	PF05057.13^DUF676^Putative serine esterase (DUF676)^64-281^E:1.1e-61	KEGG:sce:YOR059C
Solyc10g081460.2	1.3361	0.311098	7.45494	7.45494	4.13e-07	0.0701544	2.87e-05	0.148288	4.54272	0.828893	TRUE	FALSE	FALSE	FALSE	FALSE	FALSE	FALSE	FALSE	GO:0005773183|GO:0005774207|GO:000970552|GO:002285729	Cationic amino acid transporter 2	vacuolar	.
Solyc04g072160.3	-6.56064	-7.49277	9.05894	9.05894	4.14e-07	1.23e-07	2.87e-05	9.88e-06	-4.54272	-5.00535	FALSE	FALSE	FALSE	FALSE	FALSE	TRUE	FALSE	FALSE	NA	Pentatricopeptide repeat-containing protein At4g17616	PF13812.5^PPR_3^Pentatricopeptide repeat domain^515-559^E:0.011`PF01535.19^PPR^PPR repeat^530-559^E:8.5e-05	KEGG:ath:AT4G17616
Solyc03g114710.3	2.4963	-0.581124	3.71873	3.71873	4.2e-07	0.059178	2.9e-05	0.130379	4.53794	-0.884792	TRUE	FALSE	FALSE	FALSE	FALSE	FALSE	FALSE	FALSE	NA	UDP-glycosyltransferase 89B2 {ECO:0000303|PubMed:15610349}	PF00201.17^UDPGT^UDP-glucoronosyl and UDP-glucosyl transferase^267-402^E:3.2e-17	.
Solyc02g093590.3	3.00882	3.62766	4.46561	4.46561	4.26e-07	6.31e-08	2.92e-05	6.14e-06	4.53411	5.21171	FALSE	FALSE	TRUE	FALSE	FALSE	FALSE	FALSE	FALSE	NA	Zinc finger protein CONSTANS-LIKE 7	PF06203.13^CCT^CCT motif^277-319^E:5.5e-20	KEGG:ath:AT1G73870
Solyc03g112210.1	2.06306	1.01904	4.60226	4.60226	4.29e-07	0.000777526	2.93e-05	0.00491325	4.53365	2.30863	FALSE	FALSE	TRUE	FALSE	FALSE	FALSE	FALSE	FALSE	NA	.	.	.
Solyc12g005930.2	1.68767	1.63645	5.3594	5.3594	4.58e-07	7.34e-07	3.09e-05	3.36e-05	4.51024	4.47339	FALSE	FALSE	TRUE	FALSE	FALSE	FALSE	FALSE	FALSE	NA	TBC1 domain family member 2A	.	.
Solyc06g069820.3	-3.35988	-4.88048	4.15736	4.15736	4.58e-07	7.52e-09	3.09e-05	1.4e-06	-4.51024	-5.85312	FALSE	FALSE	FALSE	FALSE	FALSE	TRUE	FALSE	FALSE	NA	.	PF05056.11^DUF674^Protein of unknown function (DUF674)^7-235^E:1.7e-48	.
Solyc01g006150.3	1.95882	2.30193	5.39713	5.39713	4.59e-07	6.61e-08	3.09e-05	6.21e-06	4.51024	5.20674	FALSE	FALSE	TRUE	FALSE	FALSE	FALSE	FALSE	FALSE	GO:00097052|GO:00098451|GO:00483161	Putative metal tolerance protein C3	PF01545.20^Cation_efflux^Cation efflux family^177-250^E:2.9e-06	KEGG:ath:AT3G58060
Solyc08g075810.3	2.33531	0.0212463	3.66561	3.66561	4.61e-07	0.937635	3.09e-05	0.962501	4.50968	0.0165989	TRUE	FALSE	FALSE	FALSE	FALSE	FALSE	FALSE	FALSE	NA	Probable acyl-activating enzyme 1	peroxisomal	PF00501.27^AMP-binding^AMP-binding enzyme^20-451^E:3.7e-90`PF13193.5^AMP-binding_C^AMP-binding enzyme C-terminal domain^460-534^E:9.8e-22
Solyc05g017900.3	2.70071	0.975356	3.6568	3.6568	4.69e-07	0.00776516	3.12e-05	0.0279364	4.50537	1.55383	TRUE	FALSE	FALSE	FALSE	FALSE	FALSE	FALSE	FALSE	NA	Uncharacterized transporter AF_0788	PF00892.19^EamA^EamA-like transporter family^128-253^E:1.2e-07	KEGG:afu:AF_0788
Solyc09g075440.3	-3.71029	-3.12843	7.26222	7.26222	4.7e-07	2.84e-06	3.12e-05	8.17e-05	-4.50537	-4.08784	FALSE	FALSE	FALSE	FALSE	FALSE	TRUE	FALSE	FALSE	GO:0005789160|GO:000987358	Probable ethylene response sensor 1 {ECO:0000305}	PF00512.24^HisKA^His Kinase A (phospho-acceptor) domain^56-121^E:2.9e-16`PF01590.25^GAF^GAF domain^296-439^E:1.5e-13	KEGG:osa:4333832`KO:K14509
Solyc05g024010.3	5.37042	5.84894	4.36916	4.36916	4.85e-07	2.78e-07	3.21e-05	1.72e-05	4.49413	4.76487	FALSE	FALSE	TRUE	FALSE	FALSE	FALSE	FALSE	FALSE	NA	Zinc finger protein CONSTANS-LIKE 14	PF00643.23^zf-B_box^B-box zinc finger^50-93^E:8.2e-06`PF06203.13^CCT^CCT motif^404-446^E:1.7e-16	KEGG:ath:AT2G33500
Solyc08g062340.3	-8.55915	-9.87717	9.46857	9.46857	5.04e-07	1.49e-07	3.31e-05	1.11e-05	-4.47973	-4.95522	FALSE	FALSE	FALSE	FALSE	FALSE	TRUE	FALSE	FALSE	NA	17.3 kDa class II heat shock protein	PF00011.20^HSP20^Hsp20/alpha crystallin family^49-153^E:4.7e-30	.
Solyc02g089610.2	-3.0029	-4.77399	9.11026	9.11026	5.11e-07	2.69e-09	3.35e-05	8.13e-07	-4.47551	-6.09013	FALSE	FALSE	FALSE	FALSE	FALSE	TRUE	FALSE	FALSE	NA	S-adenosylmethionine decarboxylase proenzyme	PF01536.15^SAM_decarbox^Adenosylmethionine decarboxylase^9-333^E:1.3e-107	.
Solyc03g114970.3	2.15407	2.03641	6.06804	6.06804	5.15e-07	1.11e-06	3.35e-05	4.38e-05	4.47461	4.35846	FALSE	FALSE	TRUE	FALSE	FALSE	FALSE	FALSE	FALSE	NA	Protein SPIRAL1-like 1	.	KEGG:ath:AT1G26355`KO:K18635
Solyc09g089540.3	5.2469	7.13567	11.0781	11.0781	5.16e-07	2.79e-08	3.35e-05	3.81e-06	4.47461	5.41854	FALSE	FALSE	TRUE	FALSE	FALSE	FALSE	FALSE	FALSE	NA	Wound-induced proteinase inhibitor 1	PF00280.17^potato_inhibit^Potato inhibitor I family^49-111^E:5.1e-21	.
Solyc02g061790.3	-3.00393	-3.14466	6.10249	6.10249	5.25e-07	3.1e-07	3.39e-05	1.8e-05	-4.4694	-4.74374	FALSE	FALSE	FALSE	FALSE	FALSE	TRUE	FALSE	FALSE	NA	RNA polymerase II transcriptional coactivator KIWI	PF02229.15^PC4^Transcriptional Coactivator p15 (PC4)^40-91^E:1.3e-25	KEGG:ath:AT5G09250
Solyc01g108600.3	-1.85802	-1.76773	9.15635	9.15635	5.32e-07	9.7e-07	3.42e-05	4.04e-05	-4.46544	-4.39399	FALSE	FALSE	FALSE	FALSE	FALSE	TRUE	FALSE	FALSE	GO:00042222|GO:000573959|GO:000575910|GO:000957052|GO:000994117|GO:004668613|GO:004804618	Presequence protease 1	chloroplastic/mitochondrial	PF00675.19^Peptidase_M16^Insulinase (Peptidase family M16)^146-223^E:1.9e-06`PF05193.20^Peptidase_M16_C^Peptidase M16 inactive domain^293-480^E:1.2e-27`PF08367.10^M16C_assoc^Peptidase M16C associated^558-807^E:1.2e-77
Solyc03g044740.3	3.77266	0.289891	4.39277	4.39277	5.39e-07	0.498383	3.46e-05	0.6308	4.46151	0.200109	TRUE	FALSE	FALSE	FALSE	FALSE	FALSE	FALSE	FALSE	NA	Methylesterase 10	PF12146.7^Hydrolase_4^Serine aminopeptidase	S33^5-113^E:1.2e-10`PF00561.19^Abhydrolase_1^alpha/beta hydrolase fold^8-117^E:2.4e-17`PF12697.6^Abhydrolase_6^Alpha/beta hydrolase family^10-250^E:6.6e-13
Solyc01g095030.3	-3.98244	-3.8008	6.36603	6.36603	5.43e-07	7.67e-07	3.46e-05	3.46e-05	-4.46063	-4.46115	FALSE	FALSE	FALSE	FALSE	FALSE	TRUE	FALSE	FALSE	GO:000367754|GO:000370027|GO:000965111	Protein REVEILLE 3	.	KEGG:ath:AT1G01520
Solyc03g034370.1	1.76128	0.967455	5.96764	5.96764	5.49e-07	0.000380961	3.49e-05	0.00290578	4.45769	2.53674	FALSE	FALSE	TRUE	FALSE	FALSE	FALSE	FALSE	FALSE	NA	Non-specific lipid-transfer protein 2	.	.
Solyc02g092940.3	1.84913	0.675132	4.94747	4.94747	5.6e-07	0.00794632	3.54e-05	0.0284398	4.45083	1.54607	TRUE	FALSE	FALSE	FALSE	FALSE	FALSE	FALSE	FALSE	NA	Probable LRR receptor-like serine/threonine-protein kinase At4g37250	PF08263.11^LRRNT_2^Leucine rich repeat N-terminal domain^24-63^E:3e-09`PF13855.5^LRR_8^Leucine rich repeat^98-157^E:7.2e-08`PF00069.24^Pkinase^Protein kinase domain^457-750^E:1.5e-29`PF07714.16^Pkinase_Tyr^Protein tyrosine kinase^472-609^E:1.8e-18`PF07714.16^Pkinase_Tyr^Protein tyrosine kinase^647-752^E:2.9e-05	KEGG:ath:AT4G37250
Solyc07g008770.3	1.2481	0.737853	6.69097	6.69097	5.76e-07	0.000214204	3.63e-05	0.00188972	4.44055	2.7236	FALSE	FALSE	TRUE	FALSE	FALSE	FALSE	FALSE	FALSE	NA	.	.	.
Solyc08g082090.1	-2.95421	-2.60278	4.49683	4.49683	5.93e-07	1.36e-06	3.72e-05	5.1e-05	-4.42979	-4.2923	FALSE	FALSE	FALSE	FALSE	FALSE	TRUE	FALSE	FALSE	NA	.	.	.
Solyc08g067540.1	-4.06887	-6.88062	5.52039	5.52039	6.1e-07	1.24e-08	3.81e-05	2.04e-06	-4.41947	-5.69025	FALSE	FALSE	FALSE	FALSE	FALSE	TRUE	FALSE	FALSE	NA	Non-specific lipid-transfer protein 2	PF00234.21^Tryp_alpha_amyl^Protease inhibitor/seed storage/LTP family^31-116^E:2.4e-05	.
Solyc03g097370.3	-2.22839	-3.3342	8.5957	8.5957	6.13e-07	4.62e-09	3.81e-05	1.1e-06	-4.41911	-5.95962	FALSE	FALSE	FALSE	FALSE	FALSE	TRUE	FALSE	FALSE	NA	DNA-binding protein SMUBP-2	PF13086.5^AAA_11^AAA domain^61-277^E:1.8e-53`PF13604.5^AAA_30^AAA domain^62-126^E:4.6e-12`PF13245.5^AAA_19^AAA domain^65-245^E:3.1e-10`PF04851.14^ResIII^Type III restriction enzyme	res subunit^71-255^E:1.1e-06`PF13087.5^AAA_12^AAA domain^286-340^E:6.4e-09
Solyc09g090570.2	-2.8494	-4.18755	8.622	8.622	6.17e-07	7.47e-09	3.82e-05	1.4e-06	-4.41798	-5.85312	FALSE	FALSE	FALSE	FALSE	FALSE	TRUE	FALSE	FALSE	GO:000905538|GO:000941462|GO:000953461|GO:0009535282|GO:000964422	Protein PROTON GRADIENT REGULATION 5	chloroplastic	.
Solyc02g088800.2	1.63427	0.204885	5.7248	5.7248	6.37e-07	0.322409	3.9e-05	0.463002	4.40881	0.334417	TRUE	FALSE	FALSE	FALSE	FALSE	FALSE	FALSE	FALSE	NA	Exocyst complex component EXO70E2 {ECO:0000303|PubMed:16942608}	PF03081.14^Exo70^Exo70 exocyst complex subunit^280-643^E:1e-122	KEGG:ath:AT5G61010`KO:K07195
Solyc04g015970.3	1.40591	0.661682	6.76853	6.76853	6.37e-07	0.0016381	3.9e-05	0.00859856	4.40881	2.06557	FALSE	FALSE	TRUE	FALSE	FALSE	FALSE	FALSE	FALSE	NA	ABC transporter A family member 1	PF12698.6^ABC2_membrane_3^ABC-2 family transporter protein^112-490^E:4.5e-26`PF00005.26^ABC_tran^ABC transporter^595-738^E:2.3e-30`PF13304.5^AAA_21^AAA domain	putative AbiEii toxin
Solyc05g013460.3	1.60765	1.95359	5.46085	5.46085	6.39e-07	5.99e-08	3.9e-05	6.08e-06	4.40881	5.21634	FALSE	FALSE	TRUE	FALSE	FALSE	FALSE	FALSE	FALSE	NA	Protein DETOXIFICATION 31 {ECO:0000303|PubMed:11739388}	PF01554.17^MatE^MatE^69-228^E:8.3e-33`PF01554.17^MatE^MatE^290-451^E:5.8e-30	KEGG:ath:AT1G12950`KO:K03327
Solyc09g090930.3	-1.70722	-1.67259	5.61586	5.61586	6.65e-07	8.4e-07	4.04e-05	3.67e-05	-4.39343	-4.43478	FALSE	FALSE	FALSE	FALSE	FALSE	TRUE	FALSE	FALSE	NA	.	PF07720.11^TPR_3^Tetratricopeptide repeat^124-151^E:0.29	.
Solyc06g050130.3	1.73035	1.99587	5.29993	5.29993	6.67e-07	1.45e-07	4.04e-05	1.09e-05	4.39343	4.96256	FALSE	FALSE	TRUE	FALSE	FALSE	FALSE	FALSE	FALSE	NA	Alpha-galactosidase 3 {ECO:0000303|PubMed:15034167}	PF16499.4^Melibiase_2^Alpha galactosidase A^46-81^E:5.6e-11	KEGG:ath:AT3G56310`KO:K07407
Solyc09g007765.1	-3.87331	-2.76633	7.18896	7.18896	6.74e-07	1.97e-05	4.07e-05	0.000324723	-4.39058	-3.48849	FALSE	FALSE	FALSE	FALSE	FALSE	TRUE	FALSE	FALSE	GO:000372981|GO:0005773148|GO:000588779|GO:000941456|GO:0009506233|GO:000973786|GO:001525016|GO:0016020295|GO:003162541	Aquaporin PIP2-1	PF00230.19^MIP^Major intrinsic protein^20-231^E:6.4e-76	KEGG:ath:AT3G53420`KO:K09872
Solyc01g096630.3	-1.93913	-2.20927	4.54364	4.54364	6.85e-07	1.36e-07	4.12e-05	1.05e-05	-4.38539	-4.97966	FALSE	FALSE	FALSE	FALSE	FALSE	TRUE	FALSE	FALSE	NA	Protein LNK3 {ECO:0000303|PubMed:23818596}	.	KEGG:ath:AT3G12320
Solyc12g008800.2	3.3291	3.28108	4.56694	4.56694	6.92e-07	6.09e-07	4.14e-05	2.96e-05	4.38323	4.5289	FALSE	FALSE	TRUE	FALSE	FALSE	FALSE	FALSE	FALSE	NA	Transcription factor KUA1 {ECO:0000303|PubMed:24806884}	PF14392.5^zf-CCHC_4^Zinc knuckle^2-19^E:0.036`PF00249.30^Myb_DNA-binding^Myb-like DNA-binding domain^118-162^E:5.6e-13	KEGG:osa:4349385
Solyc07g049440.3	-3.69029	-2.46582	7.31728	7.31728	6.95e-07	4.6e-05	4.14e-05	0.000594338	-4.38278	-3.22597	FALSE	FALSE	FALSE	FALSE	FALSE	TRUE	FALSE	FALSE	NA	GDSL esterase/lipase At2g04570	PF00657.21^Lipase_GDSL^GDSL-like Lipase/Acylhydrolase^32-343^E:3.2e-17	KEGG:ath:AT2G04570
Solyc03g005100.3	2.05153	0.838796	4.7057	4.7057	7.11e-07	0.00471568	4.22e-05	0.0192524	4.37487	1.71552	TRUE	FALSE	FALSE	FALSE	FALSE	FALSE	FALSE	FALSE	GO:001678721	Probable carboxylesterase 11	PF00135.27^COesterase^Carboxylesterase family^150-205^E:1.6e-06`PF07859.12^Abhydrolase_3^alpha/beta hydrolase fold^164-420^E:3.6e-65	KEGG:ath:AT3G27320
Solyc02g091700.3	5.01278	3.70692	3.34423	3.34423	7.32e-07	1.15e-05	4.32e-05	0.000219345	4.3648	3.65887	FALSE	FALSE	TRUE	FALSE	FALSE	FALSE	FALSE	FALSE	NA	Uncharacterized protein At5g65660	.	KEGG:ath:AT5G65660
Solyc12g056230.2	1.52757	1.65595	7.12198	7.12198	7.34e-07	2.73e-07	4.32e-05	1.69e-05	4.3648	4.77084	FALSE	FALSE	TRUE	FALSE	FALSE	FALSE	FALSE	FALSE	GO:000460147|GO:000697979	Probable glutathione peroxidase 8	.	KEGG:ath:AT1G63460`KO:K00432
Solyc08g066880.3	4.93401	3.70301	7.28211	7.28211	7.4e-07	0.000266877	4.34e-05	0.00223294	4.36276	2.65112	FALSE	FALSE	TRUE	FALSE	FALSE	FALSE	FALSE	FALSE	NA	5'-methylthioadenosine/S-adenosylhomocysteine nucleosidase {ECO:0000255|HAMAP-Rule:MF_01684}	PF01048.19^PNP_UDP_1^Phosphorylase superfamily^13-108^E:7.6e-19	KEGG:afl:Aflv_0759`KO:K01243
Solyc03g034375.1	1.57511	0.941682	7.09165	7.09165	7.55e-07	0.00022103	4.37e-05	0.00193228	4.35948	2.71393	FALSE	FALSE	TRUE	FALSE	FALSE	FALSE	FALSE	FALSE	NA	Non-specific lipid-transfer protein 2 {ECO:0000303|PubMed:23913675}	.	.
Solyc10g081750.1	-1.98698	-2.08538	6.33259	6.33259	7.56e-07	4.16e-07	4.37e-05	2.24e-05	-4.35948	-4.64972	FALSE	FALSE	FALSE	FALSE	FALSE	TRUE	FALSE	FALSE	NA	.	.	.
Solyc02g076730.2	1.91312	1.81646	5.54847	5.54847	7.61e-07	1.61e-06	4.37e-05	5.64e-05	4.35948	4.24847	FALSE	FALSE	TRUE	FALSE	FALSE	FALSE	FALSE	FALSE	NA	.	.	.
Solyc11g069350.2	4.02148	2.17514	3.69289	3.69289	7.61e-07	0.000284184	4.37e-05	0.00232437	4.35948	2.6337	FALSE	FALSE	TRUE	FALSE	FALSE	FALSE	FALSE	FALSE	NA	.	PF12906.6^RINGv^RING-variant domain^273-320^E:4.6e-10	.
Solyc03g114290.3	2.62499	0.300505	3.97434	3.97434	7.62e-07	0.358766	4.37e-05	0.49957	4.35948	0.301403	TRUE	FALSE	FALSE	FALSE	FALSE	FALSE	FALSE	FALSE	NA	CASP-like protein 4A3	PF04535.11^DUF588^Domain of unknown function (DUF588)^129-255^E:1.1e-23	KEGG:ath:AT2G36330
Solyc02g068080.3	2.06055	1.76325	4.35322	4.35322	7.64e-07	5.26e-06	4.37e-05	0.000123662	4.35948	3.90776	FALSE	FALSE	TRUE	FALSE	FALSE	FALSE	FALSE	FALSE	GO:000970510	Chloride channel protein CLC-b	PF00654.19^Voltage_CLC^Voltage gated chloride channel^45-194^E:2.5e-26`PF00654.19^Voltage_CLC^Voltage gated chloride channel^382-561^E:2.5e-42`PF00654.19^Voltage_CLC^Voltage gated chloride channel^577-621^E:8.4e-06	KEGG:ath:AT3G27170`KO:K05016
Solyc01g102610.3	-3.95515	-4.13436	7.73802	7.73802	7.81e-07	5.01e-07	4.45e-05	2.53e-05	-4.35136	-4.59753	FALSE	FALSE	FALSE	FALSE	FALSE	TRUE	FALSE	FALSE	GO:00068115|GO:00094169	Ferric reduction oxidase 7	chloroplastic	.
Solyc07g064900.3	-2.92652	-0.494095	7.36124	7.36124	7.97e-07	0.180452	4.51e-05	0.301419	-4.34597	-0.52083	FALSE	FALSE	FALSE	TRUE	FALSE	FALSE	FALSE	FALSE	NA	.	PF12056.7^DUF3537^Protein of unknown function (DUF3537)^31-423^E:3.4e-171	.
Solyc10g085230.2	-7.42143	-8.38897	5.74149	5.74149	7.97e-07	1.82e-07	4.51e-05	1.28e-05	-4.34597	-4.89298	FALSE	FALSE	FALSE	FALSE	FALSE	TRUE	FALSE	FALSE	NA	UDP-glucose iridoid glucosyltransferase	PF00201.17^UDPGT^UDP-glucoronosyl and UDP-glucosyl transferase^69-380^E:4.9e-31	.
Solyc07g055260.3	-2.70549	-2.53223	8.46627	8.46627	8.23e-07	1.75e-06	4.64e-05	5.97e-05	-4.33389	-4.22377	FALSE	FALSE	FALSE	FALSE	FALSE	TRUE	FALSE	FALSE	NA	Chaperone protein dnaJ C76	chloroplastic {ECO:0000305}	PF00226.30^DnaJ^DnaJ domain^68-130^E:9.3e-18`PF13459.5^Fer4_15^4Fe-4S single cluster domain^153-209^E:3.5e-09`PF13370.5^Fer4_13^4Fe-4S single cluster domain of Ferredoxin I^155-209^E:3.4e-13
Solyc09g009190.3	2.51112	1.95599	6.02134	6.02134	8.31e-07	1.41e-05	4.66e-05	0.000254711	4.33157	3.59395	FALSE	FALSE	TRUE	FALSE	FALSE	FALSE	FALSE	FALSE	GO:000455317|GO:000950120|GO:0009793103|GO:001925217	1	4-alpha-glucan-branching enzyme 1	chloroplastic/amyloplastic
Solyc01g095270.3	1.54704	1.52633	5.75894	5.75894	8.36e-07	9.91e-07	4.67e-05	4.09e-05	4.33059	4.38835	FALSE	FALSE	TRUE	FALSE	FALSE	FALSE	FALSE	FALSE	NA	.	PF10184.8^DUF2358^Uncharacterized conserved protein (DUF2358)^104-214^E:1.1e-38	.
Solyc09g014350.3	-3.76988	-1.65706	5.56645	5.56645	8.45e-07	0.00218181	4.69e-05	0.010661	-4.32893	-1.9722	FALSE	FALSE	FALSE	TRUE	FALSE	FALSE	FALSE	FALSE	GO:000990865|GO:0016020300|GO:001679116	Glycerol-3-phosphate 2-O-acyltransferase 6	PF12710.6^HAD^haloacid dehalogenase-like hydrolase^25-199^E:5e-14	KEGG:ath:AT2G38110`KO:K13508
Solyc02g091330.3	-2.0748	-1.43074	5.20561	5.20561	8.45e-07	5.04e-05	4.69e-05	0.000635479	-4.32893	-3.1969	FALSE	FALSE	FALSE	FALSE	FALSE	TRUE	FALSE	FALSE	NA	.	PF05282.10^AAR2^AAR2 protein^110-142^E:7.3e-07	.
Solyc03g083540.3	-2.19709	-0.175281	5.4666	5.4666	8.58e-07	0.529105	4.73e-05	0.657555	-4.3253	-0.182068	FALSE	FALSE	FALSE	TRUE	FALSE	FALSE	FALSE	FALSE	NA	Chloride conductance regulatory protein ICln	PF03517.12^Voldacs^Regulator of volume decrease after cellular swelling^48-176^E:3.2e-27	KEGG:ath:AT5G62290`KO:K05019
Solyc06g071750.3	-6.11691	-6.96411	4.9716	4.9716	8.59e-07	2.1e-07	4.73e-05	1.43e-05	-4.3253	-4.84452	FALSE	FALSE	FALSE	FALSE	FALSE	TRUE	FALSE	FALSE	NA	.	.	.
Solyc05g015510.3	1.79251	2.14801	4.56559	4.56559	8.64e-07	1.03e-07	4.74e-05	8.68e-06	4.32438	5.06133	FALSE	FALSE	TRUE	FALSE	FALSE	FALSE	FALSE	FALSE	NA	Squamosa promoter-binding-like protein 2	PF03110.13^SBP^SBP domain^177-223^E:2.1e-17	KEGG:ath:AT5G43270
Solyc07g042170.3	1.92556	0.330882	8.61236	8.61236	8.75e-07	0.188673	4.78e-05	0.311806	4.32073	0.506116	TRUE	FALSE	FALSE	FALSE	FALSE	FALSE	FALSE	FALSE	NA	Protein TIFY 10A	PF06200.13^tify^tify domain^86-119^E:1.1e-19`PF09425.9^CCT_2^Divergent CCT motif^161-185^E:9e-14	KEGG:ath:AT1G19180`KO:K13464
Solyc01g091360.3	4.09075	2.63349	4.45926	4.45926	8.78e-07	7.25e-05	4.78e-05	0.00083474	4.32073	3.07845	FALSE	FALSE	TRUE	FALSE	FALSE	FALSE	FALSE	FALSE	NA	.	PF07386.10^DUF1499^Protein of unknown function (DUF1499)^82-206^E:3.1e-28	.
Solyc04g055260.3	5.13739	4.40445	4.96948	4.96948	8.9e-07	0.000299032	4.83e-05	0.00241309	4.31647	2.61743	FALSE	FALSE	TRUE	FALSE	FALSE	FALSE	FALSE	FALSE	NA	Salicylate carboxymethyltransferase	PF03492.14^Methyltransf_7^SAM dependent carboxyl methyltransferase^1-41^E:1.9e-06`PF03492.14^Methyltransf_7^SAM dependent carboxyl methyltransferase^53-187^E:1.1e-56	KEGG:ag:AAF00108`KO:K21483
Solyc04g054980.3	1.79337	0.753294	8.12205	8.12205	8.97e-07	0.00434944	4.84e-05	0.0180939	4.3149	1.74247	TRUE	FALSE	FALSE	FALSE	FALSE	FALSE	FALSE	FALSE	NA	PLAT domain-containing protein 1 {ECO:0000305}	PF06232.10^ATS3^Embryo-specific protein 3	(ATS3)^26-142^E:6.2e-08`PF01477.22^PLAT^PLAT/LH2 domain^37-157^E:1.4e-14
Solyc07g019670.3	-1.93284	-2.07936	8.11348	8.11348	9.2e-07	3.8e-07	4.95e-05	2.11e-05	-4.30513	-4.67571	FALSE	FALSE	FALSE	FALSE	FALSE	TRUE	FALSE	FALSE	GO:000372965|GO:0005618121|GO:000577745|GO:000663511|GO:000801737|GO:0009506180|GO:000990851	Peroxisomal fatty acid beta-oxidation multifunctional protein AIM1	PF00378.19^ECH_1^Enoyl-CoA hydratase/isomerase^13-214^E:4.4e-39`PF16113.4^ECH_2^Enoyl-CoA hydratase/isomerase^25-238^E:1.8e-23`PF02737.17^3HCDH_N^3-hydroxyacyl-CoA dehydrogenase	NAD binding domain^310-498^E:1.2e-55`PF00725.21^3HCDH^3-hydroxyacyl-CoA dehydrogenase
Solyc04g014730.3	3.34254	3.67715	4.83555	4.83555	9.4e-07	5.06e-07	5.04e-05	2.55e-05	4.29755	4.59418	FALSE	FALSE	TRUE	FALSE	FALSE	FALSE	FALSE	FALSE	GO:000655910	Fumarylacetoacetase {ECO:0000305}	PF09298.10^FAA_hydrolase_N^Fumarylacetoacetase N-terminal^18-122^E:2.1e-32`PF01557.17^FAA_hydrolase^Fumarylacetoacetate (FAA) hydrolase family^128-414^E:3.5e-53	KEGG:ath:AT1G12050`KO:K01555
Solyc02g094120.3	-1.80847	-1.61744	8.21384	8.21384	9.43e-07	3.55e-06	5.04e-05	9.31e-05	-4.29755	-4.03091	FALSE	FALSE	FALSE	FALSE	FALSE	TRUE	FALSE	FALSE	NA	Sulfite oxidase	PF00174.18^Oxidored_molyb^Oxidoreductase molybdopterin binding domain^31-68^E:5.9e-14`PF00174.18^Oxidored_molyb^Oxidoreductase molybdopterin binding domain^66-100^E:1.1e-05	KEGG:ath:AT3G01910`KO:K00387
Solyc03g019790.3	-5.31976	-2.48829	3.88907	3.88907	9.57e-07	0.000165612	5.09e-05	0.00156601	-4.293	-2.8052	FALSE	FALSE	FALSE	FALSE	FALSE	TRUE	FALSE	FALSE	GO:000597536	Alpha-galactosidase	PF16499.4^Melibiase_2^Alpha galactosidase A^53-317^E:1.1e-81`PF17450.1^Melibiase_2_C^Alpha galactosidase A C-terminal beta sandwich domain^320-384^E:4.5e-06	.
Solyc01g065980.3	-1.81595	-1.4339	5.89596	5.89596	9.65e-07	1.46e-05	5.12e-05	0.000261351	-4.2911	-3.58278	FALSE	FALSE	FALSE	FALSE	FALSE	TRUE	FALSE	FALSE	NA	Ethylene-responsive transcription factor RAP2-3	.	KEGG:ath:AT3G16770`KO:K09286
Solyc11g008140.2	3.54688	4.3538	4.0809	4.0809	9.68e-07	3.33e-07	5.12e-05	1.91e-05	4.2911	4.71981	FALSE	FALSE	TRUE	FALSE	FALSE	FALSE	FALSE	FALSE	NA	Probable pectate lyase 13	PF00544.18^Pec_lyase_C^Pectate lyase^202-385^E:8.1e-22	KEGG:ath:AT3G54920`KO:K01728
Solyc11g069790.2	-4.27486	-3.50874	10.38	10.38	9.77e-07	7.09e-06	5.14e-05	0.000151736	-4.28891	-3.81891	FALSE	FALSE	FALSE	FALSE	FALSE	TRUE	FALSE	FALSE	NA	RuBisCO large subunit-binding protein subunit alpha	chloroplastic	PF00118.23^Cpn60_TCP1^TCP-1/cpn60 chaperonin family^34-97^E:7.4e-12
Solyc02g078240.3	-2.46828	-1.26996	4.7026	4.7026	1e-06	0.000815175	5.25e-05	0.00508238	-4.28005	-2.29393	FALSE	FALSE	FALSE	FALSE	FALSE	TRUE	FALSE	FALSE	NA	Probable 2-carboxy-D-arabinitol-1-phosphatase {ECO:0000305}	PF00300.21^His_Phos_1^Histidine phosphatase superfamily (branch 1)^87-143^E:1.2e-12	KEGG:ath:AT5G22620`KO:K22200
Solyc01g109120.3	-4.01831	-4.105	6.87362	6.87362	1.02e-06	8.94e-07	5.3e-05	3.84e-05	-4.27605	-4.41603	FALSE	FALSE	FALSE	FALSE	FALSE	TRUE	FALSE	FALSE	NA	Protein JINGUBANG {ECO:0000303|PubMed:27468890}	PF00400.31^WD40^WD domain	G-beta repeat^119-145^E:0.023`PF00400.31^WD40^WD domain
Solyc01g087790.2	4.5508	6.64454	4.38034	4.38034	1.02e-06	5.63e-08	5.3e-05	5.82e-06	4.27605	5.23506	FALSE	FALSE	TRUE	FALSE	FALSE	FALSE	FALSE	FALSE	NA	Subtilisin-like protease SBT1.9 {ECO:0000303|PubMed:16193095}	PF05922.15^Inhibitor_I9^Peptidase inhibitor I9^34-118^E:1.6e-12`PF00082.21^Peptidase_S8^Subtilase family^143-590^E:4.4e-46	KEGG:ath:AT5G67090
Solyc02g079780.1	4.09152	2.12828	3.96905	3.96905	1.03e-06	0.000541321	5.37e-05	0.0037765	4.27025	2.42291	FALSE	FALSE	TRUE	FALSE	FALSE	FALSE	FALSE	FALSE	NA	.	.	.
Solyc03g093460.3	1.79622	2.41219	3.94259	3.94259	1.06e-06	3.53e-08	5.48e-05	4.43e-06	4.26156	5.35335	FALSE	FALSE	TRUE	FALSE	FALSE	FALSE	FALSE	FALSE	NA	Putative kinase-like protein TMKL1	PF07714.16^Pkinase_Tyr^Protein tyrosine kinase^9-191^E:4.8e-20`PF00069.24^Pkinase^Protein kinase domain^14-189^E:2.8e-26	KEGG:ath:AT3G24660
Solyc09g082690.3	-4.58064	-5.74155	10.1639	10.1639	1.07e-06	1.13e-07	5.53e-05	9.28e-06	-4.2574	-5.03258	FALSE	FALSE	FALSE	FALSE	FALSE	TRUE	FALSE	FALSE	GO:003196959	Early light-induced protein	chloroplastic	PF00504.20^Chloroa_b-bind^Chlorophyll A-B binding protein^17-58^E:3.2e-05`PF00504.20^Chloroa_b-bind^Chlorophyll A-B binding protein^74-108^E:9.2e-05
Solyc01g079450.3	1.11129	0.888657	7.85772	7.85772	1.08e-06	1.52e-05	5.54e-05	0.000270447	4.25673	3.56792	FALSE	FALSE	TRUE	FALSE	FALSE	FALSE	FALSE	FALSE	GO:000957027	Probable glutamyl endopeptidase	chloroplastic	.
Solyc03g118710.3	-1.86218	-1.90067	6.10871	6.10871	1.11e-06	9.36e-07	5.68e-05	3.97e-05	-4.24542	-4.40098	FALSE	FALSE	FALSE	FALSE	FALSE	TRUE	FALSE	FALSE	GO:00050967|GO:000695259|GO:000965146|GO:000973829	Protein C2-DOMAIN ABA-RELATED 4 {ECO:0000303|PubMed:25465408}	PF00168.29^C2^C2 domain^6-93^E:8.7e-23	KEGG:ath:AT3G17980
Solyc06g061240.3	-1.99187	-0.897979	6.79418	6.79418	1.12e-06	0.0027811	5.69e-05	0.012821	-4.24497	-1.89208	FALSE	FALSE	FALSE	TRUE	FALSE	FALSE	FALSE	FALSE	NA	.	PF04640.13^PLATZ^PLATZ transcription factor^66-137^E:6.8e-29	.
Solyc01g101100.3	1.54183	1.11506	4.71411	4.71411	1.16e-06	4.75e-05	5.87e-05	0.000610704	4.23162	3.21417	FALSE	FALSE	TRUE	FALSE	FALSE	FALSE	FALSE	FALSE	NA	Probable receptor-like protein kinase At5g18500	.	KEGG:ath:AT5G18500
Solyc01g102960.3	-8.13613	-8.88781	10.2954	10.2954	1.16e-06	5.56e-07	5.87e-05	2.75e-05	-4.23162	-4.56133	FALSE	FALSE	FALSE	FALSE	FALSE	TRUE	FALSE	FALSE	NA	22.7 kDa class IV heat shock protein	PF04969.15^CS^CS domain^70-162^E:5.7e-05`PF00011.20^HSP20^Hsp20/alpha crystallin family^72-176^E:4e-29	.
Solyc03g114130.1	3.86513	3.96615	4.68273	4.68273	1.17e-06	1.06e-06	5.87e-05	4.21e-05	4.23162	4.37544	FALSE	FALSE	TRUE	FALSE	FALSE	FALSE	FALSE	FALSE	NA	.	.	.
Solyc05g009070.3	-1.33316	-1.18145	5.45245	5.45245	1.17e-06	5.19e-06	5.87e-05	0.000122495	-4.23162	-3.91188	FALSE	FALSE	FALSE	FALSE	FALSE	TRUE	FALSE	FALSE	GO:000472214	Probable protein phosphatase 2C 15	PF00481.20^PP2C^Protein phosphatase 2C^62-283^E:4.2e-33	KEGG:ath:AT1G68410
Solyc02g083310.3	2.87097	3.92115	5.09871	5.09871	1.17e-06	3.22e-08	5.88e-05	4.19e-06	4.23041	5.37734	FALSE	FALSE	TRUE	FALSE	FALSE	FALSE	FALSE	FALSE	NA	.	.	.
Solyc02g066800.2	-3.80984	-4.33284	5.79794	5.79794	1.24e-06	2.89e-07	6.19e-05	1.74e-05	-4.20849	-4.75824	FALSE	FALSE	FALSE	FALSE	FALSE	TRUE	FALSE	FALSE	NA	.	.	.
Solyc06g076670.3	-4.64153	-4.12068	8.41199	8.41199	1.24e-06	3.94e-06	6.19e-05	9.97e-05	-4.20849	-4.00118	FALSE	FALSE	FALSE	FALSE	FALSE	TRUE	FALSE	FALSE	GO:000367625|GO:000568122|GO:000639767|GO:000838032|GO:000964416|GO:001660721	Serine/arginine-rich splicing factor SR45a	PF00076.21^RRM_1^RNA recognition motif. (a.k.a. RRM	RBD
Solyc09g075470.2	-9.21881	-8.20318	5.40111	5.40111	1.25e-06	7.63e-07	6.19e-05	3.45e-05	-4.20849	-4.46185	FALSE	FALSE	FALSE	FALSE	FALSE	TRUE	FALSE	FALSE	NA	.	.	.
Solyc03g115230.3	-9.07413	-9.6206	11.0265	11.0265	1.26e-06	7.63e-07	6.19e-05	3.45e-05	-4.20849	-4.46185	FALSE	FALSE	FALSE	FALSE	FALSE	TRUE	FALSE	FALSE	GO:000940815|GO:0009570117|GO:00096448|GO:000994164	Chaperone protein ClpB1	PF02861.19^Clp_N^Clp amino terminal domain	pathogenicity island component^17-57^E:6.7e-07`PF02861.19^Clp_N^Clp amino terminal domain
Solyc01g079580.3	3.19729	1.90274	3.5101	3.5101	1.27e-06	0.000278044	6.19e-05	0.00229883	4.20849	2.63849	FALSE	FALSE	TRUE	FALSE	FALSE	FALSE	FALSE	FALSE	NA	.	PF13432.5^TPR_16^Tetratricopeptide repeat^263-327^E:6.5e-05`PF13181.5^TPR_8^Tetratricopeptide repeat^296-329^E:0.0064	.
Solyc07g007050.1	3.47874	1.07701	3.5692	3.5692	1.27e-06	0.0210438	6.19e-05	0.0595304	4.20849	1.22526	TRUE	FALSE	FALSE	FALSE	FALSE	FALSE	FALSE	FALSE	NA	.	.	.
Solyc11g008420.2	-3.1906	-3.19318	4.78651	4.78651	1.27e-06	1.35e-06	6.19e-05	5.08e-05	-4.20849	-4.29422	FALSE	FALSE	FALSE	FALSE	FALSE	TRUE	FALSE	FALSE	NA	SKP1-like protein 4	PF03931.14^Skp1_POZ^Skp1 family	tetramerisation domain^12-68^E:8.7e-16`PF01466.18^Skp1^Skp1 family
Solyc08g061610.3	2.03191	0.399889	6.21333	6.21333	1.27e-06	0.14302	6.19e-05	0.254487	4.20849	0.594335	TRUE	FALSE	FALSE	FALSE	FALSE	FALSE	FALSE	FALSE	NA	Copper-transporting ATPase PAA2	chloroplastic	PF00702.25^Hydrolase^haloacid dehalogenase-like hydrolase^13-74^E:6.1e-08`PF00702.25^Hydrolase^haloacid dehalogenase-like hydrolase^72-226^E:1.5e-08
Solyc12g088370.2	-2.44305	-1.95751	5.81458	5.81458	1.27e-06	1.43e-05	6.19e-05	0.000256416	-4.20849	-3.59105	FALSE	FALSE	FALSE	FALSE	FALSE	TRUE	FALSE	FALSE	NA	Interferon-related developmental regulator 1	PF05004.12^IFRD^Interferon-related developmental regulator (IFRD)^17-329^E:6.7e-88`PF04836.11^IFRD_C^Interferon-related protein conserved region^374-426^E:3.8e-18	KEGG:ssc:493185
Solyc11g012450.2	3.32411	1.28898	5.01748	5.01748	1.28e-06	0.0058288	6.19e-05	0.0225866	4.20849	1.64615	TRUE	FALSE	FALSE	FALSE	FALSE	FALSE	FALSE	FALSE	NA	Inositol transporter 4	PF00083.23^Sugar_tr^Sugar (and other) transporter^23-128^E:9.5e-22`PF00083.23^Sugar_tr^Sugar (and other) transporter^178-217^E:6.2e-10`PF00083.23^Sugar_tr^Sugar (and other) transporter^220-329^E:6.6e-36`PF07690.15^MFS_1^Major Facilitator Superfamily^220-327^E:3.4e-11	KEGG:ath:AT4G16480`KO:K08150
Solyc02g071040.3	1.32518	0.651958	4.83015	4.83015	1.29e-06	0.00184007	6.23e-05	0.00939307	4.20546	2.02719	FALSE	FALSE	TRUE	FALSE	FALSE	FALSE	FALSE	FALSE	NA	Probable starch synthase 4	chloroplastic/amyloplastic {ECO:0000305}	PF08323.10^Glyco_transf_5^Starch synthase catalytic domain^20-65^E:3.4e-11
Solyc10g085500.2	-3.86597	-1.97932	3.07861	3.07861	1.3e-06	0.000710424	6.24e-05	0.00459759	-4.20506	-2.33747	FALSE	FALSE	FALSE	FALSE	FALSE	TRUE	FALSE	FALSE	NA	Cytochrome P450 76A2	PF00067.21^p450^Cytochrome P450^36-473^E:1.7e-111	.
Solyc04g072850.3	3.8534	4.4541	3.22135	3.22135	1.33e-06	2.55e-07	6.34e-05	1.61e-05	4.19759	4.79337	FALSE	FALSE	TRUE	FALSE	FALSE	FALSE	FALSE	FALSE	NA	Probable beta-D-xylosidase 7	PF01915.21^Glyco_hydro_3_C^Glycosyl hydrolase family 3 C-terminal domain^88-266^E:6.6e-42`PF00933.20^Glyco_hydro_3^Glycosyl hydrolase family 3 N terminal domain^290-354^E:1.6e-07	KEGG:ath:AT1G78060
Solyc07g052620.1	-8.39467	-5.36866	4.60607	4.60607	1.33e-06	4.79e-05	6.34e-05	0.000613387	-4.19759	-3.21227	FALSE	FALSE	FALSE	FALSE	FALSE	TRUE	FALSE	FALSE	NA	B-box domain protein 30 {ECO:0000303|PubMed:19920209}	.	KEGG:ath:AT4G15248
Solyc01g005120.3	-2.15189	-2.36915	5.78632	5.78632	1.37e-06	4.49e-07	6.51e-05	2.37e-05	-4.18665	-4.62474	FALSE	FALSE	FALSE	FALSE	FALSE	TRUE	FALSE	FALSE	NA	Probable xyloglucan endotransglucosylase/hydrolase protein 28	PF00722.20^Glyco_hydro_16^Glycosyl hydrolases family 16^1-50^E:9.8e-12`PF06955.11^XET_C^Xyloglucan endo-transglycosylase (XET) C-terminus^90-125^E:5.6e-13	KEGG:ath:AT1G14720`KO:K08235
Solyc01g102330.3	4.15326	4.33748	4.22041	4.22041	1.41e-06	1.1e-06	6.71e-05	4.35e-05	4.17359	4.36183	FALSE	FALSE	TRUE	FALSE	FALSE	FALSE	FALSE	FALSE	NA	Probable carbohydrate esterase At4g34215	PF03629.17^SASA^Carbohydrate esterase	sialic acid-specific acetylesterase^28-205^E:1.6e-64
Solyc01g109590.3	2.65095	1.58485	3.83464	3.83464	1.42e-06	0.000282035	6.72e-05	0.00231629	4.17272	2.63521	FALSE	FALSE	TRUE	FALSE	FALSE	FALSE	FALSE	FALSE	GO:000467424|GO:000467510|GO:000646815|GO:000716610|GO:004677714	Probable receptor-like serine/threonine-protein kinase At4g34500	.	KEGG:ath:AT1G01540
Solyc05g017940.3	3.35317	1.17734	3.91962	3.91962	1.43e-06	0.0141412	6.72e-05	0.0439884	4.1726	1.35666	TRUE	FALSE	FALSE	FALSE	FALSE	FALSE	FALSE	FALSE	NA	.	PF00892.19^EamA^EamA-like transporter family^35-88^E:3.2e-08	.
Solyc01g028810.3	-2.34974	-2.04119	9.96661	9.96661	1.43e-06	6.98e-06	6.73e-05	0.000149818	-4.172	-3.82444	FALSE	FALSE	FALSE	FALSE	FALSE	TRUE	FALSE	FALSE	NA	RuBisCO large subunit-binding protein subunit beta	chloroplastic	PF00118.23^Cpn60_TCP1^TCP-1/cpn60 chaperonin family^77-580^E:2.1e-103
Solyc09g098110.3	2.7985	0.271023	2.92187	2.92187	1.44e-06	0.439054	6.73e-05	0.57636	4.172	0.239306	TRUE	FALSE	FALSE	FALSE	FALSE	FALSE	FALSE	FALSE	NA	Transcription factor bHLH129	.	KEGG:ath:AT1G05805
Solyc04g077775.1	-1.4312	-0.0968091	4.70667	4.70667	1.45e-06	0.620046	6.79e-05	0.731395	-4.16812	-0.135848	FALSE	FALSE	FALSE	TRUE	FALSE	FALSE	FALSE	FALSE	NA	F-box protein At3g12350	PF00646.32^F-box^F-box domain^13-55^E:3.6e-06`PF12937.6^F-box-like^F-box-like^18-60^E:1.4e-07	KEGG:ath:AT3G12350
Solyc09g075820.3	2.21646	-0.0356926	6.6039	6.6039	1.5e-06	0.90172	6.99e-05	0.938111	4.15553	-0.0277456	TRUE	FALSE	FALSE	FALSE	FALSE	FALSE	FALSE	FALSE	GO:000941460|GO:0009506252|GO:0009651129|GO:000973792|GO:004632315	Sugar transport protein 13	PF00083.23^Sugar_tr^Sugar (and other) transporter^1-194^E:6.6e-51	KEGG:ath:AT5G26340
Solyc04g057930.3	-1.52332	-1.32944	6.65355	6.65355	1.55e-06	7.16e-06	7.16e-05	0.000152641	-4.14498	-3.81633	FALSE	FALSE	FALSE	FALSE	FALSE	TRUE	FALSE	FALSE	NA	Receptor-like cytosolic serine/threonine-protein kinase RBK2	PF00582.25^Usp^Universal stress protein family^16-146^E:6.2e-07`PF00069.24^Pkinase^Protein kinase domain^412-655^E:3.9e-38`PF07714.16^Pkinase_Tyr^Protein tyrosine kinase^414-711^E:8.8e-34	KEGG:ath:AT3G24550
Solyc02g081880.3	1.28079	1.56379	7.1989	7.1989	1.55e-06	1.29e-07	7.16e-05	1.02e-05	4.14498	4.99311	FALSE	FALSE	TRUE	FALSE	FALSE	FALSE	FALSE	FALSE	NA	.	PF03476.15^MOSC_N^MOSC N-terminal beta barrel domain^1-45^E:8.3e-06`PF03476.15^MOSC_N^MOSC N-terminal beta barrel domain^53-87^E:1.5e-10	.
Solyc07g063900.3	-2.0086	-1.44623	7.23373	7.23373	1.56e-06	5.79e-05	7.16e-05	0.000702337	-4.14498	-3.15345	FALSE	FALSE	FALSE	FALSE	FALSE	TRUE	FALSE	FALSE	GO:0003723195|GO:0005739247|GO:000639776	Organelle RRM domain-containing protein 2	mitochondrial {ECO:0000303|PubMed:25800738}	PF00076.21^RRM_1^RNA recognition motif. (a.k.a. RRM
Solyc05g013060.3	-1.6779	-1.0319	6.12822	6.12822	1.56e-06	0.000308206	7.16e-05	0.00247334	-4.14498	-2.60672	FALSE	FALSE	FALSE	FALSE	FALSE	TRUE	FALSE	FALSE	NA	.	.	.
Solyc01g106000.3	1.53017	3.13397	5.55912	5.55912	1.56e-06	1.61e-10	7.16e-05	1.25e-07	4.14498	6.90465	FALSE	FALSE	TRUE	FALSE	FALSE	FALSE	FALSE	FALSE	NA	Nicotinamidase 1 {ECO:0000305}	.	KEGG:ath:AT2G22570
Solyc12g044820.2	2.37597	2.53288	6.23996	6.23996	1.57e-06	7e-07	7.17e-05	3.25e-05	4.14467	4.48818	FALSE	FALSE	TRUE	FALSE	FALSE	FALSE	FALSE	FALSE	NA	ABC transporter C family member 8	PF00664.22^ABC_membrane^ABC transporter transmembrane region^225-485^E:3.4e-21`PF00005.26^ABC_tran^ABC transporter^552-592^E:9.3e-07	KEGG:ath:AT3G21250
Solyc03g116100.3	-2.21801	-0.926119	4.96394	4.96394	1.57e-06	0.00564613	7.17e-05	0.0220143	-4.14467	-1.6573	FALSE	FALSE	FALSE	TRUE	FALSE	FALSE	FALSE	FALSE	NA	Myb-related protein 306	PF00249.30^Myb_DNA-binding^Myb-like DNA-binding domain^1-24^E:3.4e-06	.
Solyc12g098640.2	1.39715	0.684438	7.19296	7.19296	1.64e-06	0.0021873	7.45e-05	0.0106798	4.12797	1.97144	TRUE	FALSE	FALSE	FALSE	FALSE	FALSE	FALSE	FALSE	NA	Cycloeucalenol cycloisomerase	.	KEGG:ath:AT5G50375`KO:K08246
Solyc01g067660.3	-2.35961	-1.09177	8.35222	8.35222	1.66e-06	0.0027432	7.5e-05	0.012692	-4.12505	-1.89647	FALSE	FALSE	FALSE	TRUE	FALSE	FALSE	FALSE	FALSE	NA	Inactive beta-amylase 9	PF01373.16^Glyco_hydro_14^Glycosyl hydrolase family 14^92-493^E:1.9e-81	KEGG:ath:AT5G18670
Solyc02g082700.3	1.9502	0.205711	6.11222	6.11222	1.68e-06	0.429995	7.56e-05	0.568186	4.12167	0.24551	TRUE	FALSE	FALSE	FALSE	FALSE	FALSE	FALSE	FALSE	NA	.	.	.
Solyc06g069760.3	-2.00074	-1.48549	4.87351	4.87351	1.68e-06	3.73e-05	7.56e-05	0.000507621	-4.12167	-3.29446	FALSE	FALSE	FALSE	FALSE	FALSE	TRUE	FALSE	FALSE	NA	Cyclic dof factor 3	PF02701.14^zf-Dof^Dof domain	zinc finger^73-129^E:6e-31
Solyc03g025880.3	-1.34735	0.0888434	5.04849	5.04849	1.69e-06	0.629215	7.59e-05	0.738479	-4.12	0.131662	FALSE	FALSE	FALSE	TRUE	FALSE	FALSE	FALSE	FALSE	NA	Pre-mRNA cleavage factor Im 25 kDa subunit 2 {ECO:0000303|PubMed:18479511}	.	.
Solyc10g086650.1	3.3032	3.26238	2.96456	2.96456	1.71e-06	2.43e-06	7.63e-05	7.47e-05	4.11764	4.12685	FALSE	FALSE	TRUE	FALSE	FALSE	FALSE	FALSE	FALSE	GO:000561534|GO:0005618173|GO:005083280	Aldehyde oxidase GLOX {ECO:0000305}	PF07250.10^Glyoxal_oxid_N^Glyoxal oxidase N-terminus^41-280^E:1.6e-100`PF09118.10^DUF1929^Domain of unknown function (DUF1929)^432-534^E:2.8e-27	.
Solyc03g007890.3	-8.74219	-9.83092	11.182	11.182	1.72e-06	6.66e-07	7.65e-05	3.16e-05	-4.1161	-4.50018	FALSE	FALSE	FALSE	FALSE	FALSE	TRUE	FALSE	FALSE	GO:000645718|GO:005108217	Heat shock protein 83	PF00183.17^HSP90^Hsp90 protein^2-506^E:1.9e-241	KEGG:ini:109146489`KO:K04079
Solyc06g074190.3	-2.17544	-1.04412	4.90868	4.90868	1.72e-06	0.00242707	7.65e-05	0.0115658	-4.1161	-1.93682	FALSE	FALSE	FALSE	TRUE	FALSE	FALSE	FALSE	FALSE	NA	Cytochrome P450 89A9	.	KEGG:ath:AT5G41620
Solyc04g077030.3	2.08617	1.33078	7.36105	7.36105	1.73e-06	0.000207722	7.65e-05	0.00185172	4.1161	2.73243	FALSE	FALSE	TRUE	FALSE	FALSE	FALSE	FALSE	FALSE	GO:000392462|GO:000520011|GO:000552584|GO:000587442|GO:00070179	Tubulin alpha chain	PF03953.16^Tubulin_C^Tubulin C-terminal domain^32-160^E:1.2e-51	.
Solyc04g077470.3	3.15849	1.42141	4.17024	4.17024	1.75e-06	0.00285038	7.72e-05	0.0130173	4.11266	1.88548	TRUE	FALSE	FALSE	FALSE	FALSE	FALSE	FALSE	FALSE	GO:0000139101|GO:0009506117|GO:001675725|GO:007155550	Probable xyloglucan glycosyltransferase 12	PF13641.5^Glyco_tranf_2_3^Glycosyltransferase like family 2^252-484^E:1.5e-23`PF00535.25^Glycos_transf_2^Glycosyl transferase family 2^256-431^E:4.8e-14`PF13506.5^Glyco_transf_21^Glycosyl transferase family 21^320-484^E:1.8e-12`PF13632.5^Glyco_trans_2_3^Glycosyl transferase family group 2^345-539^E:3.6e-20	KEGG:ath:AT4G07960
Solyc12g007110.2	1.48663	0.4159	6.40997	6.40997	1.78e-06	0.0534614	7.81e-05	0.120667	4.10709	0.91841	TRUE	FALSE	FALSE	FALSE	FALSE	FALSE	FALSE	FALSE	GO:000467567|GO:0006468114|GO:000716672	Proline-rich receptor-like protein kinase PERK1	PF00069.24^Pkinase^Protein kinase domain^310-579^E:6.4e-44`PF07714.16^Pkinase_Tyr^Protein tyrosine kinase^313-580^E:1.8e-47	.
Solyc04g050620.3	3.77849	6.27534	4.46841	4.46841	1.78e-06	2.31e-08	7.81e-05	3.37e-06	4.10709	5.47209	FALSE	FALSE	TRUE	FALSE	FALSE	FALSE	FALSE	FALSE	NA	Cytochrome P450 CYP736A12	PF00067.21^p450^Cytochrome P450^30-289^E:1.6e-37	.
Solyc07g008250.3	-2.75057	-1.98077	8.6367	8.6367	1.81e-06	5.8e-05	7.92e-05	0.000702337	-4.10137	-3.15345	FALSE	FALSE	FALSE	FALSE	FALSE	TRUE	FALSE	FALSE	NA	EIN3-binding F-box protein 1	PF00646.32^F-box^F-box domain^50-90^E:0.00015`PF13516.5^LRR_6^Leucine Rich repeat^204-227^E:0.056`PF13516.5^LRR_6^Leucine Rich repeat^229-252^E:0.0058`PF13516.5^LRR_6^Leucine Rich repeat^467-489^E:0.2`PF13516.5^LRR_6^Leucine Rich repeat^548-569^E:0.046	KEGG:ath:AT2G25490`KO:K14515
Solyc02g092110.3	-4.02505	-4.14078	5.15361	5.15361	1.87e-06	1.17e-06	8.16e-05	4.57e-05	-4.08807	-4.34044	FALSE	FALSE	FALSE	FALSE	FALSE	TRUE	FALSE	FALSE	NA	Phytosulfokines 3	.	KEGG:ath:AT3G49780
Solyc12g044880.2	1.82386	1.93416	4.68718	4.68718	1.88e-06	9.09e-07	8.19e-05	3.88e-05	4.08651	4.41096	FALSE	FALSE	TRUE	FALSE	FALSE	FALSE	FALSE	FALSE	GO:0005618201|GO:0005773217|GO:0005975107|GO:003024631	Beta-galactosidase	PF01301.18^Glyco_hydro_35^Glycosyl hydrolases family 35^31-335^E:5.3e-117`PF02449.14^Glyco_hydro_42^Beta-galactosidase^51-184^E:2e-10`PF02140.17^Gal_Lectin^Galactose binding lectin domain^757-834^E:9.3e-22	KEGG:sly:544167
Solyc05g051580.3	-4.32683	-8.89384	3.93391	3.93391	1.92e-06	1.26e-08	8.32e-05	2.05e-06	-4.07974	-5.68874	FALSE	FALSE	FALSE	FALSE	FALSE	TRUE	FALSE	FALSE	NA	BTB/POZ domain-containing protein DOT3	PF03000.13^NPH3^NPH3 family^219-492^E:4.3e-93	KEGG:ath:AT5G10250
Solyc06g061230.3	5.40056	3.7167	5.27735	5.27735	1.95e-06	9.44e-06	8.43e-05	0.000188832	4.07408	3.72392	FALSE	FALSE	TRUE	FALSE	FALSE	FALSE	FALSE	FALSE	NA	.	.	.
Solyc05g015390.3	-4.1893	-4.9935	11.2437	11.2437	1.98e-06	3.42e-07	8.52e-05	1.94e-05	-4.06934	-4.71295	FALSE	FALSE	FALSE	FALSE	FALSE	TRUE	FALSE	FALSE	NA	REF/SRPP-like protein At1g67360	PF05755.11^REF^Rubber elongation factor protein (REF)^12-210^E:5.5e-77	KEGG:ath:AT1G67360
Solyc01g079480.3	1.53394	0.336783	5.07672	5.07672	1.99e-06	0.124954	8.57e-05	0.230498	4.06725	0.637332	TRUE	FALSE	FALSE	FALSE	FALSE	FALSE	FALSE	FALSE	NA	bZIP transcription factor 53 {ECO:0000303|PubMed:11906833}	PF07716.14^bZIP_2^Basic region leucine zipper^20-69^E:1.3e-06`PF00170.20^bZIP_1^bZIP transcription factor^23-79^E:5.2e-09	KEGG:ath:AT3G62420
Solyc02g070040.1	3.80788	0.199133	3.38758	3.38758	2.07e-06	0.676321	8.86e-05	0.775103	4.05256	0.110641	TRUE	FALSE	FALSE	FALSE	FALSE	FALSE	FALSE	FALSE	NA	.	.	.
Solyc05g007880.3	-3.17818	-3.78026	5.03174	5.03174	2.08e-06	3.02e-07	8.86e-05	1.78e-05	-4.05256	-4.7506	FALSE	FALSE	FALSE	FALSE	FALSE	TRUE	FALSE	FALSE	NA	Cyclic dof factor 2	PF02701.14^zf-Dof^Dof domain	zinc finger^68-124^E:4.4e-32
Solyc09g072710.3	1.62011	2.04832	5.7797	5.7797	2.08e-06	1.33e-07	8.86e-05	1.03e-05	4.05256	4.98777	FALSE	FALSE	TRUE	FALSE	FALSE	FALSE	FALSE	FALSE	GO:0005783162|GO:001015016|GO:004323134	Phospholipid--sterol O-acyltransferase	.	KEGG:ath:AT1G04010
Solyc08g081457.1	-3.95922	-3.03493	4.53057	4.53057	2.1e-06	3.04e-05	8.9e-05	0.000439675	-4.05085	-3.35687	FALSE	FALSE	FALSE	FALSE	FALSE	TRUE	FALSE	FALSE	NA	.	.	.
Solyc05g008370.1	1.71179	0.767857	6.92506	6.92506	2.1e-06	0.00454941	8.9e-05	0.0187107	4.05085	1.72791	TRUE	FALSE	FALSE	FALSE	FALSE	FALSE	FALSE	FALSE	GO:003024419|GO:008016715	Probable ribose-5-phosphate isomerase 1	PF06026.13^Rib_5-P_isom_A^Ribose 5-phosphate isomerase A (phosphoriboisomerase A)^83-259^E:3.4e-61	KEGG:ath:AT1G71100`KO:K01807
Solyc01g088610.3	-2.39806	-2.66503	8.28821	8.28821	2.13e-06	6.38e-07	8.98e-05	3.04e-05	-4.04685	-4.51698	FALSE	FALSE	FALSE	FALSE	FALSE	TRUE	FALSE	FALSE	NA	.	.	.
Solyc06g060290.3	1.45763	0.99363	6.99427	6.99427	2.17e-06	0.000143486	9.12e-05	0.00139693	4.04019	2.85482	FALSE	FALSE	TRUE	FALSE	FALSE	FALSE	FALSE	FALSE	NA	Protein disulfide-isomerase	PF00085.19^Thioredoxin^Thioredoxin^191-260^E:3.6e-09	.
Solyc02g071520.3	3.19231	1.56216	5.84738	5.84738	2.2e-06	0.00188406	9.25e-05	0.0095536	4.03393	2.01983	FALSE	FALSE	TRUE	FALSE	FALSE	FALSE	FALSE	FALSE	NA	Bidirectional sugar transporter SWEET2 {ECO:0000303|PubMed:21107422}	.	KEGG:ath:AT3G14770`KO:K15382
Solyc03g119520.3	1.46564	0.285367	5.74907	5.74907	2.22e-06	0.172102	9.27e-05	0.291681	4.0327	0.535091	TRUE	FALSE	FALSE	FALSE	FALSE	FALSE	FALSE	FALSE	NA	.	.	.
Solyc08g078950.3	2.01477	0.294826	7.17077	7.17077	2.26e-06	0.291126	9.43e-05	0.430855	4.02562	0.365668	TRUE	FALSE	FALSE	FALSE	FALSE	FALSE	FALSE	FALSE	NA	Protein NRT1/ PTR FAMILY 6.3	PF00854.20^PTR2^POT family^100-533^E:4.9e-117	KEGG:ath:AT1G12110
Solyc03g114720.3	1.65549	0.708155	4.29737	4.29737	2.3e-06	0.00654787	9.56e-05	0.0246025	4.0194	1.60902	TRUE	FALSE	FALSE	FALSE	FALSE	FALSE	FALSE	FALSE	NA	Transcription factor BIM1	PF00010.25^HLH^Helix-loop-helix DNA-binding domain^259-308^E:3.2e-14	KEGG:ath:AT5G08130
Solyc02g071210.3	-1.05303	-0.886466	7.17149	7.17149	2.31e-06	1.77e-05	9.56e-05	0.000301556	-4.0194	-3.52063	FALSE	FALSE	FALSE	FALSE	FALSE	TRUE	FALSE	FALSE	NA	Glucan endo-1	3-beta-glucosidase 1	.
Solyc10g083760.2	1.71421	1.213	6.14826	6.14826	2.37e-06	0.000106534	9.8e-05	0.00111196	4.00899	2.95391	FALSE	FALSE	TRUE	FALSE	FALSE	FALSE	FALSE	FALSE	GO:003017068	Threonine dehydratase biosynthetic	chloroplastic	PF00585.17^Thr_dehydrat_C^C-terminal regulatory domain of Threonine dehydratase^53-82^E:3.6e-05`PF00291.24^PALP^Pyridoxal-phosphate dependent enzyme^81-240^E:3.7e-41`PF00291.24^PALP^Pyridoxal-phosphate dependent enzyme^244-308^E:6e-17
Solyc02g071320.3	-2.66522	-1.71814	7.22542	7.22542	2.42e-06	0.000216638	0.0001	0.00190655	-4.00019	-2.71975	FALSE	FALSE	FALSE	FALSE	FALSE	TRUE	FALSE	FALSE	NA	.	.	.
Solyc05g010670.3	-2.29753	-3.10124	9.76754	9.76754	2.46e-06	7.61e-08	0.000101288	6.88e-06	-3.99444	-5.16245	FALSE	FALSE	FALSE	FALSE	FALSE	TRUE	FALSE	FALSE	GO:0005739168|GO:0005774105|GO:000645729|GO:000940824|GO:000941435|GO:000953636|GO:0009570163|GO:000965166|GO:000994186|GO:004280336|GO:005108229	Heat shock protein 90-5	chloroplastic {ECO:0000305}	PF00183.17^HSP90^Hsp90 protein^7-112^E:3e-32`PF00183.17^HSP90^Hsp90 protein^138-168^E:4.3e-12`PF00183.17^HSP90^Hsp90 protein^169-212^E:4.6e-10`PF00183.17^HSP90^Hsp90 protein^216-252^E:2.2e-07
Solyc04g081970.3	-1.90957	0.259019	9.65797	9.65797	2.47e-06	0.333162	0.000101303	0.473939	-3.99438	0.324278	FALSE	FALSE	FALSE	TRUE	FALSE	FALSE	FALSE	FALSE	GO:000697937|GO:000941432|GO:0009570154|GO:000994179|GO:004545422	Thioredoxin-like protein CDSP32	chloroplastic	PF00085.19^Thioredoxin^Thioredoxin^44-139^E:2.3e-12
Solyc10g052650.2	3.50592	2.08987	3.75032	3.75032	2.51e-06	0.000270614	0.000102819	0.00225025	3.98792	2.64777	FALSE	FALSE	TRUE	FALSE	FALSE	FALSE	FALSE	FALSE	NA	F-box protein At2g16365	.	KEGG:ath:AT2G16365
Solyc12g098830.2	1.17873	1.26959	5.03443	5.03443	2.53e-06	1.04e-06	0.000103319	4.18e-05	3.98582	4.37872	FALSE	FALSE	TRUE	FALSE	FALSE	FALSE	FALSE	FALSE	NA	5'-nucleotidase domain-containing protein 4	PF05761.13^5_nucleotid^5' nucleotidase family^2-46^E:2.7e-16	.
Solyc01g091270.3	-6.70543	-5.79266	8.38327	8.38327	2.58e-06	8.74e-06	0.000104472	0.000178893	-3.981	-3.74741	FALSE	FALSE	FALSE	FALSE	FALSE	TRUE	FALSE	FALSE	NA	.	.	.
Solyc02g079220.3	1.65293	0.553419	6.32449	6.32449	2.58e-06	0.028401	0.000104472	0.0746616	3.981	1.1269	TRUE	FALSE	FALSE	FALSE	FALSE	FALSE	FALSE	FALSE	GO:00086438|GO:00152939	Sugar carrier protein C	PF00083.23^Sugar_tr^Sugar (and other) transporter^1-456^E:1.7e-128`PF07690.15^MFS_1^Major Facilitator Superfamily^46-404^E:7.1e-30	KEGG:rcu:8275367
Solyc03g025350.3	-3.74649	-3.53931	5.69787	5.69787	2.59e-06	1.79e-05	0.000104889	0.000303442	-3.97927	-3.51792	FALSE	FALSE	FALSE	FALSE	FALSE	TRUE	FALSE	FALSE	NA	Silicon efflux transporter LSI2 {ECO:0000303|PubMed:17625566}	PF03600.15^CitMHS^Citrate transporter^28-462^E:1.8e-51	KEGG:osa:4331328
Solyc09g090050.3	-1.1716	0.122931	5.65238	5.65238	2.62e-06	0.462554	0.000105166	0.598747	-3.97813	0.222756	FALSE	FALSE	FALSE	TRUE	FALSE	FALSE	FALSE	FALSE	GO:000565436|GO:0006355273|GO:0008270141|GO:004589374	Activating signal cointegrator 1 {ECO:0000303|PubMed:12077347}	.	KEGG:mmu:56404
Solyc02g069580.3	1.53402	0.0754613	5.14654	5.14654	2.62e-06	0.722816	0.000105166	0.811556	3.97813	0.0906814	TRUE	FALSE	FALSE	FALSE	FALSE	FALSE	FALSE	FALSE	NA	Pentatricopeptide repeat-containing protein At1g30610	chloroplastic	PF13812.5^PPR_3^Pentatricopeptide repeat domain^25-71^E:6.7e-08`PF01535.19^PPR^PPR repeat^28-55^E:0.087`PF12854.6^PPR_1^PPR repeat^57-84^E:1.5e-05`PF01535.19^PPR^PPR repeat^62-91^E:1.3e-06`PF01535.19^PPR^PPR repeat^109-138^E:0.086
Solyc08g074280.3	1.15561	1.17099	5.73367	5.73367	2.64e-06	2.26e-06	0.000105166	7.16e-05	3.97813	4.14523	FALSE	FALSE	TRUE	FALSE	FALSE	FALSE	FALSE	FALSE	NA	Probable serine/threonine-protein kinase abkB	.	.
Solyc12g017460.1	4.024	3.57678	4.52522	4.52522	2.65e-06	9.2e-06	0.000105166	0.00018518	3.97813	3.73241	FALSE	FALSE	TRUE	FALSE	FALSE	FALSE	FALSE	FALSE	NA	GDSL esterase/lipase At1g28590	PF00657.21^Lipase_GDSL^GDSL-like Lipase/Acylhydrolase^38-355^E:2e-08	KEGG:ath:AT1G28590`KO:K21026
Solyc02g072540.3	-4.23337	-7.62456	3.6572	3.6572	2.65e-06	1.73e-08	0.000105166	2.69e-06	-3.97813	-5.56959	FALSE	FALSE	FALSE	FALSE	FALSE	TRUE	FALSE	FALSE	NA	CBL-interacting protein kinase 5	PF00069.24^Pkinase^Protein kinase domain^1-121^E:4.1e-25`PF07714.16^Pkinase_Tyr^Protein tyrosine kinase^3-117^E:5.2e-13`PF03822.13^NAF^NAF domain^172-231^E:3.4e-23	KEGG:osa:4327093
Solyc10g085200.2	1.86984	0.915457	5.49915	5.49915	2.65e-06	0.0025682	0.000105166	0.0120557	3.97813	1.91881	TRUE	FALSE	FALSE	FALSE	FALSE	FALSE	FALSE	FALSE	GO:000577772|GO:000663519|GO:0009793120|GO:005066039	Acyl-coenzyme A oxidase 4	peroxisomal	PF02771.15^Acyl-CoA_dh_N^Acyl-CoA dehydrogenase
Solyc01g067730.3	-1.4807	0.40922	7.61195	7.61195	2.66e-06	0.0635176	0.000105166	0.137533	-3.97813	0.861593	FALSE	FALSE	FALSE	TRUE	FALSE	FALSE	FALSE	FALSE	NA	Acyl carrier protein 1	chloroplastic	PF00550.24^PP-binding^Phosphopantetheine attachment site^61-128^E:2.7e-11
Solyc01g099810.3	-1.95713	-0.894185	5.63932	5.63932	2.66e-06	0.00437757	0.000105166	0.018189	-3.97813	-1.74019	FALSE	FALSE	FALSE	TRUE	FALSE	FALSE	FALSE	FALSE	GO:000372912|GO:00056814|GO:000639712|GO:00083804|GO:00166072	Serine/arginine-rich-splicing factor SR34	.	KEGG:ath:AT1G02840`KO:K12890
Solyc05g051530.3	5.48918	-0.0469411	2.11052	2.11052	2.69e-06	0.934283	0.000106078	0.959899	3.97438	-0.0177746	TRUE	FALSE	FALSE	FALSE	FALSE	FALSE	FALSE	FALSE	NA	ABC transporter G family member 11	PF00005.26^ABC_tran^ABC transporter^160-254^E:7.8e-14	KEGG:ath:AT1G17840
Solyc01g081390.3	1.63265	1.6184	5.17875	5.17875	2.73e-06	3.36e-06	0.000107283	9.02e-05	3.96947	4.04477	FALSE	FALSE	TRUE	FALSE	FALSE	FALSE	FALSE	FALSE	NA	Xylulose 5-phosphate/phosphate translocator	chloroplastic	PF03151.15^TPT^Triose-phosphate Transporter family^116-406^E:1.4e-112`PF00892.19^EamA^EamA-like transporter family^263-405^E:3.1e-06
Solyc02g084850.3	-5.16661	-1.41863	6.88015	6.88015	2.76e-06	0.0358702	0.000107844	0.089195	-3.9672	-1.04966	FALSE	FALSE	FALSE	TRUE	FALSE	FALSE	FALSE	FALSE	NA	.	.	.
Solyc11g007540.2	-3.77309	-3.75078	4.36746	4.36746	2.77e-06	3.09e-06	0.000107844	8.56e-05	-3.9672	-4.06758	FALSE	FALSE	FALSE	FALSE	FALSE	TRUE	FALSE	FALSE	GO:000449747|GO:0005506103|GO:001670543|GO:0020037142	Cytochrome P450 77A1	PF00067.21^p450^Cytochrome P450^32-269^E:7.3e-40	.
Solyc06g076510.3	-5.83945	-6.41725	10.9433	10.9433	2.78e-06	1.19e-06	0.000107844	4.6e-05	-3.9672	-4.33707	FALSE	FALSE	FALSE	FALSE	FALSE	TRUE	FALSE	FALSE	GO:000028760|GO:000550971|GO:000955536|GO:000979379|GO:004836434	Phosphoserine phosphatase	chloroplastic	PF00702.25^Hydrolase^haloacid dehalogenase-like hydrolase^85-255^E:1.4e-13`PF12710.6^HAD^haloacid dehalogenase-like hydrolase^89-255^E:1.8e-10
Solyc01g105140.3	-2.90053	-2.09964	7.46973	7.46973	2.78e-06	7.6e-05	0.000107844	0.000865141	-3.9672	-3.06291	FALSE	FALSE	FALSE	FALSE	FALSE	TRUE	FALSE	FALSE	NA	Serine/arginine-rich splicing factor SC35	PF00076.21^RRM_1^RNA recognition motif. (a.k.a. RRM	RBD
Solyc06g076020.3	-8.34238	-8.879	10.6414	10.6414	2.79e-06	1.64e-06	0.000107844	5.66e-05	-3.9672	-4.24722	FALSE	FALSE	FALSE	FALSE	FALSE	TRUE	FALSE	FALSE	NA	Heat shock cognate 70 kDa protein 1	PF00012.19^HSP70^Hsp70 protein^1-546^E:5.5e-226`PF06723.12^MreB_Mbl^MreB/Mbl protein^57-308^E:3.9e-14	.
Solyc05g024260.3	-3.87827	-5.92184	7.02398	7.02398	2.79e-06	4.44e-08	0.000107844	5.17e-06	-3.9672	-5.28674	FALSE	FALSE	FALSE	FALSE	FALSE	TRUE	FALSE	FALSE	NA	Bidirectional sugar transporter N3	PF03083.15^MtN3_slv^Sugar efflux transporter for intercellular exchange^13-98^E:2.6e-26`PF03083.15^MtN3_slv^Sugar efflux transporter for intercellular exchange^133-218^E:6.5e-25	KEGG:vvi:100243643`KO:K15382
Solyc09g007270.3	-5.52385	-6.04983	9.51482	9.51482	2.79e-06	1.25e-06	0.000107844	4.77e-05	-3.9672	-4.32141	FALSE	FALSE	FALSE	FALSE	FALSE	TRUE	FALSE	FALSE	GO:000697959|GO:0020037122|GO:004274436	L-ascorbate peroxidase 2	cytosolic	PF00141.22^peroxidase^Peroxidase^25-226^E:9.6e-48
Solyc03g117980.3	3.0095	-1.04471	6.83009	6.83009	2.8e-06	0.018162	0.000107996	0.0533654	3.96659	-1.27274	TRUE	FALSE	FALSE	FALSE	FALSE	FALSE	FALSE	FALSE	GO:000460123|GO:000550936	Respiratory burst oxidase homolog protein C	PF08414.9^NADPH_Ox^Respiratory burst NADPH oxidase^147-248^E:1.7e-38`PF13202.5^EF-hand_5^EF hand^250-272^E:0.0054`PF01794.18^Ferric_reduct^Ferric reductase like transmembrane component^409-565^E:1.5e-23`PF08022.11^FAD_binding_8^FAD-binding domain^607-724^E:2.8e-35`PF08030.11^NAD_binding_6^Ferric reductase NAD binding domain^731-919^E:2.5e-50	KEGG:sot:102598898`KO:K13447
Solyc07g065410.1	-6.86639	-4.35824	3.85035	3.85035	2.83e-06	2.76e-05	0.000108393	0.00041185	-3.965	-3.38526	FALSE	FALSE	FALSE	FALSE	FALSE	TRUE	FALSE	FALSE	NA	.	.	.
Solyc11g009090.2	-1.03079	-0.515645	6.62448	6.62448	2.83e-06	0.00265576	0.000108393	0.0123665	-3.965	-1.90775	FALSE	FALSE	FALSE	TRUE	FALSE	FALSE	FALSE	FALSE	GO:0003723271|GO:001660733	Polyadenylate-binding protein 2 {ECO:0000303|PubMed:18479511}	.	KEGG:ath:AT5G65260`KO:K14396
Solyc09g091070.2	-1.01459	-0.620961	6.37538	6.37538	2.84e-06	0.00051491	0.000108594	0.00363982	-3.96419	-2.43892	FALSE	FALSE	FALSE	FALSE	FALSE	TRUE	FALSE	FALSE	GO:0005739313|GO:0005774191|GO:000597589|GO:000609936|GO:000940983|GO:000953677|GO:0009570278|GO:000973549|GO:0009793108|GO:0009941155|GO:0016020320|GO:0048046109	Malate dehydrogenase	chloroplastic {ECO:0000305}	PF00056.22^Ldh_1_N^lactate/malate dehydrogenase
Solyc08g076470.3	2.2487	-0.726037	7.57295	7.57295	2.88e-06	0.0311939	0.000109603	0.080141	3.96018	-1.09615	TRUE	FALSE	FALSE	FALSE	FALSE	FALSE	FALSE	FALSE	NA	Glycerol-3-phosphate acyltransferase	chloroplastic	PF14829.5^GPAT_N^Glycerol-3-phosphate acyltransferase N-terminal^140-215^E:2.6e-34`PF01553.20^Acyltransferase^Acyltransferase^258-411^E:6.6e-14
Solyc10g055390.2	4.36783	4.1212	5.53235	5.53235	2.89e-06	6.01e-06	0.000109814	0.000134639	3.95934	3.87083	FALSE	FALSE	TRUE	FALSE	FALSE	FALSE	FALSE	FALSE	NA	Protein NUCLEAR FUSION DEFECTIVE 4 {ECO:0000303|PubMed:16698901}	PF06813.12^Nodulin-like^Nodulin-like^45-291^E:1.8e-95	KEGG:ath:AT1G31470
Solyc04g014600.3	-8.12128	-7.17812	7.66452	7.66452	2.92e-06	7.23e-06	0.000110574	0.000153929	-3.95635	-3.81268	FALSE	FALSE	FALSE	FALSE	FALSE	TRUE	FALSE	FALSE	NA	Universal stress protein PHOS32 {ECO:0000303|PubMed:12644671}	PF00582.25^Usp^Universal stress protein family^5-157^E:6.6e-31	KEGG:ath:AT5G54430
Solyc07g006180.3	-2.65603	-3.15364	6.75494	6.75494	3.09e-06	4.49e-07	0.000116702	2.37e-05	-3.93292	-4.62474	FALSE	FALSE	FALSE	FALSE	FALSE	TRUE	FALSE	FALSE	NA	Mitochondrial import receptor subunit TOM70	.	.
Solyc01g104750.3	-7.5098	-7.3428	8.4443	8.4443	3.17e-06	3.26e-06	0.000119485	8.9e-05	-3.92269	-4.05081	FALSE	FALSE	FALSE	FALSE	FALSE	TRUE	FALSE	FALSE	NA	Multiprotein-bridging factor 1c	PF08523.9^MBF1^Multiprotein bridging factor 1^11-79^E:3.9e-17`PF01381.21^HTH_3^Helix-turn-helix^88-139^E:3e-13	KEGG:ath:AT3G24500`KO:K03627
Solyc11g010930.2	-3.24406	-2.30875	3.58212	3.58212	3.18e-06	6.75e-05	0.000119485	0.000788506	-3.92269	-3.10319	FALSE	FALSE	FALSE	FALSE	FALSE	TRUE	FALSE	FALSE	GO:000940995|GO:000941471|GO:0009737107|GO:004253823	HVA22-like protein e	PF03134.18^TB2_DP1_HVA22^TB2/DP1	HVA22 family^36-110^E:1.7e-26
Solyc12g009560.2	-2.22537	-1.89925	8.00824	8.00824	3.21e-06	1.8e-05	0.000120264	0.000303442	-3.91986	-3.51792	FALSE	FALSE	FALSE	FALSE	FALSE	TRUE	FALSE	FALSE	NA	EIN3-binding F-box protein 1	PF00646.32^F-box^F-box domain^59-99^E:7.7e-05`PF13516.5^LRR_6^Leucine Rich repeat^211-234^E:0.00038`PF13516.5^LRR_6^Leucine Rich repeat^236-259^E:0.059`PF13516.5^LRR_6^Leucine Rich repeat^262-285^E:0.42`PF13516.5^LRR_6^Leucine Rich repeat^474-496^E:0.1`PF13516.5^LRR_6^Leucine Rich repeat^553-575^E:1.2	KEGG:ath:AT2G25490`KO:K14515
Solyc01g068560.3	-1.97443	-3.67146	5.32769	5.32769	3.23e-06	1.94e-09	0.000120712	6.39e-07	-3.91825	-6.19458	FALSE	FALSE	FALSE	FALSE	FALSE	TRUE	FALSE	FALSE	NA	.	.	.
Solyc03g019670.3	-1.81163	-0.516462	5.45023	5.45023	3.38e-06	0.0584993	0.000125943	0.129297	-3.89982	-0.888412	FALSE	FALSE	FALSE	TRUE	FALSE	FALSE	FALSE	FALSE	GO:00039932|GO:000557670	Non-specific phospholipase C6	PF04185.13^Phosphoesterase^Phosphoesterase family^36-394^E:8.1e-109	KEGG:ath:AT3G48610`KO:K01114
Solyc03g116570.3	-1.65725	-2.03544	7.60272	7.60272	3.39e-06	2.9e-07	0.00012624	1.74e-05	-3.8988	-4.75824	FALSE	FALSE	FALSE	FALSE	FALSE	TRUE	FALSE	FALSE	NA	DCC family protein At1g52590	chloroplastic	PF04134.11^DUF393^Protein of unknown function
Solyc04g050440.3	-5.24298	-3.99156	5.54565	5.54565	3.51e-06	4.15e-05	0.00013026	0.000549222	-3.88519	-3.26025	FALSE	FALSE	FALSE	FALSE	FALSE	TRUE	FALSE	FALSE	GO:000588735	Ammonium transporter 1 member 2	PF00909.20^Ammonium_transp^Ammonium Transporter Family^51-145^E:2.7e-23	.
Solyc02g070540.3	2.91519	2.06632	4.37963	4.37963	3.53e-06	9.9e-05	0.000130505	0.00104875	3.88437	2.97933	FALSE	FALSE	TRUE	FALSE	FALSE	FALSE	FALSE	FALSE	NA	.	PF04862.11^DUF642^Protein of unknown function (DUF642)^32-188^E:4.1e-66`PF04862.11^DUF642^Protein of unknown function (DUF642)^200-366^E:6.3e-18	.
Solyc08g078240.3	-0.922632	-0.643506	6.12029	6.12029	3.53e-06	0.000177685	0.000130505	0.00164472	-3.88437	-2.78391	FALSE	FALSE	FALSE	FALSE	FALSE	TRUE	FALSE	FALSE	NA	Mediator of RNA polymerase II transcription subunit 32	.	KEGG:ath:AT1G11760
Solyc09g008640.1	3.05356	0.639534	6.42877	6.42877	3.56e-06	0.141005	0.00013096	0.251982	3.88286	0.598631	TRUE	FALSE	FALSE	FALSE	FALSE	FALSE	FALSE	FALSE	NA	Wall-associated receptor kinase-like 20	PF13947.5^GUB_WAK_bind^Wall-associated receptor kinase galacturonan-binding^27-130^E:4.4e-11`PF00069.24^Pkinase^Protein kinase domain^340-611^E:1.5e-48`PF07714.16^Pkinase_Tyr^Protein tyrosine kinase^342-612^E:7.4e-48	KEGG:ath:AT5G02070
Solyc08g005960.2	6.42585	6.26223	7.83995	7.83995	3.57e-06	6.51e-06	0.00013097	0.000142228	3.88283	3.84701	FALSE	FALSE	TRUE	FALSE	FALSE	FALSE	FALSE	FALSE	NA	Lipid transfer protein EARLI 1	PF14547.5^Hydrophob_seed^Hydrophobic seed protein^52-135^E:3.9e-30`PF00234.21^Tryp_alpha_amyl^Protease inhibitor/seed storage/LTP family^60-134^E:3.3e-06	KEGG:ath:AT4G12490
Solyc03g096290.3	-4.00472	-2.26931	8.52182	8.52182	3.57e-06	0.000636754	0.00013097	0.00425223	-3.88283	-2.37138	FALSE	FALSE	FALSE	FALSE	FALSE	TRUE	FALSE	FALSE	GO:000588725|GO:00152504	Probable aquaporin PIP1-2	PF00230.19^MIP^Major intrinsic protein^46-274^E:2.1e-83	KEGG:osa:9270874`KO:K09872
Solyc01g068270.3	1.33819	1.44744	5.12749	5.12749	3.59e-06	1.39e-06	0.000131401	5.16e-05	3.8814	4.28719	FALSE	FALSE	TRUE	FALSE	FALSE	FALSE	FALSE	FALSE	NA	Proline-rich receptor-like protein kinase PERK2	PF00582.25^Usp^Universal stress protein family^54-176^E:3.8e-07`PF00069.24^Pkinase^Protein kinase domain^375-586^E:3.6e-46`PF07714.16^Pkinase_Tyr^Protein tyrosine kinase^376-576^E:4.9e-39	.
Solyc03g113100.3	-2.403	-2.40841	8.1588	8.1588	3.62e-06	3.53e-06	0.000131881	9.31e-05	-3.87982	-4.03091	FALSE	FALSE	FALSE	FALSE	FALSE	TRUE	FALSE	FALSE	GO:001656741|GO:001674014	Ubiquitin-conjugating enzyme E2 2	.	.
Solyc06g065040.3	-1.58024	-1.50843	5.05591	5.05591	3.64e-06	6.07e-06	0.000132304	0.0001353	-3.87843	-3.8687	FALSE	FALSE	FALSE	FALSE	FALSE	TRUE	FALSE	FALSE	NA	Transcription factor bHLH80	PF00010.25^HLH^Helix-loop-helix DNA-binding domain^202-243^E:3.7e-08	KEGG:ath:AT1G35460
Solyc01g106790.3	-2.0594	-2.15117	7.77402	7.77402	3.66e-06	2.32e-06	0.00013256	7.22e-05	-3.87759	-4.1417	FALSE	FALSE	FALSE	FALSE	FALSE	TRUE	FALSE	FALSE	NA	.	.	.
Solyc08g065260.3	2.14158	2.28577	5.15832	5.15832	3.66e-06	1.9e-06	0.00013256	6.3e-05	3.87759	4.20072	FALSE	FALSE	TRUE	FALSE	FALSE	FALSE	FALSE	FALSE	NA	Protein CONSERVED IN THE GREEN LINEAGE AND DIATOMS 27	chloroplastic {ECO:0000303|PubMed:23043051}	PF06799.10^DUF1230^Protein of unknown function (DUF1230)^59-192^E:2.9e-43
Solyc06g076410.3	-1.1945	-1.80475	5.62912	5.62912	3.72e-06	2.06e-08	0.000134218	3.1e-06	-3.87219	-5.50811	FALSE	FALSE	FALSE	FALSE	FALSE	TRUE	FALSE	FALSE	GO:000550668|GO:0005783121|GO:0005789115|GO:000979378|GO:0009941102|GO:001612615	Methylsterol monooxygenase 2-2	PF04116.12^FA_hydroxylase^Fatty acid hydroxylase superfamily^89-125^E:2e-10	KEGG:ath:AT1G07420`KO:K14424
Solyc05g006340.3	3.36129	3.49108	4.01564	4.01564	3.75e-06	2.59e-06	0.000134589	7.75e-05	3.87099	4.11077	FALSE	FALSE	TRUE	FALSE	FALSE	FALSE	FALSE	FALSE	NA	Protein JINGUBANG {ECO:0000303|PubMed:27468890}	PF00400.31^WD40^WD domain	G-beta repeat^27-61^E:5.8e-05`PF00400.31^WD40^WD domain
Solyc01g008020.3	2.13967	1.68343	5.64757	5.64757	3.75e-06	4.83e-05	0.000134589	0.000615566	3.87099	3.21073	FALSE	FALSE	TRUE	FALSE	FALSE	FALSE	FALSE	FALSE	NA	Equilibrative nucleotide transporter 1	PF01733.17^Nucleoside_tran^Nucleoside transporter^1-239^E:3.7e-60	KEGG:ath:AT1G70330`KO:K15014
Solyc09g083440.3	7.44971	6.92374	10.405	10.405	3.78e-06	6.75e-06	0.000135299	0.000146798	3.86871	3.83328	FALSE	FALSE	TRUE	FALSE	FALSE	FALSE	FALSE	FALSE	GO:000486710|GO:0005576170|GO:000961143	Wound-induced proteinase inhibitor 1	PF00280.17^potato_inhibit^Potato inhibitor I family^48-111^E:7e-19	KEGG:sly:543954
Solyc03g117590.3	2.83141	1.8727	3.55227	3.55227	3.8e-06	0.000139122	0.000135706	0.00136826	3.8674	2.86383	FALSE	FALSE	TRUE	FALSE	FALSE	FALSE	FALSE	FALSE	NA	Chaperone protein dnaJ 8	chloroplastic	.
Solyc02g067790.3	-2.31477	-2.73934	5.43766	5.43766	3.81e-06	4.09e-07	0.000135706	2.21e-05	-3.8674	-4.65604	FALSE	FALSE	FALSE	FALSE	FALSE	TRUE	FALSE	FALSE	NA	High affinity nitrate transporter 2.7	.	.
Solyc03g007370.3	-2.85409	-4.46426	7.6556	7.6556	3.84e-06	2.88e-08	0.00013617	3.89e-06	-3.86592	-5.40973	FALSE	FALSE	FALSE	FALSE	FALSE	TRUE	FALSE	FALSE	NA	RNA polymerase sigma factor sigE	chloroplastic/mitochondrial	.
Solyc04g076340.3	-3.70919	-2.37435	8.41617	8.41617	3.84e-06	0.000265029	0.00013617	0.00222167	-3.86592	-2.65332	FALSE	FALSE	FALSE	FALSE	FALSE	TRUE	FALSE	FALSE	NA	.	.	.
Solyc06g036310.3	2.81548	-1.47596	4.28877	4.28877	3.85e-06	0.00121232	0.00013617	0.00691247	3.86592	-2.16037	FALSE	FALSE	FALSE	FALSE	FALSE	FALSE	TRUE	FALSE	NA	.	PF00403.25^HMA^Heavy-metal-associated domain^14-58^E:2.1e-05	KEGG:ath:AT5G52760
Solyc01g086810.2	1.95933	0.637981	4.7526	4.7526	3.93e-06	0.0323996	0.000138724	0.082492	3.85785	1.08359	TRUE	FALSE	FALSE	FALSE	FALSE	FALSE	FALSE	FALSE	NA	Disease resistance protein RPM1	PF00931.21^NB-ARC^NB-ARC domain^182-471^E:8.3e-73`PF13855.5^LRR_8^Leucine rich repeat^589-644^E:1e-06	KEGG:ath:AT3G07040`KO:K13457
Solyc09g091600.3	-3.07853	-1.96931	4.74834	4.74834	3.96e-06	0.000225611	0.000139602	0.00196162	-3.85511	-2.70738	FALSE	FALSE	FALSE	FALSE	FALSE	TRUE	FALSE	FALSE	NA	Protein SULFUR DEFICIENCY-INDUCED 2 {ECO:0000305}	PF01535.19^PPR^PPR repeat^101-121^E:1.4`PF13432.5^TPR_16^Tetratricopeptide repeat^156-189^E:0.0034`PF00515.27^TPR_1^Tetratricopeptide repeat^158-189^E:1.1e-07`PF13181.5^TPR_8^Tetratricopeptide repeat^158-189^E:7.3e-06`PF13374.5^TPR_10^Tetratricopeptide repeat^158-183^E:0.014`PF07719.16^TPR_2^Tetratricopeptide repeat^159-189^E:1e-05`PF13176.5^TPR_7^Tetratricopeptide repeat^160-188^E:0.013	KEGG:ath:AT1G04770
Solyc05g053010.1	2.50904	-2.16026	5.14601	5.14601	4e-06	1.75e-05	0.000140679	0.000299238	3.85177	-3.52398	FALSE	FALSE	FALSE	FALSE	FALSE	FALSE	TRUE	FALSE	NA	L-type lectin-domain containing receptor kinase S.4 {ECO:0000303|PubMed:19773388}	PF00139.18^Lectin_legB^Legume lectin domain^24-275^E:4.5e-75`PF00069.24^Pkinase^Protein kinase domain^345-548^E:1.2e-46`PF07714.16^Pkinase_Tyr^Protein tyrosine kinase^347-612^E:1.4e-44	KEGG:ath:AT3G55550
Solyc07g054430.3	3.61824	4.49486	4.16975	4.16975	4.1e-06	6.14e-07	0.000143658	2.97e-05	3.84267	4.52686	FALSE	FALSE	TRUE	FALSE	FALSE	FALSE	FALSE	FALSE	NA	Glutamate formimidoyltransferase	PF07837.11^FTCD_N^Formiminotransferase domain	N-terminal subdomain^19-211^E:1.1e-53
Solyc11g020040.2	-6.9841	-7.16427	10.6701	10.6701	4.12e-06	3.32e-06	0.000143977	8.98e-05	-3.84171	-4.04669	FALSE	FALSE	FALSE	FALSE	FALSE	TRUE	FALSE	FALSE	GO:000645754|GO:000940853|GO:0009570312|GO:000957965|GO:0009941178|GO:0046686113|GO:0048046126|GO:005108252	Stromal 70 kDa heat shock-related protein	chloroplastic	PF00012.19^HSP70^Hsp70 protein^57-651^E:2.8e-263`PF06723.12^MreB_Mbl^MreB/Mbl protein^167-424^E:6.5e-17
Solyc06g011370.3	-3.53569	-4.57633	8.45342	8.45342	4.13e-06	2.9e-07	0.000143977	1.74e-05	-3.84171	-4.75824	FALSE	FALSE	FALSE	FALSE	FALSE	TRUE	FALSE	FALSE	GO:0005739195|GO:000940833|GO:0009570187|GO:000994191	Chaperone protein ClpB4	mitochondrial	PF02861.19^Clp_N^Clp amino terminal domain
Solyc11g007830.2	1.55546	1.70408	6.53288	6.53288	4.14e-06	1.48e-06	0.000144125	5.34e-05	3.84126	4.27243	FALSE	FALSE	TRUE	FALSE	FALSE	FALSE	FALSE	FALSE	GO:000762322|GO:000950123	Phosphoglucan phosphatase DSP4	amyloplastic {ECO:0000250|UniProtKB:Q9FEB5}	PF00782.19^DSPc^Dual specificity phosphatase
Solyc01g008790.3	2.51306	3.32785	3.88473	3.88473	4.17e-06	2.12e-07	0.000144864	1.44e-05	3.83904	4.84251	FALSE	FALSE	TRUE	FALSE	FALSE	FALSE	FALSE	FALSE	GO:00071651|GO:00096262	Non-specific phospholipase C2	PF13855.5^LRR_8^Leucine rich repeat^231-290^E:6.6e-07	.
Solyc09g008970.1	-8.83779	-11.237	8.34981	8.34981	4.27e-06	5.43e-07	0.000147894	2.7e-05	-3.83005	-4.56792	FALSE	FALSE	FALSE	FALSE	FALSE	TRUE	FALSE	FALSE	NA	.	.	.
Solyc03g007120.3	-0.871987	-0.762614	6.44457	6.44457	4.29e-06	2.06e-05	0.00014818	0.000334121	-3.82921	-3.4761	FALSE	FALSE	FALSE	FALSE	FALSE	TRUE	FALSE	FALSE	NA	Protein trichome birefringence-like 18	PF14416.5^PMR5N^PMR5 N terminal Domain^196-248^E:6.2e-21`PF13839.5^PC-Esterase^GDSL/SGNH-like Acyl-Esterase family found in Pmr5 and Cas1p^249-541^E:6e-77	KEGG:ath:AT4G25360
Solyc12g009220.2	3.41856	1.0038	4.5584	4.5584	4.3e-06	0.0394462	0.00014818	0.0959143	3.82921	1.01812	TRUE	FALSE	FALSE	FALSE	FALSE	FALSE	FALSE	FALSE	NA	Protein TIFY 10A	PF06200.13^tify^tify domain^111-144^E:3.9e-19`PF09425.9^CCT_2^Divergent CCT motif^192-217^E:3.8e-12	KEGG:ath:AT1G19180`KO:K13464
Solyc03g123540.3	-8.78544	-10.389	9.39628	9.39628	4.36e-06	1.19e-06	0.000149833	4.6e-05	-3.82439	-4.33707	FALSE	FALSE	FALSE	FALSE	FALSE	TRUE	FALSE	FALSE	NA	17.4 kDa class III heat shock protein	.	KEGG:ath:AT1G54050`KO:K13993
Solyc03g007650.1	-4.43121	-4.48722	5.96705	5.96705	4.51e-06	3.75e-06	0.000154773	9.72e-05	-3.8103	-4.01218	FALSE	FALSE	FALSE	FALSE	FALSE	TRUE	FALSE	FALSE	NA	DnaJ homolog subfamily B member 13	PF01556.17^DnaJ_C^DnaJ C terminal domain^89-245^E:1.2e-43	KEGG:mmu:69387`KO:K09519
Solyc01g107460.2	-4.35865	-4.74102	8.7393	8.7393	4.55e-06	2.02e-06	0.00015564	6.61e-05	-3.80788	-4.18008	FALSE	FALSE	FALSE	FALSE	FALSE	TRUE	FALSE	FALSE	NA	.	.	.
Solyc09g011670.3	2.18518	2.33586	4.63087	4.63087	4.59e-06	2.29e-06	0.000156752	7.16e-05	3.80479	4.14519	FALSE	FALSE	TRUE	FALSE	FALSE	FALSE	FALSE	FALSE	NA	.	PF00582.25^Usp^Universal stress protein family^57-104^E:5.5e-07	.
Solyc08g081700.1	-3.0833	-2.01479	3.27475	3.27475	4.65e-06	0.000312631	0.000157973	0.00249762	-3.80142	-2.60247	FALSE	FALSE	FALSE	FALSE	FALSE	TRUE	FALSE	FALSE	NA	Late embryogenesis abundant protein At1g64065 {ECO:0000305}	.	KEGG:ath:AT1G64065
Solyc01g100040.3	-1.30948	-0.966366	6.88829	6.88829	4.65e-06	0.000123527	0.000157973	0.00124794	-3.80142	-2.90381	FALSE	FALSE	FALSE	FALSE	FALSE	TRUE	FALSE	FALSE	NA	Probable protein phosphatase 2C 73	.	KEGG:ath:AT5G27930
Solyc03g031420.1	3.76149	2.13471	3.24007	3.24007	4.67e-06	0.000833255	0.00015817	0.00517061	3.80088	2.28646	FALSE	FALSE	TRUE	FALSE	FALSE	FALSE	FALSE	FALSE	NA	Molybdenum cofactor sulfurase {ECO:0000255|HAMAP-Rule:MF_03050}	PF00266.18^Aminotran_5^Aminotransferase class-V^165-347^E:5.6e-06	KEGG:bta:281226`KO:K15631
Solyc04g009770.3	-2.4238	-2.52508	8.78653	8.78653	4.68e-06	2.97e-06	0.00015817	8.38e-05	-3.80088	-4.07681	FALSE	FALSE	FALSE	FALSE	FALSE	TRUE	FALSE	FALSE	GO:000645723|GO:000940817|GO:005108223	DnaJ protein homolog	PF00226.30^DnaJ^DnaJ domain^13-71^E:1.9e-22`PF01556.17^DnaJ_C^DnaJ C terminal domain^122-342^E:8.1e-41`PF00684.18^DnaJ_CXXCXGXG^DnaJ central domain^148-213^E:1.8e-15	.
Solyc01g094700.3	-2.116	-2.76533	5.03542	5.03542	4.81e-06	2.21e-07	0.000162153	1.46e-05	-3.79007	-4.83464	FALSE	FALSE	FALSE	FALSE	FALSE	TRUE	FALSE	FALSE	GO:001602032|GO:00167911	Glycerol-3-phosphate 2-O-acyltransferase 4	PF12710.6^HAD^haloacid dehalogenase-like hydrolase^27-206^E:1.3e-16`PF01553.20^Acyltransferase^Acyltransferase^306-395^E:5.7e-07	KEGG:ath:AT1G01610`KO:K13508
Solyc07g063610.3	3.77616	2.77256	5.55414	5.55414	4.88e-06	9.12e-05	0.000163923	0.000988694	3.78536	3.00494	FALSE	FALSE	TRUE	FALSE	FALSE	FALSE	FALSE	FALSE	NA	Dynein light chain 2	cytoplasmic	.
Solyc09g011650.3	4.13492	1.8437	4.17941	4.17941	4.88e-06	0.00499076	0.000163923	0.0201425	3.78536	1.69589	TRUE	FALSE	FALSE	FALSE	FALSE	FALSE	FALSE	FALSE	NA	Glutathione S-transferase U8	PF02798.19^GST_N^Glutathione S-transferase	N-terminal domain^3-76^E:5.7e-14`PF13417.5^GST_N_3^Glutathione S-transferase
Solyc03g081320.3	2.16657	1.66368	4.74819	4.74819	5.06e-06	6.75e-05	0.0001695	0.000788401	3.77083	3.10325	FALSE	FALSE	TRUE	FALSE	FALSE	FALSE	FALSE	FALSE	NA	StAR-related lipid transfer protein 7	mitochondrial	PF01852.18^START^START domain^130-290^E:6.4e-09
Solyc08g080150.1	-2.33212	-0.90814	4.24686	4.24686	5.16e-06	0.0155584	0.00017249	0.0472099	-3.76324	-1.32597	FALSE	FALSE	FALSE	TRUE	FALSE	FALSE	FALSE	FALSE	NA	Transcription factor TCP19	PF03634.12^TCP^TCP family transcription factor^75-170^E:3.9e-30	KEGG:ath:AT2G45680
Solyc01g005930.3	-1.40519	-0.0968061	5.5767	5.5767	5.2e-06	0.644501	0.000173554	0.750616	-3.76056	-0.124582	FALSE	FALSE	FALSE	TRUE	FALSE	FALSE	FALSE	FALSE	NA	.	.	.
Solyc09g008230.3	-1.23029	-0.91809	7.4202	7.4202	5.23e-06	0.000125074	0.00017421	0.00126093	-3.75893	-2.89931	FALSE	FALSE	FALSE	FALSE	FALSE	TRUE	FALSE	FALSE	NA	Zinc finger protein 593	PF12171.7^zf-C2H2_jaz^Zinc-finger double-stranded RNA-binding^58-84^E:3.9e-09`PF12874.6^zf-met^Zinc-finger of C2H2 type^59-83^E:0.0084	KEGG:xtr:549304`KO:K14821
Solyc05g055010.3	-7.75155	-7.53216	8.7499	8.7499	5.25e-06	6.35e-06	0.000174313	0.000139336	-3.75867	-3.85594	FALSE	FALSE	FALSE	FALSE	FALSE	TRUE	FALSE	FALSE	GO:0003723142	RNA-binding protein 42	PF00076.21^RRM_1^RNA recognition motif. (a.k.a. RRM	RBD
Solyc12g044330.2	-4.59671	-2.64006	7.04004	7.04004	5.3e-06	0.000669212	0.00017559	0.00440572	-3.7555	-2.35598	FALSE	FALSE	FALSE	FALSE	FALSE	TRUE	FALSE	FALSE	GO:0005618199|GO:0005773216|GO:0005774238|GO:0005794370|GO:0005887101|GO:000950558|GO:0009506310|GO:000970562|GO:0009941200|GO:001525023|GO:004280283	Aquaporin TIP2-1	PF00230.19^MIP^Major intrinsic protein^15-232^E:2.4e-75	KEGG:ath:AT3G16240`KO:K09873
Solyc01g028805.1	-3.71298	-1.49159	4.76931	4.76931	5.34e-06	0.0119377	0.000176329	0.0388948	-3.75368	-1.41011	FALSE	FALSE	FALSE	TRUE	FALSE	FALSE	FALSE	FALSE	NA	Beta-amyrin 28-monooxygenase {ECO:0000305}	PF00067.21^p450^Cytochrome P450^30-459^E:3e-58	KEGG:vvi:100251813`KO:K20667
Solyc07g063120.3	-1.72175	-3.97407	6.71023	6.71023	5.35e-06	2.02e-10	0.000176329	1.47e-07	-3.75368	-6.83413	FALSE	FALSE	FALSE	FALSE	FALSE	TRUE	FALSE	FALSE	NA	Protein SPA1-RELATED 3	.	KEGG:ath:AT3G15354
Solyc08g079260.3	-2.57213	-2.36292	8.36021	8.36021	5.39e-06	1.31e-05	0.000176919	0.000241769	-3.75222	-3.6166	FALSE	FALSE	FALSE	FALSE	FALSE	TRUE	FALSE	FALSE	NA	FAM10 family protein At4g22670	PF13181.5^TPR_8^Tetratricopeptide repeat^161-191^E:0.0052`PF13432.5^TPR_16^Tetratricopeptide repeat^165-215^E:0.00022	KEGG:ath:AT4G22670`KO:K09560
Solyc09g008840.3	2.81771	-1.70997	6.57889	6.57889	5.39e-06	0.000662087	0.000176919	0.00437673	3.75222	-2.35885	FALSE	FALSE	FALSE	FALSE	FALSE	FALSE	TRUE	FALSE	GO:000028781|GO:000609643|GO:001630136	Pyruvate kinase 1	cytosolic {ECO:0000305}	PF00224.20^PK^Pyruvate kinase
Solyc10g085400.2	-2.36987	-2.03162	6.13808	6.13808	5.46e-06	3.04e-05	0.000178732	0.000439675	-3.7478	-3.35687	FALSE	FALSE	FALSE	FALSE	FALSE	TRUE	FALSE	FALSE	NA	.	PF01820.20^Dala_Dala_lig_N^D-ala D-ala ligase N-terminus^56-91^E:8e-07	.
Solyc08g076320.3	1.66577	0.693302	5.28165	5.28165	5.49e-06	0.0121432	0.000179464	0.0394074	3.74602	1.40442	TRUE	FALSE	FALSE	FALSE	FALSE	FALSE	FALSE	FALSE	GO:0000139177|GO:003024429|GO:007155592	Cellulose synthase-like protein D3	PF03552.13^Cellulose_synt^Cellulose synthase^1-511^E:1.3e-267`PF13632.5^Glyco_trans_2_3^Glycosyl transferase family group 2^215-343^E:2e-07	.
Solyc03g082660.3	1.21401	0.0172805	6.40409	6.40409	5.5e-06	0.924258	0.000179464	0.953433	3.74602	0.0207099	TRUE	FALSE	FALSE	FALSE	FALSE	FALSE	FALSE	FALSE	NA	Molybdate-anion transporter	PF05631.13^MFS_5^Sugar-tranasporters	12 TM^4-359^E:4.7e-182`PF07690.15^MFS_1^Major Facilitator Superfamily^44-394^E:1.5e-14
Solyc02g070800.2	3.21059	3.18511	5.30124	5.30124	5.57e-06	5.53e-06	0.000181038	0.000127014	3.74223	3.89615	FALSE	FALSE	TRUE	FALSE	FALSE	FALSE	FALSE	FALSE	NA	.	PF04481.11^DUF561^Protein of unknown function (DUF561)^4-44^E:1.4e-11`PF04481.11^DUF561^Protein of unknown function (DUF561)^79-112^E:7.1e-07	.
Solyc07g055720.3	7.54156	6.68086	6.5759	6.5759	5.58e-06	1.42e-05	0.000181038	0.000255921	3.74223	3.59189	FALSE	FALSE	TRUE	FALSE	FALSE	FALSE	FALSE	FALSE	NA	Small heat shock protein C2	PF00011.20^HSP20^Hsp20/alpha crystallin family^144-237^E:8.4e-12	KEGG:rfe:RF_1004`KO:K13993
Solyc02g087340.3	-1.12922	-1.40063	8.04824	8.04824	5.6e-06	4.08e-07	0.000181182	2.21e-05	-3.74188	-4.65604	FALSE	FALSE	FALSE	FALSE	FALSE	TRUE	FALSE	FALSE	GO:000013952|GO:000579485|GO:000697919|GO:001675711|GO:00454896|GO:00472626|GO:007155526	Probable galacturonosyltransferase-like 10	PF01501.19^Glyco_transf_8^Glycosyl transferase family 8^72-330^E:1.2e-53	KEGG:ath:AT3G28340
Solyc04g082720.3	-3.40391	-3.55405	6.25422	6.25422	5.61e-06	3.58e-06	0.000181182	9.36e-05	-3.74188	-4.02854	FALSE	FALSE	FALSE	FALSE	FALSE	TRUE	FALSE	FALSE	NA	Cysteine protease XCP1 {ECO:0000305}	PF08246.11^Inhibitor_I29^Cathepsin propeptide inhibitor domain (I29)^49-105^E:6.9e-20`PF00112.22^Peptidase_C1^Papain family cysteine protease^138-160^E:1.2e-05	KEGG:ath:AT4G35350`KO:K16290
Solyc12g015860.2	1.99112	0.892259	6.26002	6.26002	5.63e-06	0.00768063	0.000181182	0.0277288	3.74188	1.55707	TRUE	FALSE	FALSE	FALSE	FALSE	FALSE	FALSE	FALSE	NA	Farnesyl pyrophosphate synthase 1	mitochondrial	.
Solyc03g005090.3	2.00285	2.83813	4.99143	4.99143	5.64e-06	1.69e-07	0.000181182	1.21e-05	3.74188	4.91827	FALSE	FALSE	TRUE	FALSE	FALSE	FALSE	FALSE	FALSE	NA	Ankyrin repeat-containing protein ITN1	PF12796.6^Ank_2^Ankyrin repeats (3 copies)^1-63^E:1.1e-07`PF00023.29^Ank^Ankyrin repeat^19-39^E:0.0051`PF13857.5^Ank_5^Ankyrin repeats (many copies)^94-142^E:3e-07`PF00023.29^Ank^Ankyrin repeat^100-133^E:0.0028	KEGG:gga:396020`KO:K06270
Solyc08g080780.3	3.2716	2.86334	3.43074	3.43074	5.64e-06	1.66e-05	0.000181182	0.00028668	3.74188	3.5426	FALSE	FALSE	TRUE	FALSE	FALSE	FALSE	FALSE	FALSE	NA	.	.	.
Solyc09g010180.3	-0.913532	-0.567154	6.49924	6.49924	5.68e-06	0.000755853	0.000181791	0.00481412	-3.74043	-2.31748	FALSE	FALSE	FALSE	FALSE	FALSE	TRUE	FALSE	FALSE	GO:000648641|GO:000974017|GO:001675745	Probable UDP-N-acetylglucosamine--peptide N-acetylglucosaminyltransferase SPINDLY	PF13181.5^TPR_8^Tetratricopeptide repeat^123-148^E:0.013`PF00515.27^TPR_1^Tetratricopeptide repeat^191-217^E:8.2e-08`PF13181.5^TPR_8^Tetratricopeptide repeat^191-217^E:0.00033`PF13424.5^TPR_12^Tetratricopeptide repeat^192-255^E:1.3e-08`PF13176.5^TPR_7^Tetratricopeptide repeat^193-218^E:0.0039`PF08238.11^Sel1^Sel1 repeat^193-218^E:340`PF13432.5^TPR_16^Tetratricopeptide repeat^196-256^E:0.0077`PF10…	KEGG:sly:543775`KO:K09667
Solyc04g008570.3	-2.06009	-1.68445	4.8262	4.8262	5.71e-06	4.42e-05	0.000182469	0.000577958	-3.73881	-3.2381	FALSE	FALSE	FALSE	FALSE	FALSE	TRUE	FALSE	FALSE	NA	Pentatricopeptide repeat-containing protein At5g13770	chloroplastic	PF01535.19^PPR^PPR repeat^244-272^E:0.028`PF01535.19^PPR^PPR repeat^290-312^E:0.017`PF01535.19^PPR^PPR repeat^319-344^E:0.19`PF13812.5^PPR_3^Pentatricopeptide repeat domain^374-431^E:0.0058`PF12854.6^PPR_1^PPR repeat^415-448^E:1.8e-06`PF01535.19^PPR^PPR repeat^422-452^E:2.2e-06`PF13812.5^PPR_3^Pentatricopeptide repeat domain^443-503^E:3.2e-11`PF13041.5^PPR_2^PPR repeat family^454-499^E:2.7e-11`PF…
Solyc02g089120.3	-2.23486	-2.18735	4.17285	4.17285	5.74e-06	5.87e-06	0.000183148	0.000132663	-3.7372	-3.87725	FALSE	FALSE	FALSE	FALSE	FALSE	TRUE	FALSE	FALSE	GO:000950515|GO:000965132|GO:00098258|GO:00312255|GO:004665810	Protein COBRA	.	KEGG:ath:AT5G60920
Solyc09g083130.3	1.44786	1.00627	5.52138	5.52138	5.77e-06	0.000283441	0.000183699	0.00232305	3.73589	2.63394	FALSE	FALSE	TRUE	FALSE	FALSE	FALSE	FALSE	FALSE	NA	Acylamino-acid-releasing enzyme {ECO:0000305}	.	.
Solyc06g076750.3	1.71131	0.834158	6.9934	6.9934	5.81e-06	0.00448847	0.000184276	0.0185444	3.73453	1.73179	TRUE	FALSE	FALSE	FALSE	FALSE	FALSE	FALSE	FALSE	NA	Protein NRT1/ PTR FAMILY 8.1	PF00854.20^PTR2^POT family^1-167^E:4.7e-58	KEGG:ath:AT3G54140
Solyc06g053700.1	-3.56212	-0.251619	3.47444	3.47444	5.82e-06	0.610885	0.000184276	0.724393	-3.73453	-0.140026	FALSE	FALSE	FALSE	TRUE	FALSE	FALSE	FALSE	FALSE	NA	Uncharacterized protein At4g14450	chloroplastic	.
Solyc11g073130.2	3.02525	1.49991	4.01066	4.01066	5.83e-06	0.00312218	0.000184276	0.0139765	3.73453	1.8546	TRUE	FALSE	FALSE	FALSE	FALSE	FALSE	FALSE	FALSE	NA	Very-long-chain (3R)-3-hydroxyacyl-CoA dehydratase 2 {ECO:0000305}	PF04387.13^PTPLA^Protein tyrosine phosphatase-like protein	PTPLA^52-207^E:5.1e-44
Solyc09g011170.3	-5.23663	-3.63534	5.2804	5.2804	5.85e-06	0.000120797	0.000184438	0.00122808	-3.73415	-2.91077	FALSE	FALSE	FALSE	FALSE	FALSE	TRUE	FALSE	FALSE	NA	Transcription factor EMB1444 {ECO:0000303|PubMed:12586866}	.	KEGG:ath:AT1G06150
Solyc11g006180.2	-1.1451	-1.32912	6.14166	6.14166	5.93e-06	1e-06	0.000185981	4.1e-05	-3.73053	-4.38734	FALSE	FALSE	FALSE	FALSE	FALSE	TRUE	FALSE	FALSE	NA	Protein EIN4	PF01590.25^GAF^GAF domain^186-333^E:2.1e-09	KEGG:ath:AT3G04580`KO:K14509
Solyc12g013500.2	-2.40251	-2.53489	6.49369	6.49369	5.93e-06	3.55e-06	0.000185981	9.31e-05	-3.73053	-4.03091	FALSE	FALSE	FALSE	FALSE	FALSE	TRUE	FALSE	FALSE	NA	.	.	.
Solyc09g007760.3	-3.60102	-3.17948	8.59931	8.59931	5.94e-06	1.99e-05	0.000185981	0.000325475	-3.73053	-3.48748	FALSE	FALSE	FALSE	FALSE	FALSE	TRUE	FALSE	FALSE	GO:000372980|GO:0005773147|GO:000588778|GO:000941455|GO:0009506232|GO:000973785|GO:001525015|GO:0016020294|GO:003162540	Aquaporin PIP2-1	PF00230.19^MIP^Major intrinsic protein^5-47^E:1.4e-12`PF00230.19^MIP^Major intrinsic protein^92-256^E:4.1e-58	KEGG:ath:AT3G53420`KO:K09872
Solyc03g025830.3	1.75969	1.14536	3.61628	3.61628	6.03e-06	0.00045907	0.000188441	0.0033464	3.72483	2.47542	FALSE	FALSE	TRUE	FALSE	FALSE	FALSE	FALSE	FALSE	NA	.	.	.
Solyc03g032090.1	2.78307	3.43682	5.25856	5.25856	6.05e-06	7.88e-07	0.000188816	3.52e-05	3.72396	4.4535	FALSE	FALSE	TRUE	FALSE	FALSE	FALSE	FALSE	FALSE	NA	Amino acid transporter AVT3B {ECO:0000305}	PF01490.17^Aa_trans^Transmembrane amino acid transporter protein^33-416^E:1.3e-72	KEGG:ath:AT2G42005`KO:K14209
Solyc02g032860.3	-2.57482	-2.38599	6.2651	6.2651	6.06e-06	1.19e-05	0.000188816	0.00022521	-3.72396	-3.64741	FALSE	FALSE	FALSE	FALSE	FALSE	TRUE	FALSE	FALSE	GO:00454549|GO:005153915	5'-adenylylsulfate reductase 3	chloroplastic	PF01507.18^PAPS_reduct^Phosphoadenosine phosphosulfate reductase family^109-289^E:9e-43`PF00085.19^Thioredoxin^Thioredoxin^361-453^E:1.3e-10
Solyc02g092590.3	2.60432	2.80745	3.75794	3.75794	6.14e-06	1.52e-06	0.000190633	5.46e-05	3.7198	4.263	FALSE	FALSE	TRUE	FALSE	FALSE	FALSE	FALSE	FALSE	NA	.	.	.
Solyc07g005210.3	-4.29066	-5.27951	9.28237	9.28237	6.23e-06	8.55e-07	0.000193028	3.72e-05	-3.71438	-4.42969	FALSE	FALSE	FALSE	FALSE	FALSE	TRUE	FALSE	FALSE	GO:000521518|GO:0005739219|GO:0005773114|GO:0005774148|GO:0005783126|GO:0005794245|GO:000662917|GO:000940838|GO:000940959|GO:000941448|GO:000941654|GO:0009506173|GO:000964418|GO:000973532|GO:0009941107|GO:003196938|GO:004253814	Temperature-induced lipocalin-1 {ECO:0000303|PubMed:18671872}	PF08212.11^Lipocalin_2^Lipocalin-like domain^12-124^E:4.8e-38`PF00061.22^Lipocalin^Lipocalin / cytosolic fatty-acid binding protein family^18-109^E:1.1e-05	KEGG:ath:AT5G58070`KO:K03098
Solyc09g055183.1	1.67235	2.6229	4.67937	4.67937	6.25e-06	3.24e-08	0.000193484	4.19e-06	3.71335	5.37734	FALSE	FALSE	TRUE	FALSE	FALSE	FALSE	FALSE	FALSE	NA	Probable LRR receptor-like serine/threonine-protein kinase At1g06840	PF00069.24^Pkinase^Protein kinase domain^134-399^E:6.8e-49`PF07714.16^Pkinase_Tyr^Protein tyrosine kinase^135-401^E:1.6e-49	KEGG:ath:AT1G06840
Solyc10g084300.1	-4.29394	-4.87271	6.46016	6.46016	6.29e-06	1.84e-06	0.000194137	6.19e-05	-3.71189	-4.20849	FALSE	FALSE	FALSE	FALSE	FALSE	TRUE	FALSE	FALSE	NA	DnaJ homolog subfamily B member 13	PF01556.17^DnaJ_C^DnaJ C terminal domain^89-245^E:6.1e-45	KEGG:mmu:69387`KO:K09519
Solyc01g080130.2	1.40581	1.13506	5.40931	5.40931	6.34e-06	6.8e-05	0.000195168	0.000793637	3.70959	3.10038	FALSE	FALSE	TRUE	FALSE	FALSE	FALSE	FALSE	FALSE	NA	.	.	.
Solyc10g009080.3	2.73306	1.11311	2.18343	2.18343	6.36e-06	0.0122974	0.000195327	0.0397563	3.70924	1.40059	TRUE	FALSE	FALSE	FALSE	FALSE	FALSE	FALSE	FALSE	NA	Squamosa promoter-binding protein 1	PF03110.13^SBP^SBP domain^61-134^E:7.3e-33	.
Solyc07g007250.3	6.18305	5.4972	7.90524	7.90524	6.37e-06	1.82e-05	0.000195327	0.000305378	3.70924	3.51516	FALSE	FALSE	TRUE	FALSE	FALSE	FALSE	FALSE	FALSE	NA	Metallocarboxypeptidase inhibitor	.	KEGG:sly:544286
Solyc08g068390.3	3.43439	-0.603439	5.9784	5.9784	6.42e-06	0.224127	0.000196349	0.354803	3.70697	-0.450013	TRUE	FALSE	FALSE	FALSE	FALSE	FALSE	FALSE	FALSE	NA	Peroxisomal fatty acid beta-oxidation multifunctional protein AIM1	PF00378.19^ECH_1^Enoyl-CoA hydratase/isomerase^13-206^E:7.6e-43`PF16113.4^ECH_2^Enoyl-CoA hydratase/isomerase^21-194^E:4.4e-24`PF02737.17^3HCDH_N^3-hydroxyacyl-CoA dehydrogenase	NAD binding domain^306-485^E:2.9e-57`PF00725.21^3HCDH^3-hydroxyacyl-CoA dehydrogenase
Solyc09g011160.3	-4.39532	-2.4577	4.48928	4.48928	6.44e-06	0.000781226	0.000196541	0.00493232	-3.70655	-2.30695	FALSE	FALSE	FALSE	FALSE	FALSE	TRUE	FALSE	FALSE	NA	Ultraviolet-B receptor UVR8	PF13540.5^RCC1_2^Regulator of chromosome condensation (RCC1) repeat^237-266^E:1e-06`PF00415.17^RCC1^Regulator of chromosome condensation (RCC1) repeat^254-330^E:4e-07`PF13540.5^RCC1_2^Regulator of chromosome condensation (RCC1) repeat^317-346^E:1.6e-06`PF00415.17^RCC1^Regulator of chromosome condensation (RCC1) repeat^334-382^E:7.2e-10`PF13540.5^RCC1_2^Regulator of chromosome condensation (RCC1) …	KEGG:ath:AT5G63860
Solyc09g011580.2	-1.13838	-1.49945	7.34065	7.34065	6.5e-06	2.18e-07	0.000197228	1.46e-05	-3.70503	-4.83538	FALSE	FALSE	FALSE	FALSE	FALSE	TRUE	FALSE	FALSE	GO:000436424|GO:000973496	Probable glutathione S-transferase	PF02798.19^GST_N^Glutathione S-transferase	N-terminal domain^3-75^E:1.1e-19`PF13417.5^GST_N_3^Glutathione S-transferase
Solyc03g122350.3	3.3666	-0.882853	5.13311	5.13311	6.5e-06	0.0742058	0.000197228	0.154706	3.70503	-0.810494	TRUE	FALSE	FALSE	FALSE	FALSE	FALSE	FALSE	FALSE	NA	Flavonoid 3'-monooxygenase	PF00067.21^p450^Cytochrome P450^33-487^E:3.7e-99	KEGG:ath:AT5G07990`KO:K05280
Solyc09g061730.2	-4.0608	-3.45733	6.37502	6.37502	6.5e-06	3.06e-05	0.000197228	0.000440301	-3.70503	-3.35625	FALSE	FALSE	FALSE	FALSE	FALSE	TRUE	FALSE	FALSE	NA	.	.	.
Solyc10g079840.2	2.99094	1.71396	3.61535	3.61535	6.53e-06	0.00115827	0.000197819	0.00664618	3.70373	2.17743	FALSE	FALSE	TRUE	FALSE	FALSE	FALSE	FALSE	FALSE	NA	Peptide chain release factor PrfB3	chloroplastic {ECO:0000303|PubMed:21771930}	PF03462.17^PCRF^PCRF domain^87-250^E:3.6e-26`PF00472.19^RF-1^RF-1 domain^282-382^E:4.7e-10
Solyc05g052050.1	2.94881	-0.568853	5.14711	5.14711	6.6e-06	0.185557	0.00019884	0.307828	3.7015	-0.511691	TRUE	FALSE	FALSE	FALSE	FALSE	FALSE	FALSE	FALSE	GO:0003677214|GO:0003700172|GO:000695286|GO:000987329	Ethylene-responsive transcription factor 1	PF00847.19^AP2^AP2 domain^105-155^E:1e-13	KEGG:nta:107825044
Solyc08g080830.3	1.05791	0.489734	5.88198	5.88198	6.6e-06	0.0074452	0.00019884	0.0270923	3.7015	1.56715	TRUE	FALSE	FALSE	FALSE	FALSE	FALSE	FALSE	FALSE	GO:000467544|GO:0005768116|GO:001000837|GO:0016020286|GO:004274268	Probable LRR receptor-like serine/threonine-protein kinase At1g63430	PF00560.32^LRR_1^Leucine Rich Repeat^111-133^E:0.28	KEGG:ath:AT5G46330`KO:K13420
Solyc06g083190.3	-5.14786	-5.12477	10.6257	10.6257	6.61e-06	6.84e-06	0.00019884	0.000148079	-3.7015	-3.82951	FALSE	FALSE	FALSE	FALSE	FALSE	TRUE	FALSE	FALSE	NA	Peptidyl-prolyl cis-trans isomerase FKBP62	PF00254.27^FKBP_C^FKBP-type peptidyl-prolyl cis-trans isomerase^33-112^E:2.6e-20`PF00254.27^FKBP_C^FKBP-type peptidyl-prolyl cis-trans isomerase^138-176^E:1.7e-08	.
Solyc02g065805.1	-3.94155	-4.43053	2.72225	2.72225	6.63e-06	2.22e-06	0.000199058	7.09e-05	-3.70102	-4.14965	FALSE	FALSE	FALSE	FALSE	FALSE	TRUE	FALSE	FALSE	NA	.	.	.
Solyc02g081500.3	2.62033	-1.87768	4.33785	4.33785	6.64e-06	0.000132786	0.000199078	0.00132484	3.70098	-2.87784	FALSE	FALSE	FALSE	FALSE	FALSE	FALSE	TRUE	FALSE	NA	Rust resistance kinase Lr10 {ECO:0000312|EMBL:AAC49629.1}	PF07714.16^Pkinase_Tyr^Protein tyrosine kinase^228-499^E:8e-43`PF00069.24^Pkinase^Protein kinase domain^229-498^E:2.4e-50	.
Solyc04g056590.3	1.45858	1.38761	3.72471	3.72471	6.66e-06	1.11e-05	0.000199078	0.000212621	3.70098	3.67239	FALSE	FALSE	TRUE	FALSE	FALSE	FALSE	FALSE	FALSE	NA	Aspartic proteinase-like protein 2	PF14543.5^TAXi_N^Xylanase inhibitor N-terminal^59-96^E:7.2e-11`PF00026.22^Asp^Eukaryotic aspartyl protease^59-91^E:7.8e-08	KEGG:ath:AT1G65240
Solyc10g084170.1	-8.00088	-8.76027	7.97246	7.97246	6.77e-06	2.82e-06	0.000202227	8.12e-05	-3.69416	-4.09033	FALSE	FALSE	FALSE	FALSE	FALSE	TRUE	FALSE	FALSE	NA	BAG family molecular chaperone regulator 5	mitochondrial	PF00612.26^IQ^IQ calmodulin-binding motif^70-89^E:3.4e-05`PF02179.15^BAG^BAG domain^95-165^E:5.6e-12
Solyc09g061310.3	-4.1789	-4.45359	8.98772	8.98772	6.79e-06	3.68e-06	0.00020224	9.58e-05	-3.69413	-4.01847	FALSE	FALSE	FALSE	FALSE	FALSE	TRUE	FALSE	FALSE	NA	Desumoylating isopeptidase 1	PF05903.13^Peptidase_C97^PPPDE putative peptidase domain^6-145^E:1.8e-45	KEGG:hsa:27351`KO:K22762
Solyc09g011690.3	1.46981	0.563723	5.83653	5.83653	6.86e-06	0.0210827	0.000203848	0.0596004	3.69069	1.22475	TRUE	FALSE	FALSE	FALSE	FALSE	FALSE	FALSE	FALSE	NA	.	.	.
Solyc10g084830.2	-2.68609	-0.109454	4.05189	4.05189	6.89e-06	0.783751	0.000204212	0.855684	-3.68992	-0.0676867	FALSE	FALSE	FALSE	TRUE	FALSE	FALSE	FALSE	FALSE	NA	Amino acid transporter AVT1E {ECO:0000305}	PF01490.17^Aa_trans^Transmembrane amino acid transporter protein^61-132^E:1.8e-16	KEGG:ath:AT5G02170`KO:K15015
Solyc02g062580.3	-2.78164	-3.04945	7.17321	7.17321	6.9e-06	2.66e-06	0.000204212	7.88e-05	-3.68992	-4.10363	FALSE	FALSE	FALSE	FALSE	FALSE	TRUE	FALSE	FALSE	NA	Lipid phosphate phosphatase epsilon 2	chloroplastic	PF01569.20^PAP2^PAP2 superfamily^117-220^E:3e-07
Solyc01g011510.3	-1.66671	-0.0443897	5.0276	5.0276	6.96e-06	0.858346	0.000204898	0.911017	-3.68846	-0.0404733	FALSE	FALSE	FALSE	TRUE	FALSE	FALSE	FALSE	FALSE	NA	Aldehyde dehydrogenase family 3 member F1	PF00171.21^Aldedh^Aldehyde dehydrogenase family^35-459^E:3.5e-78	KEGG:ath:AT4G36250`KO:K00128
Solyc04g072700.3	-4.29253	-6.8402	4.10216	4.10216	6.96e-06	2.15e-07	0.000204898	1.45e-05	-3.68846	-4.83912	FALSE	FALSE	FALSE	FALSE	FALSE	TRUE	FALSE	FALSE	NA	Heavy metal-associated isoprenylated plant protein 24 {ECO:0000303|PubMed:21072340	ECO:0000303|PubMed:23368984}	.
Solyc10g077030.2	-0.82157	-0.0932415	5.51616	5.51616	6.96e-06	0.465656	0.000204898	0.601715	-3.68846	-0.22061	FALSE	FALSE	FALSE	TRUE	FALSE	FALSE	FALSE	FALSE	NA	Proteasome subunit alpha type-3	.	.
Solyc05g054350.3	2.54866	0.921786	5.6202	5.6202	7e-06	0.0227124	0.000205567	0.063282	3.68705	1.19872	TRUE	FALSE	FALSE	FALSE	FALSE	FALSE	FALSE	FALSE	NA	Bifunctional epoxide hydrolase 2	PF00561.19^Abhydrolase_1^alpha/beta hydrolase fold^2-98^E:8.7e-15`PF12697.6^Abhydrolase_6^Alpha/beta hydrolase family^4-108^E:4.3e-12`PF12146.7^Hydrolase_4^Serine aminopeptidase	S33^6-102^E:9.1e-11
Solyc07g041720.1	8.32071	8.67109	7.36317	7.36317	7.02e-06	4.41e-06	0.000205639	0.000108201	3.68689	3.96577	FALSE	FALSE	TRUE	FALSE	FALSE	FALSE	FALSE	FALSE	GO:0005618124|GO:000973465|GO:003014513|GO:004804682	Auxin-binding protein ABP19a	PF00190.21^Cupin_1^Cupin^68-197^E:2.1e-35`PF07883.10^Cupin_2^Cupin domain^94-160^E:3.2e-07	KEGG:pper:18770577
Solyc02g085600.1	1.03218	0.487063	6.44484	6.44484	7.04e-06	0.00681059	0.000206023	0.0253267	3.68608	1.59642	TRUE	FALSE	FALSE	FALSE	FALSE	FALSE	FALSE	FALSE	NA	Scarecrow-like protein 15	PF03514.13^GRAS^GRAS domain family^175-535^E:8.3e-98	KEGG:ath:AT4G36710
Solyc12g096570.1	-4.08149	-1.50601	3.21731	3.21731	7.09e-06	0.0143057	0.000206954	0.0443382	-3.68413	-1.35322	FALSE	FALSE	FALSE	TRUE	FALSE	FALSE	FALSE	FALSE	NA	.	.	KEGG:ath:AT3G59900
Solyc07g051820.3	-2.05171	-1.21585	7.39685	7.39685	7.15e-06	0.00114782	0.000208105	0.00660187	-3.68172	-2.18033	FALSE	FALSE	FALSE	FALSE	FALSE	TRUE	FALSE	FALSE	NA	Cellulose synthase-like protein B4	PF03552.13^Cellulose_synt^Cellulose synthase^30-170^E:5.3e-13	KEGG:osa:4348359
Solyc09g074250.3	-2.23032	-1.29355	3.84257	3.84257	7.16e-06	0.00120563	0.000208105	0.00688518	-3.68172	-2.16208	FALSE	FALSE	FALSE	FALSE	FALSE	TRUE	FALSE	FALSE	NA	Receptor-like cytosolic serine/threonine-protein kinase RBK2	PF00069.24^Pkinase^Protein kinase domain^121-384^E:2.5e-41`PF07714.16^Pkinase_Tyr^Protein tyrosine kinase^123-385^E:5.2e-43	KEGG:ath:AT3G05140
Solyc10g054780.2	1.40896	1.06553	6.04296	6.04296	7.2e-06	0.000137998	0.000208922	0.00135917	3.68002	2.86673	FALSE	FALSE	TRUE	FALSE	FALSE	FALSE	FALSE	FALSE	NA	Probable carboxylesterase 18	PF07859.12^Abhydrolase_3^alpha/beta hydrolase fold^3-116^E:1.3e-18	KEGG:ath:AT5G23530
Solyc02g077440.3	-1.08784	-0.136034	5.0481	5.0481	7.23e-06	0.421962	0.000208972	0.560744	-3.67991	-0.251236	FALSE	FALSE	FALSE	TRUE	FALSE	FALSE	FALSE	FALSE	NA	Transcription elongation factor 1 homolog	.	KEGG:osa:4343996
Solyc01g104650.3	-2.29482	-1.65014	5.91591	5.91591	7.23e-06	0.000192563	0.000208972	0.0017544	-3.67991	-2.75587	FALSE	FALSE	FALSE	FALSE	FALSE	TRUE	FALSE	FALSE	NA	G-box-binding factor 4	PF00170.20^bZIP_1^bZIP transcription factor^216-268^E:2.6e-12`PF07716.14^bZIP_2^Basic region leucine zipper^216-267^E:3.3e-10	KEGG:ath:AT1G03970`KO:K14432
Solyc11g069940.1	-2.30367	-1.8323	8.27394	8.27394	7.42e-06	7.93e-05	0.000214075	0.000891948	-3.66943	-3.04966	FALSE	FALSE	FALSE	FALSE	FALSE	TRUE	FALSE	FALSE	NA	Glutaredoxin-C10	.	KEGG:ath:AT5G11930
Solyc08g082670.3	3.9413	1.96984	5.98081	5.98081	7.45e-06	0.00179173	0.000214126	0.0092103	3.66933	2.03573	FALSE	FALSE	TRUE	FALSE	FALSE	FALSE	FALSE	FALSE	NA	Cellulose synthase-like protein G3	PF03552.13^Cellulose_synt^Cellulose synthase^120-410^E:3e-79`PF13632.5^Glyco_trans_2_3^Glycosyl transferase family group 2^335-555^E:4e-09`PF03552.13^Cellulose_synt^Cellulose synthase^426-723^E:1.4e-46`PF03552.13^Cellulose_synt^Cellulose synthase^765-1049^E:9.9e-78`PF13632.5^Glyco_trans_2_3^Glycosyl transferase family group 2^973-1211^E:2.9e-09`PF03552.13^Cellulose_synt^Cellulose synthase^1063-13…	KEGG:ath:AT4G23990
Solyc12g087830.2	-1.74897	-0.489358	5.65442	5.65442	7.46e-06	0.0822999	0.000214126	0.167316	-3.66933	-0.776463	FALSE	FALSE	FALSE	TRUE	FALSE	FALSE	FALSE	FALSE	NA	Transcription factor CAULIFLOWER	PF00319.17^SRF-TF^SRF-type transcription factor (DNA-binding and dimerisation domain)^10-57^E:8.9e-22`PF01486.16^K-box^K-box region^87-166^E:1.7e-11	KEGG:ath:AT5G65060
Solyc10g086410.3	-5.7625	-6.43775	9.23305	9.23305	7.48e-06	2.81e-06	0.000214126	8.12e-05	-3.66933	-4.0905	FALSE	FALSE	FALSE	FALSE	FALSE	TRUE	FALSE	FALSE	NA	Heat shock cognate 70 kDa protein 2	PF00012.19^HSP70^Hsp70 protein^9-618^E:8.1e-261`PF06723.12^MreB_Mbl^MreB/Mbl protein^141-380^E:3.6e-13	KEGG:sly:101247772`KO:K03283
Solyc08g048290.3	1.88776	1.6073	5.12347	5.12347	7.48e-06	6.53e-05	0.000214126	0.000768338	3.66933	3.11445	FALSE	FALSE	TRUE	FALSE	FALSE	FALSE	FALSE	FALSE	NA	Probable inositol transporter 2	PF00083.23^Sugar_tr^Sugar (and other) transporter^1-75^E:3.9e-11`PF00083.23^Sugar_tr^Sugar (and other) transporter^127-162^E:2.3e-09`PF00083.23^Sugar_tr^Sugar (and other) transporter^163-272^E:1.4e-33`PF07690.15^MFS_1^Major Facilitator Superfamily^164-271^E:3.5e-11	KEGG:ath:AT1G30220`KO:K08150
Solyc12g005860.2	2.02805	3.36494	7.30023	7.30023	7.57e-06	2.17e-08	0.000214774	3.21e-06	3.66802	5.49403	FALSE	FALSE	TRUE	FALSE	FALSE	FALSE	FALSE	FALSE	GO:005153966	Aconitate hydratase	cytoplasmic	PF00694.18^Aconitase_C^Aconitase C-terminal domain^58-97^E:1.9e-11`PF00694.18^Aconitase_C^Aconitase C-terminal domain^189-254^E:9.9e-13
Solyc07g047790.3	-2.52872	-2.34273	7.14399	7.14399	7.57e-06	1.65e-05	0.000214774	0.000286449	-3.66802	-3.54295	FALSE	FALSE	FALSE	FALSE	FALSE	TRUE	FALSE	FALSE	GO:0005618125|GO:0005739237|GO:000645742|GO:0009570218|GO:005108246	Heat shock protein 90-6	mitochondrial {ECO:0000305}	PF00183.17^HSP90^Hsp90 protein^1-45^E:1.2e-11`PF00183.17^HSP90^Hsp90 protein^71-101^E:8.6e-12`PF00183.17^HSP90^Hsp90 protein^102-145^E:3.2e-08`PF00183.17^HSP90^Hsp90 protein^149-183^E:6.5e-06`PF00183.17^HSP90^Hsp90 protein^234-298^E:2.3e-08
Solyc05g020020.3	1.65357	0.742948	5.27938	5.27938	7.58e-06	0.00881049	0.000214774	0.0308314	3.66802	1.51101	TRUE	FALSE	FALSE	FALSE	FALSE	FALSE	FALSE	FALSE	NA	Zinc finger protein CONSTANS-LIKE 10	.	KEGG:ath:AT5G48250
Solyc11g044880.2	1.31468	0.401721	4.79829	4.79829	7.58e-06	0.060397	0.000214774	0.132319	3.66802	0.878376	TRUE	FALSE	FALSE	FALSE	FALSE	FALSE	FALSE	FALSE	NA	Kinesin-like protein KIN-7D	mitochondrial {ECO:0000305}	PF00225.22^Kinesin^Kinesin motor domain^635-669^E:1.8e-09`PF00225.22^Kinesin^Kinesin motor domain^671-713^E:1.8e-09
Solyc12g015770.2	2.58836	1.29157	5.3475	5.3475	7.58e-06	0.00402503	0.000214774	0.0170731	3.66802	1.76769	TRUE	FALSE	FALSE	FALSE	FALSE	FALSE	FALSE	FALSE	NA	Cellulose synthase-like protein E6	PF03552.13^Cellulose_synt^Cellulose synthase^137-212^E:3.4e-21`PF03552.13^Cellulose_synt^Cellulose synthase^215-251^E:3.6e-07	KEGG:osa:9269152
Solyc12g015910.1	-1.82646	-0.443675	5.42312	5.42312	7.66e-06	0.124992	0.000216697	0.230511	-3.66415	-0.637309	FALSE	FALSE	FALSE	TRUE	FALSE	FALSE	FALSE	FALSE	NA	SufE-like protein 1	chloroplastic/mitochondrial {ECO:0000303|PubMed:17452319}	PF02657.14^SufE^Fe-S metabolism associated domain^80-199^E:1.8e-38`PF01722.17^BolA^BolA-like protein^271-349^E:2.1e-30
Solyc12g010320.2	-1.33794	-2.41268	7.53939	7.53939	7.69e-06	5.24e-09	0.000216697	1.17e-06	-3.66415	-5.93264	FALSE	FALSE	FALSE	FALSE	FALSE	TRUE	FALSE	FALSE	GO:000521531|GO:0005739400|GO:0005773205|GO:0005774225|GO:0005783203|GO:0005794360|GO:000662928|GO:000940855|GO:000940999|GO:000941481|GO:000941680|GO:0009506300|GO:000964425|GO:000973559|GO:0009941192|GO:003196980|GO:004253828	Temperature-induced lipocalin-1 {ECO:0000303|PubMed:18671872}	PF08212.11^Lipocalin_2^Lipocalin-like domain^57-204^E:1.1e-55`PF00061.22^Lipocalin^Lipocalin / cytosolic fatty-acid binding protein family^63-206^E:3.9e-07	KEGG:ath:AT5G58070`KO:K03098
Solyc07g053150.3	-1.64919	-1.51473	4.39229	4.39229	7.69e-06	2.17e-05	0.000216697	0.000347734	-3.66415	-3.45875	FALSE	FALSE	FALSE	FALSE	FALSE	TRUE	FALSE	FALSE	GO:0005739240|GO:000681122|GO:000697953|GO:005153721	Frataxin	mitochondrial	.
Solyc02g070910.3	-4.01452	-1.97695	2.59378	2.59378	7.76e-06	0.00130845	0.000218099	0.00731651	-3.66135	-2.1357	FALSE	FALSE	FALSE	FALSE	FALSE	TRUE	FALSE	FALSE	NA	LRR receptor-like serine/threonine-protein kinase FLS2	PF08263.11^LRRNT_2^Leucine rich repeat N-terminal domain^32-69^E:1.3e-08`PF00560.32^LRR_1^Leucine Rich Repeat^146-168^E:0.66`PF00560.32^LRR_1^Leucine Rich Repeat^219-240^E:1.3`PF13516.5^LRR_6^Leucine Rich repeat^407-424^E:0.67`PF13516.5^LRR_6^Leucine Rich repeat^455-471^E:0.72`PF13855.5^LRR_8^Leucine rich repeat^702-759^E:2.5e-08`PF00069.24^Pkinase^Protein kinase domain^871-1147^E:8.2e-45`PF07714…	KEGG:ath:AT5G46330`KO:K13420
Solyc04g007410.3	2.94471	1.87357	4.68949	4.68949	7.81e-06	0.000524325	0.000219177	0.00368299	3.6592	2.4338	FALSE	FALSE	TRUE	FALSE	FALSE	FALSE	FALSE	FALSE	NA	.	.	.
Solyc02g069100.3	1.65349	1.90081	9.01964	9.01964	7.91e-06	1.61e-06	0.00022159	5.64e-05	3.65445	4.24847	FALSE	FALSE	TRUE	FALSE	FALSE	FALSE	FALSE	FALSE	GO:000561511|GO:000695240|GO:00516038	Cathepsin B-like protease 1 {ECO:0000305}	PF00112.22^Peptidase_C1^Papain family cysteine protease^94-136^E:5.5e-08`PF00112.22^Peptidase_C1^Papain family cysteine protease^134-159^E:3.8e-06	KEGG:ath:AT1G02300`KO:K01363
Solyc05g054120.1	1.9064	2.60847	5.00371	5.00371	7.93e-06	2.38e-07	0.000221614	1.55e-05	3.6544	4.81101	FALSE	FALSE	TRUE	FALSE	FALSE	FALSE	FALSE	FALSE	NA	Cysteine proteinase inhibitor 5	.	KEGG:ath:AT5G47550
Solyc07g006570.3	5.9841	5.93308	5.08416	5.08416	7.95e-06	3.26e-05	0.000221829	0.000460505	3.65398	3.33677	FALSE	FALSE	TRUE	FALSE	FALSE	FALSE	FALSE	FALSE	NA	Intracellular ribonuclease LX	PF00445.17^Ribonuclease_T2^Ribonuclease T2 family^36-226^E:1.2e-33	KEGG:ath:AT1G26820`KO:K01166
Solyc10g079990.2	1.67729	1.08266	4.91528	4.91528	7.97e-06	0.00062349	0.000221917	0.00419047	3.65381	2.37774	FALSE	FALSE	TRUE	FALSE	FALSE	FALSE	FALSE	FALSE	GO:0006355300	Transcription initiation factor IIB-2	PF08271.11^TF_Zn_Ribbon^TFIIB zinc-binding^5-47^E:3.5e-16`PF07721.13^TPR_4^Tetratricopeptide repeat^87-105^E:0.4	KEGG:ath:AT3G10330`KO:K03124
Solyc08g067290.3	-1.06377	-0.0840555	5.1787	5.1787	8.02e-06	0.612681	0.000222988	0.725706	-3.65172	-0.139239	FALSE	FALSE	FALSE	TRUE	FALSE	FALSE	FALSE	FALSE	GO:000020921|GO:000484235|GO:000973780|GO:000973861|GO:001656789|GO:004316137|GO:006163039	E3 ubiquitin-protein ligase AIP2	.	KEGG:ath:AT5G20910`KO:K16274
Solyc04g007070.3	1.93624	-0.324795	6.10604	6.10604	8.05e-06	0.278213	0.000223124	0.416514	3.65145	-0.38037	TRUE	FALSE	FALSE	FALSE	FALSE	FALSE	FALSE	FALSE	NA	Putative late blight resistance protein homolog R1B-23	PF00931.21^NB-ARC^NB-ARC domain^160-438^E:1.4e-64	.
Solyc09g073030.3	3.22273	1.90208	3.61451	3.61451	8.15e-06	0.00109729	0.000225473	0.00639768	3.64691	2.19398	FALSE	FALSE	TRUE	FALSE	FALSE	FALSE	FALSE	FALSE	NA	.	.	.
Solyc04g008740.3	0.913248	0.800043	8.0234	8.0234	8.31e-06	3.67e-05	0.000229711	0.000502294	3.63882	3.29904	FALSE	FALSE	TRUE	FALSE	FALSE	FALSE	FALSE	FALSE	GO:000028743|GO:001630117	Pyruvate kinase	cytosolic isozyme	PF00224.20^PK^Pyruvate kinase
Solyc01g073680.3	-3.23373	-1.12239	3.86732	3.86732	8.34e-06	0.0285361	0.000229932	0.0749511	-3.6384	-1.12522	FALSE	FALSE	FALSE	TRUE	FALSE	FALSE	FALSE	FALSE	NA	Protein YLS3	PF14368.5^LTP_2^Probable lipid transfer^17-110^E:7.4e-14`PF00234.21^Tryp_alpha_amyl^Protease inhibitor/seed storage/LTP family^33-107^E:3.5e-08	KEGG:ath:AT2G44290
Solyc11g010500.1	2.03828	-1.37542	6.09582	6.09582	8.35e-06	0.000402351	0.000229953	0.00302118	3.63836	-2.51982	FALSE	FALSE	FALSE	FALSE	FALSE	FALSE	TRUE	FALSE	GO:0005743129|GO:000683926|GO:001529746	Mitochondrial uncoupling protein 5	PF00153.26^Mito_carr^Mitochondrial carrier protein^4-122^E:1.1e-16`PF00153.26^Mito_carr^Mitochondrial carrier protein^132-224^E:3.6e-18`PF00153.26^Mito_carr^Mitochondrial carrier protein^232-322^E:6.5e-19	KEGG:ath:AT2G22500`KO:K15104
Solyc06g076560.2	-7.14796	-8.69527	10.825	10.825	8.42e-06	1.73e-06	0.000231223	5.92e-05	-3.63597	-4.22742	FALSE	FALSE	FALSE	FALSE	FALSE	TRUE	FALSE	FALSE	NA	17.7 kDa class I heat shock protein	PF04969.15^CS^CS domain^48-139^E:0.03`PF00011.20^HSP20^Hsp20/alpha crystallin family^50-153^E:4e-33	.
Solyc07g032180.3	-1.01244	0.269059	5.92687	5.92687	8.46e-06	0.10637	0.000231974	0.203477	-3.63456	0.691485	FALSE	FALSE	FALSE	TRUE	FALSE	FALSE	FALSE	FALSE	NA	Probable 1-acylglycerol-3-phosphate O-acyltransferase	.	KEGG:osa:4347605`KO:K13699
Solyc08g061560.3	3.55476	2.56912	3.58206	3.58206	8.48e-06	0.000101861	0.000232096	0.00107168	3.63433	2.96993	FALSE	FALSE	TRUE	FALSE	FALSE	FALSE	FALSE	FALSE	NA	Receptor-like protein kinase 2	PF13516.5^LRR_6^Leucine Rich repeat^80-93^E:1.6`PF13855.5^LRR_8^Leucine rich repeat^344-402^E:1.2e-08`PF13855.5^LRR_8^Leucine rich repeat^366-423^E:7.5e-07`PF00560.32^LRR_1^Leucine Rich Repeat^367-389^E:1.3`PF00560.32^LRR_1^Leucine Rich Repeat^392-410^E:2	KEGG:ath:AT3G24240
Solyc08g005010.3	-2.09607	-1.77864	8.01977	8.01977	8.51e-06	4.82e-05	0.000232414	0.000615302	-3.63374	-3.21091	FALSE	FALSE	FALSE	FALSE	FALSE	TRUE	FALSE	FALSE	NA	.	.	.
Solyc03g078650.3	2.44744	3.35577	2.94486	2.94486	8.53e-06	4.88e-07	0.000232462	2.51e-05	3.63365	4.60075	FALSE	FALSE	TRUE	FALSE	FALSE	FALSE	FALSE	FALSE	NA	.	PF04788.11^DUF620^Protein of unknown function (DUF620)^117-367^E:1.8e-121	.
Solyc06g067980.3	-3.41759	-0.208806	3.48397	3.48397	8.62e-06	0.667196	0.000234564	0.768845	-3.62974	-0.114161	FALSE	FALSE	FALSE	TRUE	FALSE	FALSE	FALSE	FALSE	NA	.	.	.
Solyc03g121660.3	1.34497	-0.347746	7.17355	7.17355	8.66e-06	0.11176	0.000235117	0.211221	3.62872	-0.675262	TRUE	FALSE	FALSE	FALSE	FALSE	FALSE	FALSE	FALSE	GO:0003677164|GO:0003700110|GO:0006355115	Protein indeterminate-domain 1 {ECO:0000303|PubMed:16784536}	.	KEGG:ath:AT1G55110
Solyc02g062560.3	1.38763	1.41462	4.22916	4.22916	8.7e-06	6.95e-06	0.000235734	0.000149634	3.62758	3.82497	FALSE	FALSE	TRUE	FALSE	FALSE	FALSE	FALSE	FALSE	NA	UPF0261 protein SACE_5696 {ECO:0000255|HAMAP-Rule:MF_00677}	PF06792.10^UPF0261^Uncharacterised protein family (UPF0261)^3-77^E:9e-18`PF06792.10^UPF0261^Uncharacterised protein family (UPF0261)^76-152^E:1.7e-29`PF06792.10^UPF0261^Uncharacterised protein family (UPF0261)^150-373^E:3.1e-78	KEGG:sen:SACE_5696
Solyc02g082690.3	-1.91316	0.0842483	4.87992	4.87992	8.74e-06	0.775227	0.00023655	0.849517	-3.62608	0.0708281	FALSE	FALSE	FALSE	TRUE	FALSE	FALSE	FALSE	FALSE	NA	Syntaxin-binding protein 5	.	KEGG:hsa:134957`KO:K08518
Solyc01g086740.3	-2.02238	-1.9547	6.95183	6.95183	8.79e-06	1.25e-05	0.00023741	0.000232804	-3.6245	-3.63301	FALSE	FALSE	FALSE	FALSE	FALSE	TRUE	FALSE	FALSE	NA	Chaperone protein dnaJ GFA2	mitochondrial {ECO:0000305}	PF00226.30^DnaJ^DnaJ domain^83-145^E:2.8e-26`PF01556.17^DnaJ_C^DnaJ C terminal domain^198-411^E:1.8e-36`PF00684.18^DnaJ_CXXCXGXG^DnaJ central domain^225-284^E:1.3e-11
Solyc03g119310.3	-1.9851	-1.2512	4.2226	4.2226	8.84e-06	0.000861704	0.000237493	0.00530387	-3.62435	-2.27541	FALSE	FALSE	FALSE	FALSE	FALSE	TRUE	FALSE	FALSE	NA	.	.	.
Solyc09g074320.3	-1.23053	0.263699	5.59115	5.59115	8.84e-06	0.184215	0.000237493	0.306151	-3.62435	0.514064	FALSE	FALSE	FALSE	TRUE	FALSE	FALSE	FALSE	FALSE	GO:000472130|GO:000974241	Serine/threonine-protein phosphatase BSL1	PF13418.5^Kelch_4^Galactose oxidase	central domain^29-97^E:3.4e-05`PF13854.5^Kelch_5^Kelch motif^96-134^E:8.9e-06`PF16891.4^STPPase_N^Serine-threonine protein phosphatase N-terminal domain^526-572^E:5.2e-06`PF00149.27^Metallophos^Calcineurin-like phosphoesterase^575-749^E:5.1e-27
Solyc07g063560.3	-3.63932	-3.75621	3.81377	3.81377	8.84e-06	6.1e-06	0.000237493	0.000135508	-3.62435	-3.86803	FALSE	FALSE	FALSE	FALSE	FALSE	TRUE	FALSE	FALSE	NA	.	PF14364.5^DUF4408^Domain of unknown function (DUF4408)^47-79^E:2.3e-15`PF05553.10^DUF761^Cotton fibre expressed protein^325-360^E:8e-16	.
Solyc01g096740.3	2.04021	-0.355559	4.28224	4.28224	8.99e-06	0.260351	0.000239764	0.396706	3.62022	-0.401531	TRUE	FALSE	FALSE	FALSE	FALSE	FALSE	FALSE	FALSE	NA	Protein ZINC INDUCED FACILITATOR-LIKE 1	.	KEGG:ath:AT5G13750
Solyc12g088230.2	-2.04331	-1.42629	6.12611	6.12611	8.99e-06	0.000316494	0.000239764	0.00252421	-3.62022	-2.59787	FALSE	FALSE	FALSE	FALSE	FALSE	TRUE	FALSE	FALSE	NA	CSC1-like protein RXW8	.	.
Solyc11g071460.2	2.47186	4.51483	4.19973	4.19973	8.99e-06	3.43e-09	0.000239764	9.56e-07	3.62022	6.01941	FALSE	FALSE	TRUE	FALSE	FALSE	FALSE	FALSE	FALSE	NA	Short-chain dehydrogenase/reductase 2b	.	KEGG:ath:AT2G24190`KO:K15095
Solyc01g099410.3	1.36379	1.3078	4.49373	4.49373	8.99e-06	1.51e-05	0.000239764	0.000268954	3.62022	3.57032	FALSE	FALSE	TRUE	FALSE	FALSE	FALSE	FALSE	FALSE	GO:00007867|GO:000367759|GO:00036823|GO:000573020|GO:004698212	Histone H2A.1	.	KEGG:sly:101250163`KO:K11251
Solyc01g067480.3	2.14565	2.22602	3.55392	3.55392	9.04e-06	7.45e-06	0.000240495	0.000157611	3.61889	3.80241	FALSE	FALSE	TRUE	FALSE	FALSE	FALSE	FALSE	FALSE	NA	Acyl-CoA-binding domain-containing protein 6 {ECO:0000305}	PF01344.24^Kelch_1^Kelch motif^82-125^E:4.3e-07`PF07646.14^Kelch_2^Kelch motif^82-123^E:0.00016`PF13418.5^Kelch_4^Galactose oxidase	central domain^191-241^E:2.5e-05`PF13415.5^Kelch_3^Galactose oxidase
Solyc07g065260.3	1.45606	1.38096	5.60839	5.60839	9.06e-06	1.66e-05	0.000240562	0.00028668	3.61877	3.5426	FALSE	FALSE	TRUE	FALSE	FALSE	FALSE	FALSE	FALSE	NA	Probable WRKY transcription factor 20	PF03106.14^WRKY^WRKY DNA -binding domain^242-298^E:1.7e-23`PF03106.14^WRKY^WRKY DNA -binding domain^418-475^E:8.5e-26	KEGG:ath:AT4G26640
Solyc09g091960.3	-4.07132	-4.30328	5.24384	5.24384	9.23e-06	4.33e-06	0.000244397	0.000106903	-3.6119	-3.97101	FALSE	FALSE	FALSE	FALSE	FALSE	TRUE	FALSE	FALSE	NA	High mobility group B protein 15	.	KEGG:ath:AT1G04880
Solyc03g120570.3	-2.82616	-0.263057	5.98082	5.98082	9.23e-06	0.55807	0.000244397	0.680696	-3.6119	-0.167047	FALSE	FALSE	FALSE	TRUE	FALSE	FALSE	FALSE	FALSE	NA	Protein NRT1/ PTR FAMILY 1.2	PF00854.20^PTR2^POT family^14-410^E:1.7e-71	KEGG:ath:AT1G52190
Solyc08g005220.3	-1.13955	-0.472766	5.30541	5.30541	9.33e-06	0.0170935	0.000246579	0.0509497	-3.60804	-1.29286	FALSE	FALSE	FALSE	TRUE	FALSE	FALSE	FALSE	FALSE	GO:000953451|GO:0009535224|GO:000953658|GO:000957941|GO:001028745	Plastoglobulin-1	chloroplastic	PF04755.11^PAP_fibrillin^PAP_fibrillin^197-249^E:1.8e-13
Solyc11g007590.2	-2.06798	-1.81242	8.07525	8.07525	9.36e-06	3.8e-05	0.000246783	0.000514913	-3.60768	-3.28827	FALSE	FALSE	FALSE	FALSE	FALSE	TRUE	FALSE	FALSE	NA	OTU domain-containing protein At3g57810	PF02338.18^OTU^OTU-like cysteine protease^194-317^E:1.3e-19	KEGG:ath:AT3G57810
Solyc04g058140.3	-1.11855	-0.129071	5.61355	5.61355	9.38e-06	0.468462	0.000246783	0.603911	-3.60768	-0.219027	FALSE	FALSE	FALSE	TRUE	FALSE	FALSE	FALSE	FALSE	NA	Probable GTP-binding protein OBGM	mitochondrial	PF01018.21^GTP1_OBG^GTP1/OBG^47-139^E:5e-30`PF01018.21^GTP1_OBG^GTP1/OBG^256-339^E:2.8e-06`PF01926.22^MMR_HSR1^50S ribosome-binding GTPase^344-470^E:6.2e-24`PF02421.17^FeoB_N^Ferrous iron transport protein B^345-399^E:4.2e-08`PF00025.20^Arf^ADP-ribosylation factor family^347-481^E:1.1e-05
Solyc12g099260.2	2.95975	1.84924	5.8588	5.8588	9.57e-06	0.00086742	0.000251572	0.00533007	3.59934	2.27327	FALSE	FALSE	TRUE	FALSE	FALSE	FALSE	FALSE	FALSE	GO:000662930	ATP-citrate synthase beta chain protein 1	.	KEGG:ath:AT5G49460`KO:K01648
Solyc05g018130.3	-1.51754	-0.86413	4.44275	4.44275	9.65e-06	0.00196765	0.000253083	0.00986343	-3.59674	-2.00597	FALSE	FALSE	FALSE	FALSE	FALSE	TRUE	FALSE	FALSE	NA	2-oxoglutarate-Fe(II) type oxidoreductase hxnY {ECO:0000305}	PF14226.5^DIOX_N^non-haem dioxygenase in morphine synthesis N-terminal^16-130^E:2.4e-34`PF03171.19^2OG-FeII_Oxy^2OG-Fe(II) oxygenase superfamily^183-284^E:2.4e-25	.
Solyc03g111550.3	-3.12331	-3.72742	4.80392	4.80392	9.69e-06	1.46e-06	0.000253643	5.34e-05	-3.59578	-4.27243	FALSE	FALSE	FALSE	FALSE	FALSE	TRUE	FALSE	FALSE	NA	GDSL esterase/lipase At3g48460	.	KEGG:ath:AT3G48460
Solyc01g097030.3	-1.93938	-1.73397	5.5659	5.5659	9.71e-06	3.1e-05	0.000253853	0.000444245	-3.59542	-3.35238	FALSE	FALSE	FALSE	FALSE	FALSE	TRUE	FALSE	FALSE	NA	.	PF03108.14^DBD_Tnp_Mut^MuDR family transposase^83-149^E:5e-26`PF10551.8^MULE^MULE transposase domain^282-377^E:2.4e-20`PF04434.16^SWIM^SWIM zinc finger^510-560^E:1.2e-07	.
Solyc08g077210.3	2.21405	0.0631063	7.02783	7.02783	9.77e-06	0.852352	0.000254827	0.906849	3.59375	0.042465	TRUE	FALSE	FALSE	FALSE	FALSE	FALSE	FALSE	FALSE	NA	Type I inositol polyphosphate 5-phosphatase 2 {ECO:0000303|PubMed:11402208}	.	KEGG:ath:AT4G18010
Solyc02g090070.3	1.96315	2.26434	4.86262	4.86262	9.79e-06	2.35e-06	0.000254834	7.28e-05	3.59374	4.13767	FALSE	FALSE	TRUE	FALSE	FALSE	FALSE	FALSE	FALSE	NA	BTB/POZ domain-containing protein At5g66560	PF03000.13^NPH3^NPH3 family^192-422^E:2.3e-72	KEGG:ath:AT5G66560
Solyc02g071880.3	2.54652	1.72262	3.75329	3.75329	9.85e-06	0.000493857	0.000256035	0.00353065	3.5917	2.45214	FALSE	FALSE	TRUE	FALSE	FALSE	FALSE	FALSE	FALSE	NA	Probable LRR receptor-like serine/threonine-protein kinase RFK1	PF11721.7^Malectin^Di-glucose binding within endoplasmic reticulum^5-43^E:1.6e-05`PF11721.7^Malectin^Di-glucose binding within endoplasmic reticulum^52-179^E:5e-20`PF13855.5^LRR_8^Leucine rich repeat^343-402^E:1.6e-08	KEGG:ath:AT1G29750
Solyc09g090730.2	2.22838	0.0211849	7.20957	7.20957	9.89e-06	0.950296	0.000256571	0.970337	3.59079	0.0130775	TRUE	FALSE	FALSE	FALSE	FALSE	FALSE	FALSE	FALSE	GO:000588786	Ammonium transporter 1 member 1	PF00909.20^Ammonium_transp^Ammonium Transporter Family^48-469^E:1e-135	.
Solyc10g007050.3	-1.49363	-0.915204	4.2498	4.2498	1.01e-05	0.00103321	0.000260432	0.00611772	-3.58431	-2.21341	FALSE	FALSE	FALSE	FALSE	FALSE	TRUE	FALSE	FALSE	NA	Probable bifunctional methylthioribulose-1-phosphate dehydratase/enolase-phosphatase E1 {ECO:0000255|HAMAP-Rule:MF_03118}	.	KEGG:pop:18095573`KO:K16054
Solyc05g007900.2	-5.73354	-6.12792	5.90281	5.90281	1.02e-05	5.16e-06	0.000262905	0.000122269	-3.5802	-3.91268	FALSE	FALSE	FALSE	FALSE	FALSE	TRUE	FALSE	FALSE	NA	E3 ubiquitin-protein ligase MPSR1 {ECO:0000305}	.	KEGG:ath:AT1G26800
Solyc07g008280.3	-1.45628	-0.975025	5.02802	5.02802	1.03e-05	0.000535409	0.00026609	0.00374269	-3.57497	-2.42682	FALSE	FALSE	FALSE	FALSE	FALSE	TRUE	FALSE	FALSE	NA	.	.	.
Solyc06g071050.3	1.52765	-0.0155193	5.4715	5.4715	1.04e-05	0.948299	0.000267169	0.969271	3.57321	-0.0135546	TRUE	FALSE	FALSE	FALSE	FALSE	FALSE	FALSE	FALSE	GO:0005773102|GO:0005774139|GO:0005794233|GO:0009506158|GO:0016020203	Hypersensitive-induced response protein 1 {ECO:0000303|PubMed:15060130}	.	KEGG:ath:AT5G62740
Solyc05g053470.3	-2.98628	-3.11364	8.03385	8.03385	1.06e-05	6.78e-06	0.000271283	0.000147004	-3.56658	-3.83267	FALSE	FALSE	FALSE	FALSE	FALSE	TRUE	FALSE	FALSE	GO:0003735150|GO:000550729|GO:0005739183|GO:000575928|GO:0005774114|GO:000940827|GO:002262631|GO:004278821|GO:004668659|GO:005108233|GO:006107714	Chaperonin CPN60	mitochondrial	PF00118.23^Cpn60_TCP1^TCP-1/cpn60 chaperonin family^54-555^E:4.7e-87
Solyc11g066070.2	-2.50846	-3.67585	6.1336	6.1336	1.06e-05	1.45e-07	0.000271283	1.09e-05	-3.56658	-4.96256	FALSE	FALSE	FALSE	FALSE	FALSE	TRUE	FALSE	FALSE	NA	Heat shock cognate 70 kDa protein 2	PF00012.19^HSP70^Hsp70 protein^2-549^E:1.3e-226`PF06723.12^MreB_Mbl^MreB/Mbl protein^73-311^E:9.1e-14	.
Solyc01g079590.3	-1.87222	-2.02402	8.09565	8.09565	1.06e-05	4.45e-06	0.000271283	0.000108312	-3.56658	-3.96532	FALSE	FALSE	FALSE	FALSE	FALSE	TRUE	FALSE	FALSE	NA	Transmembrane protein 205	PF13664.5^DUF4149^Domain of unknown function (DUF4149)^47-148^E:1.3e-27	KEGG:xla:444019
Solyc01g105040.3	-3.26261	-1.97267	7.04697	7.04697	1.07e-05	0.000983912	0.000272691	0.00589086	-3.56433	-2.22982	FALSE	FALSE	FALSE	FALSE	FALSE	TRUE	FALSE	FALSE	GO:000372336|GO:001597912|GO:001678711	Chlorophyll a-b binding protein CP24 10A	chloroplastic	PF11955.7^PORR^Plant organelle RNA recognition domain^19-232^E:3.5e-77
Solyc03g116910.3	-5.90818	-3.89749	4.09674	4.09674	1.07e-05	9.67e-05	0.000272742	0.00102988	-3.56425	-2.98721	FALSE	FALSE	FALSE	FALSE	FALSE	TRUE	FALSE	FALSE	GO:00076236|GO:000940925|GO:000980917	Cinnamoyl-CoA reductase 1	.	KEGG:ath:AT1G15950`KO:K09753
Solyc03g118170.3	1.48561	1.8902	6.29228	6.29228	1.07e-05	6.86e-07	0.000272742	3.19e-05	3.56425	4.4956	FALSE	FALSE	TRUE	FALSE	FALSE	FALSE	FALSE	FALSE	GO:0005739130|GO:000576853|GO:0005794125|GO:000580244|GO:004668637|GO:004698324	Glycine--tRNA ligase	mitochondrial 1 {ECO:0000305}	.
Solyc11g068730.2	-2.79902	-3.12661	8.44087	8.44087	1.07e-05	3.38e-06	0.000272886	9.02e-05	-3.56402	-4.04477	FALSE	FALSE	FALSE	FALSE	FALSE	TRUE	FALSE	FALSE	NA	Bifunctional nitrilase/nitrile hydratase NIT4B	PF00795.21^CN_hydrolase^Carbon-nitrogen hydrolase^1-75^E:9.5e-09`PF00795.21^CN_hydrolase^Carbon-nitrogen hydrolase^75-174^E:4.1e-29`PF00795.21^CN_hydrolase^Carbon-nitrogen hydrolase^175-251^E:4.1e-08	KEGG:nta:107832013`KO:K13035
Solyc05g053290.3	-2.6761	-2.80191	5.57344	5.57344	1.07e-05	6.17e-06	0.000272886	0.000136472	-3.56402	-3.86496	FALSE	FALSE	FALSE	FALSE	FALSE	TRUE	FALSE	FALSE	NA	Probable protein phosphatase 2C 49	PF00481.20^PP2C^Protein phosphatase 2C^115-367^E:2.3e-62`PF13672.5^PP2C_2^Protein phosphatase 2C^143-252^E:1.9e-05	KEGG:ath:AT3G62260`KO:K14803
Solyc11g006550.3	0.908303	1.35687	6.00149	6.00149	1.08e-05	7.65e-08	0.000273822	6.88e-06	3.56253	5.16245	FALSE	FALSE	TRUE	FALSE	FALSE	FALSE	FALSE	FALSE	NA	Uricase-2	.	.
Solyc11g022590.1	6.33633	4.12423	9.9822	9.9822	1.09e-05	0.00032011	0.000275768	0.00253906	3.55946	2.59533	FALSE	FALSE	TRUE	FALSE	FALSE	FALSE	FALSE	FALSE	NA	Miraculin	PF00197.17^Kunitz_legume^Trypsin and protease inhibitor^44-223^E:1.8e-37	.
Solyc03g121280.3	-2.62629	-1.55041	4.23103	4.23103	1.11e-05	0.00123584	0.00028067	0.00700245	-3.5518	-2.15475	FALSE	FALSE	FALSE	FALSE	FALSE	TRUE	FALSE	FALSE	NA	.	PF02485.20^Branch^Core-2/I-Branching enzyme^2-171^E:4.3e-63	.
Solyc06g069665.1	1.64951	0.669451	5.37696	5.37696	1.11e-05	0.0181884	0.000281023	0.053432	3.55126	1.2722	TRUE	FALSE	FALSE	FALSE	FALSE	FALSE	FALSE	FALSE	NA	Formin-like protein 20	PF02181.22^FH2^Formin Homology 2 Domain^510-608^E:5.1e-17`PF02181.22^FH2^Formin Homology 2 Domain^672-733^E:9.8e-11`PF02181.22^FH2^Formin Homology 2 Domain^797-1023^E:1.2e-60	KEGG:ath:AT5G07740
Solyc02g067660.3	2.41357	-1.68803	4.91024	4.91024	1.12e-05	0.000343794	0.000281097	0.00268163	3.55114	-2.5716	FALSE	FALSE	FALSE	FALSE	FALSE	FALSE	TRUE	FALSE	NA	Senescence-associated carboxylesterase 101	.	KEGG:ath:AT5G14930
Solyc02g087420.2	-1.83392	-2.65509	5.14867	5.14867	1.12e-05	1.69e-07	0.000281097	1.21e-05	-3.55114	-4.91827	FALSE	FALSE	FALSE	FALSE	FALSE	TRUE	FALSE	FALSE	NA	Type I inositol polyphosphate 5-phosphatase 8 {ECO:0000305}	.	.
Solyc02g070940.1	-5.1433	-4.50383	9.93877	9.93877	1.13e-05	3.56e-05	0.000284487	0.000490645	-3.54594	-3.30923	FALSE	FALSE	FALSE	FALSE	FALSE	TRUE	FALSE	FALSE	GO:000941615|GO:000952211|GO:000952317|GO:000953586|GO:00097684|GO:000994126|GO:001028712|GO:001616822|GO:001829825|GO:00314094	Chlorophyll a-b binding protein 1B	chloroplastic	PF00504.20^Chloroa_b-bind^Chlorophyll A-B binding protein^66-231^E:2.6e-50
Solyc06g072430.2	-7.36438	-8.5255	8.67406	8.67406	1.14e-05	3.61e-06	0.000285531	9.43e-05	-3.54435	-4.02562	FALSE	FALSE	FALSE	FALSE	FALSE	TRUE	FALSE	FALSE	NA	BAG family molecular chaperone regulator 5	mitochondrial	PF00612.26^IQ^IQ calmodulin-binding motif^74-91^E:8.2e-05`PF02179.15^BAG^BAG domain^96-167^E:7.4e-11
Solyc05g056560.3	-4.58349	-4.34871	7.22813	7.22813	1.15e-05	1.82e-05	0.000286851	0.000305378	-3.54234	-3.51516	FALSE	FALSE	FALSE	FALSE	FALSE	TRUE	FALSE	FALSE	GO:000467240|GO:000467488|GO:000468320|GO:000550958|GO:000551651|GO:000646858|GO:000993122|GO:001810525|GO:003555638|GO:004677748	Serine/threonine-protein kinase SRK2G	PF00069.24^Pkinase^Protein kinase domain^35-190^E:2.6e-43`PF07714.16^Pkinase_Tyr^Protein tyrosine kinase^36-184^E:3.7e-19`PF06293.13^Kdo^Lipopolysaccharide kinase (Kdo/WaaP) family^110-175^E:5e-05	KEGG:ath:AT1G35670`KO:K13412
Solyc03g093560.1	3.05497	-3.25113	4.37973	4.37973	1.15e-05	4.75e-06	0.000286889	0.000114582	3.54229	-3.94088	FALSE	FALSE	FALSE	FALSE	FALSE	FALSE	TRUE	FALSE	NA	Ethylene-responsive transcription factor 5	PF00847.19^AP2^AP2 domain^104-154^E:1.1e-13	KEGG:nta:107790518`KO:K09286
Solyc03g083250.3	1.25722	2.07915	6.7357	6.7357	1.15e-05	2.51e-08	0.000286889	3.56e-06	3.54229	5.44886	FALSE	FALSE	TRUE	FALSE	FALSE	FALSE	FALSE	FALSE	NA	CLP protease regulatory subunit CLPX1	mitochondrial {ECO:0000303|PubMed:11299370}	PF07724.13^AAA_2^AAA domain (Cdc48 subfamily)^216-420^E:6e-44`PF07728.13^AAA_5^AAA domain (dynein-related subfamily)^219-297^E:2.2e-05`PF00004.28^AAA^ATPase family associated with various cellular activities (AAA)^220-326^E:2.8e-14`PF10431.8^ClpB_D2-small^C-terminal
Solyc10g085130.2	-2.86985	-2.68218	5.35365	5.35365	1.16e-05	2.46e-05	0.000287586	0.000380383	-3.54123	-3.41978	FALSE	FALSE	FALSE	FALSE	FALSE	TRUE	FALSE	FALSE	NA	E3 ubiquitin-protein ligase AIRP2 {ECO:0000305}	.	KEGG:ath:AT5G01520
Solyc09g083400.3	2.17134	2.08737	3.23907	3.23907	1.16e-05	1.79e-05	0.000287586	0.000302815	3.54123	3.51882	FALSE	FALSE	TRUE	FALSE	FALSE	FALSE	FALSE	FALSE	NA	Protein WVD2-like 3 {ECO:0000305}	.	KEGG:ath:AT3G23090
Solyc05g056390.2	-5.07897	-5.58991	8.12209	8.12209	1.16e-05	4.92e-06	0.00028871	0.000118015	-3.53954	-3.92806	FALSE	FALSE	FALSE	FALSE	FALSE	TRUE	FALSE	FALSE	GO:000550731|GO:0005739186|GO:000575930|GO:000940829|GO:005108237	10 kDa chaperonin	mitochondrial	.
Solyc02g062140.2	1.84438	1.4148	5.70328	5.70328	1.17e-05	0.000175007	0.000288885	0.00162722	3.53928	2.78855	FALSE	FALSE	TRUE	FALSE	FALSE	FALSE	FALSE	FALSE	NA	.	PF00514.22^Arm^Armadillo/beta-catenin-like repeat^101-137^E:7.9e-07	.
Solyc12g015880.2	-4.1878	-4.50818	6.01523	6.01523	1.17e-05	4.92e-06	0.000289038	0.000118023	-3.53904	-3.92803	FALSE	FALSE	FALSE	FALSE	FALSE	TRUE	FALSE	FALSE	GO:000645759|GO:005108255	Heat shock cognate protein 80	PF00183.17^HSP90^Hsp90 protein^79-581^E:9.1e-238	KEGG:sly:543903`KO:K04079
Solyc12g010910.2	3.04869	0.980823	6.34863	6.34863	1.17e-05	0.0464581	0.000289038	0.108567	3.53904	0.964302	TRUE	FALSE	FALSE	FALSE	FALSE	FALSE	FALSE	FALSE	NA	Phospholipase A1-IIdelta	PF01764.24^Lipase_3^Lipase (class 3)^131-301^E:1.7e-33	KEGG:ath:AT2G42690
Solyc10g024410.2	1.12926	1.1598	6.59261	6.59261	1.18e-05	8.86e-06	0.000289921	0.000180575	3.53772	3.74334	FALSE	FALSE	TRUE	FALSE	FALSE	FALSE	FALSE	FALSE	GO:000028789|GO:001630144	Ribose-phosphate pyrophosphokinase 1	PF13793.5^Pribosyltran_N^N-terminal domain of ribose phosphate pyrophosphokinase^14-104^E:4.4e-37	.
Solyc07g044990.3	-2.51975	-2.33533	6.36925	6.36925	1.18e-05	2.65e-05	0.000290174	0.000401164	-3.53734	-3.39668	FALSE	FALSE	FALSE	FALSE	FALSE	TRUE	FALSE	FALSE	NA	Transmembrane protein 56-B	PF03798.15^TRAM_LAG1_CLN8^TLC domain^64-257^E:5.9e-33	KEGG:xla:379606
Solyc06g075500.3	3.9079	2.66476	3.02252	3.02252	1.19e-05	0.000283255	0.000290963	0.00232305	3.53616	2.63394	FALSE	FALSE	TRUE	FALSE	FALSE	FALSE	FALSE	FALSE	NA	Protein NRT1/ PTR FAMILY 2.7	PF00854.20^PTR2^POT family^25-177^E:8.5e-33	KEGG:ath:AT3G45680
Solyc11g065830.2	-2.29955	-2.64228	7.71805	7.71805	1.19e-05	2.67e-06	0.000291949	7.89e-05	-3.53469	-4.103	FALSE	FALSE	FALSE	FALSE	FALSE	TRUE	FALSE	FALSE	GO:0005739387|GO:000953474|GO:0009536104|GO:000962428|GO:000970686|GO:0009941180|GO:0016020375	Dicarboxylate transporter 1	chloroplastic	PF00939.18^Na_sulph_symp^Sodium:sulfate symporter transmembrane region^92-359^E:2.9e-81`PF03600.15^CitMHS^Citrate transporter^128-326^E:1.7e-09
Solyc02g030450.3	-2.82488	-2.25872	5.76634	5.76634	1.19e-05	0.000105194	0.000291949	0.0011026	-3.53469	-2.95758	FALSE	FALSE	FALSE	FALSE	FALSE	TRUE	FALSE	FALSE	NA	Protein ROOT HAIR DEFECTIVE 3 homolog 2 {ECO:0000255|HAMAP-Rule:MF_03109}	PF05879.11^RHD3^Root hair defective 3 GTP-binding protein (RHD3)^20-90^E:8.9e-20	KEGG:ath:AT5G45160
Solyc12g096020.2	-1.39655	-1.14543	7.15737	7.15737	1.2e-05	9.77e-05	0.000293571	0.00103805	-3.53229	-2.98378	FALSE	FALSE	FALSE	FALSE	FALSE	TRUE	FALSE	FALSE	GO:000472234|GO:000973889	Protein phosphatase 2C 16	.	KEGG:ath:AT1G72770`KO:K14497
Solyc09g075560.1	2.17108	1.5097	4.44794	4.44794	1.2e-05	0.000472097	0.000293571	0.00341215	3.53229	2.46697	FALSE	FALSE	TRUE	FALSE	FALSE	FALSE	FALSE	FALSE	GO:0000139195|GO:0005794302|GO:001675751|GO:004548921|GO:004726221|GO:0071555104	Probable galacturonosyltransferase-like 7	PF01501.19^Glyco_transf_8^Glycosyl transferase family 8^91-344^E:4e-58	KEGG:ath:AT3G62660
Solyc07g064600.3	4.38439	5.74168	10.3689	10.3689	1.21e-05	1.01e-06	0.000294419	4.1e-05	3.53103	4.38734	FALSE	FALSE	TRUE	FALSE	FALSE	FALSE	FALSE	FALSE	NA	Reactive Intermediate Deaminase A	chloroplastic {ECO:0000303|PubMed:25070638}	.
Solyc03g123710.3	-4.69774	-5.86823	8.63916	8.63916	1.21e-05	1.59e-06	0.000294419	5.63e-05	-3.53103	-4.24929	FALSE	FALSE	FALSE	FALSE	FALSE	TRUE	FALSE	FALSE	NA	.	.	.
Solyc03g007430.3	-2.26415	-2.60047	5.99485	5.99485	1.21e-05	2.49e-06	0.000294419	7.58e-05	-3.53103	-4.12009	FALSE	FALSE	FALSE	FALSE	FALSE	TRUE	FALSE	FALSE	NA	Mitochondrial carrier protein MTM1	.	KEGG:ath:AT4G27940`KO:K15119
Solyc04g008680.3	-0.859624	-0.33015	6.3006	6.3006	1.23e-05	0.0280892	0.000296644	0.074003	-3.52777	-1.13075	FALSE	FALSE	FALSE	TRUE	FALSE	FALSE	FALSE	FALSE	NA	Protein SHORT ROOT IN SALT MEDIUM 1 {ECO:0000303|PubMed:24009530}	PF14226.5^DIOX_N^non-haem dioxygenase in morphine synthesis N-terminal^62-159^E:1.4e-14`PF03171.19^2OG-FeII_Oxy^2OG-Fe(II) oxygenase superfamily^216-285^E:2e-16`PF14443.5^DBC1^DBC1^718-834^E:6.9e-41	.
Solyc05g015710.3	2.22596	1.69427	5.87675	5.87675	1.24e-05	0.000197845	0.000299823	0.00178344	3.52313	2.74874	FALSE	FALSE	TRUE	FALSE	FALSE	FALSE	FALSE	FALSE	NA	.	.	.
Solyc10g085140.1	-3.24415	-0.307004	7.63758	7.63758	1.26e-05	0.53125	0.000302826	0.659258	-3.51881	-0.180944	FALSE	FALSE	FALSE	TRUE	FALSE	FALSE	FALSE	FALSE	NA	Dehydrodolichyl diphosphate synthase 2	PF01255.18^Prenyltransf^Putative undecaprenyl diphosphate synthase^2-118^E:5.5e-37	KEGG:ath:AT5G58770`KO:K11778
Solyc04g014480.3	-5.77772	-6.84881	8.85966	8.85966	1.26e-05	2.94e-06	0.000302826	8.32e-05	-3.51881	-4.07995	FALSE	FALSE	FALSE	FALSE	FALSE	TRUE	FALSE	FALSE	NA	15.7 kDa heat shock protein	peroxisomal	PF00011.20^HSP20^Hsp20/alpha crystallin family^29-141^E:3.3e-22`PF04969.15^CS^CS domain^29-127^E:0.039
Solyc10g084940.2	4.41303	3.08902	4.40542	4.40542	1.27e-05	0.000371908	0.000304008	0.0028563	3.51712	2.5442	FALSE	FALSE	TRUE	FALSE	FALSE	FALSE	FALSE	FALSE	NA	Protein NRT1/ PTR FAMILY 5.7	PF00854.20^PTR2^POT family^5-171^E:1e-34	KEGG:ath:AT2G37900
Solyc02g078480.3	-2.06921	-1.78364	6.84922	6.84922	1.27e-05	6.07e-05	0.000304008	0.000728213	-3.51712	-3.13774	FALSE	FALSE	FALSE	FALSE	FALSE	TRUE	FALSE	FALSE	NA	CBS domain-containing protein CBSX5	PF00571.27^CBS^CBS domain^80-126^E:0.0082`PF00571.27^CBS^CBS domain^222-267^E:0.0022	KEGG:ath:AT4G27460
Solyc12g009480.2	1.22815	0.881718	3.87621	3.87621	1.27e-05	0.000360029	0.000304657	0.00277833	3.51619	2.55622	FALSE	FALSE	TRUE	FALSE	FALSE	FALSE	FALSE	FALSE	NA	SPX domain-containing protein 1 {ECO:0000303|PubMed:19566645}	.	KEGG:osa:4341465
Solyc04g080960.3	1.68555	1.1297	11.0892	11.0892	1.27e-05	0.000654252	0.000304657	0.00433681	3.51619	2.36283	FALSE	FALSE	TRUE	FALSE	FALSE	FALSE	FALSE	FALSE	NA	Cysteine proteinase 15A	PF08246.11^Inhibitor_I29^Cathepsin propeptide inhibitor domain (I29)^57-113^E:2.4e-09`PF00112.22^Peptidase_C1^Papain family cysteine protease^140-362^E:3.9e-73	.
Solyc01g097510.3	2.00571	1.38678	5.9887	5.9887	1.28e-05	0.000509844	0.000305438	0.00361283	3.51508	2.44215	FALSE	FALSE	TRUE	FALSE	FALSE	FALSE	FALSE	FALSE	NA	Annexin D3	.	KEGG:ath:AT2G38760`KO:K17098
Solyc08g079460.3	1.77995	0.376013	4.97892	4.97892	1.28e-05	0.196014	0.000306117	0.32097	3.51411	0.493536	TRUE	FALSE	FALSE	FALSE	FALSE	FALSE	FALSE	FALSE	NA	Probable serine/threonine-protein kinase At1g01540	PF08263.11^LRRNT_2^Leucine rich repeat N-terminal domain^28-68^E:7.7e-10`PF13855.5^LRR_8^Leucine rich repeat^120-179^E:2.8e-08`PF13516.5^LRR_6^Leucine Rich repeat^144-157^E:0.49`PF00069.24^Pkinase^Protein kinase domain^413-670^E:3e-30`PF07714.16^Pkinase_Tyr^Protein tyrosine kinase^416-676^E:4.9e-40	KEGG:ath:AT5G07280
Solyc08g079700.2	-4.36385	-5.60657	8.43858	8.43858	1.29e-05	1.26e-06	0.000306117	4.78e-05	-3.51411	-4.32074	FALSE	FALSE	FALSE	FALSE	FALSE	TRUE	FALSE	FALSE	NA	Zinc finger A20 and AN1 domain-containing stress-associated protein 7	PF01754.15^zf-A20^A20-like zinc finger^62-85^E:9e-13`PF01428.15^zf-AN1^AN1-like Zinc finger^150-184^E:2.7e-10	KEGG:ath:AT4G12040
Solyc04g040160.3	-1.50897	-2.4739	7.0857	7.0857	1.29e-05	3.48e-08	0.000306117	4.41e-06	-3.51411	-5.35509	FALSE	FALSE	FALSE	FALSE	FALSE	TRUE	FALSE	FALSE	NA	Protochlorophyllide-dependent translocon component 52	chloroplastic	PF00355.25^Rieske^Rieske [2Fe-2S] domain^87-169^E:1.2e-18`PF08417.11^PaO^Pheophorbide a oxygenase^302-404^E:5.5e-28
Solyc01g091130.3	-2.84988	-2.60787	5.86586	5.86586	1.3e-05	3.09e-05	0.000307894	0.000443517	-3.5116	-3.35309	FALSE	FALSE	FALSE	FALSE	FALSE	TRUE	FALSE	FALSE	NA	.	.	.
Solyc01g099560.3	-2.19009	-3.63272	3.44797	3.44797	1.3e-05	3.33e-06	0.000307894	8.98e-05	-3.5116	-4.04669	FALSE	FALSE	FALSE	FALSE	FALSE	TRUE	FALSE	FALSE	NA	(+)-neomenthol dehydrogenase {ECO:0000303|PubMed:18599651}	PF00106.24^adh_short^short chain dehydrogenase^46-85^E:3.1e-06	KEGG:ath:AT3G61220`KO:K15095
Solyc07g047880.3	1.51904	1.86546	4.33722	4.33722	1.3e-05	1.42e-06	0.000307894	5.23e-05	3.5116	4.28135	FALSE	FALSE	TRUE	FALSE	FALSE	FALSE	FALSE	FALSE	NA	.	.	.
Solyc03g097380.3	-2.87263	-3.22031	4.51774	4.51774	1.3e-05	3.79e-06	0.000308078	9.77e-05	-3.51134	-4.01014	FALSE	FALSE	FALSE	FALSE	FALSE	TRUE	FALSE	FALSE	NA	Heavy metal-associated isoprenylated plant protein 7 {ECO:0000303|PubMed:21072340	ECO:0000303|PubMed:23368984}	PF00403.25^HMA^Heavy-metal-associated domain^1-51^E:2.9e-11`PF00403.25^HMA^Heavy-metal-associated domain^96-142^E:3e-13
Solyc01g095490.3	-1.48986	-0.591338	5.28729	5.28729	1.31e-05	0.0243674	0.00030938	0.0666101	-3.50951	-1.17646	FALSE	FALSE	FALSE	TRUE	FALSE	FALSE	FALSE	FALSE	GO:001656719|GO:00167403	Ubiquitin-conjugating enzyme E2 28	PF00179.25^UQ_con^Ubiquitin-conjugating enzyme^5-140^E:1.2e-53	KEGG:ath:AT1G64230`KO:K06689
Solyc11g066360.2	5.07811	2.86222	2.57097	2.57097	1.33e-05	0.000803035	0.000312224	0.00502567	3.50553	2.29881	FALSE	FALSE	TRUE	FALSE	FALSE	FALSE	FALSE	FALSE	NA	.	PF07795.10^DUF1635^Protein of unknown function (DUF1635)^18-235^E:1.2e-80	.
Solyc05g052950.3	-6.01844	-7.51395	6.14376	6.14376	1.33e-05	1.47e-06	0.000313164	5.34e-05	-3.50423	-4.27243	FALSE	FALSE	FALSE	FALSE	FALSE	TRUE	FALSE	FALSE	NA	E3 ISG15--protein ligase HERC5	PF13540.5^RCC1_2^Regulator of chromosome condensation (RCC1) repeat^121-145^E:9.8e-10	.
Solyc02g085000.3	-1.29924	-1.37003	5.52033	5.52033	1.35e-05	7.31e-06	0.000316078	0.000155113	-3.50021	-3.80935	FALSE	FALSE	FALSE	FALSE	FALSE	TRUE	FALSE	FALSE	NA	.	.	.
Solyc08g005610.3	4.63979	0.535322	4.05506	4.05506	1.38e-05	0.420251	0.000322931	0.559343	3.49089	0.252322	TRUE	FALSE	FALSE	FALSE	FALSE	FALSE	FALSE	FALSE	GO:000550679|GO:0020037110	Abscisic acid 8'-hydroxylase 1	PF00067.21^p450^Cytochrome P450^37-440^E:1.2e-77	KEGG:ath:AT4G19230`KO:K09843
Solyc07g045540.3	2.05148	1.77134	5.42234	5.42234	1.38e-05	6.97e-05	0.000322931	0.000810749	3.49089	3.09111	FALSE	FALSE	TRUE	FALSE	FALSE	FALSE	FALSE	FALSE	GO:005066131	Glucose-6-phosphate 1-dehydrogenase	chloroplastic	PF00479.21^G6PD_N^Glucose-6-phosphate dehydrogenase
Solyc04g015750.3	-3.09944	-3.37776	9.17112	9.17112	1.38e-05	5.81e-06	0.000322981	0.000132015	-3.49082	-3.87938	FALSE	FALSE	FALSE	FALSE	FALSE	TRUE	FALSE	FALSE	GO:0005739143|GO:0009570128|GO:000970630|GO:001597930|GO:001599510	Magnesium-chelatase subunit ChlH	chloroplastic	PF02514.15^CobN-Mg_chel^CobN/Magnesium Chelatase^13-172^E:9.5e-39`PF02514.15^CobN-Mg_chel^CobN/Magnesium Chelatase^173-775^E:1.1e-190
Solyc05g051740.3	3.63519	1.66103	2.64533	2.64533	1.39e-05	0.0060277	0.000323093	0.0231467	3.49067	1.63551	TRUE	FALSE	FALSE	FALSE	FALSE	FALSE	FALSE	FALSE	NA	.	.	.
Solyc08g075710.3	1.31705	1.97672	5.50712	5.50712	1.4e-05	1.07e-07	0.000325459	8.92e-06	3.4875	5.04971	FALSE	FALSE	TRUE	FALSE	FALSE	FALSE	FALSE	FALSE	GO:000588772|GO:001529336|GO:001529737	Probable polyamine transporter At1g31830	PF13520.5^AA_permease_2^Amino acid permease^94-479^E:2.3e-39`PF00324.20^AA_permease^Amino acid permease^116-489^E:2.1e-22	KEGG:ath:AT1G31830
Solyc07g026675.1	1.44925	1.04873	4.96577	4.96577	1.4e-05	0.000387319	0.000325459	0.00293418	3.4875	2.53251	FALSE	FALSE	TRUE	FALSE	FALSE	FALSE	FALSE	FALSE	GO:0003677278|GO:0003700220|GO:000972324|GO:000973911|GO:000974417|GO:004589230	Transcription factor MYBS3 {ECO:0000303|PubMed:12172034}	.	KEGG:osa:4349385
Solyc11g011440.1	-2.00218	-3.19236	7.21835	7.21835	1.41e-05	7.22e-08	0.000326244	6.62e-06	-3.48646	-5.17939	FALSE	FALSE	FALSE	FALSE	FALSE	TRUE	FALSE	FALSE	NA	Aspartic proteinase PCS1	PF14543.5^TAXi_N^Xylanase inhibitor N-terminal^78-228^E:2.7e-35`PF00026.22^Asp^Eukaryotic aspartyl protease^80-428^E:1.7e-13`PF14541.5^TAXi_C^Xylanase inhibitor C-terminal^270-427^E:8.1e-36	KEGG:ath:AT5G02190
Solyc04g008430.1	2.44774	2.80418	2.89992	2.89992	1.41e-05	3.37e-06	0.000326244	9.02e-05	3.48646	4.04477	FALSE	FALSE	TRUE	FALSE	FALSE	FALSE	FALSE	FALSE	NA	Serine/threonine-protein kinase BRI1-like 2	PF08263.11^LRRNT_2^Leucine rich repeat N-terminal domain^33-72^E:1.5e-12`PF13306.5^LRR_5^Leucine rich repeats (6 copies)^141-236^E:0.11`PF13516.5^LRR_6^Leucine Rich repeat^148-164^E:0.7`PF13306.5^LRR_5^Leucine rich repeats (6 copies)^242-332^E:0.0013`PF08263.11^LRRNT_2^Leucine rich repeat N-terminal domain^256-273^E:1200`PF13855.5^LRR_8^Leucine rich repeat^267-309^E:1.5e-06`PF13306.5^LRR_5^Leucin…	KEGG:ath:AT2G01950
Solyc02g090450.3	2.16681	1.47487	4.21532	4.21532	1.42e-05	0.000584128	0.000327398	0.00400399	3.48492	2.39751	FALSE	FALSE	TRUE	FALSE	FALSE	FALSE	FALSE	FALSE	NA	Peroxidase 10	PF00141.22^peroxidase^Peroxidase^51-298^E:8.7e-75	KEGG:ath:AT1G49570`KO:K00430
Solyc05g055343.1	2.51529	-0.179596	4.54081	4.54081	1.43e-05	0.665098	0.00032936	0.766976	3.48233	-0.115218	TRUE	FALSE	FALSE	FALSE	FALSE	FALSE	FALSE	FALSE	NA	Beta-D-glucosyl crocetin beta-1	6-glucosyltransferase	PF00201.17^UDPGT^UDP-glucoronosyl and UDP-glucosyl transferase^237-404^E:9.9e-21
Solyc03g044190.3	-1.34813	-0.926896	6.39647	6.39647	1.43e-05	0.000613672	0.000329511	0.00414952	-3.48213	-2.382	FALSE	FALSE	FALSE	FALSE	FALSE	TRUE	FALSE	FALSE	NA	Putative oxidoreductase C1F5.03c	PF07992.13^Pyr_redox_2^Pyridine nucleotide-disulphide oxidoreductase^30-77^E:1.7e-06`PF01266.23^DAO^FAD dependent oxidoreductase^45-389^E:3.2e-62`PF13450.5^NAD_binding_8^NAD(P)-binding Rossmann-like domain^49-96^E:3.3e-05`PF01134.21^GIDA^Glucose inhibited division protein A^170-239^E:1.6e-05	KEGG:spo:SPAC1F5.03c
Solyc07g017760.1	2.1281	0.514887	3.71968	3.71968	1.44e-05	0.140629	0.00033116	0.251525	3.47996	0.599419	TRUE	FALSE	FALSE	FALSE	FALSE	FALSE	FALSE	FALSE	NA	Pentatricopeptide repeat-containing protein At2g18940	chloroplastic	PF13812.5^PPR_3^Pentatricopeptide repeat domain^225-277^E:1.6e-10`PF13041.5^PPR_2^PPR repeat family^229-275^E:2.6e-10`PF01535.19^PPR^PPR repeat^232-261^E:3.9e-05`PF13041.5^PPR_2^PPR repeat family^265-311^E:1e-08`PF01535.19^PPR^PPR repeat^266-293^E:0.065`PF13812.5^PPR_3^Pentatricopeptide repeat domain^288-348^E:4.2e-09`PF01535.19^PPR^PPR repeat^302-331^E:2.4e-05`PF17177.3^PPR_long^Pentacotripeptid…
Solyc06g082980.3	2.43096	0.871292	8.23399	8.23399	1.44e-05	0.0353812	0.000331289	0.0882061	3.47979	1.0545	TRUE	FALSE	FALSE	FALSE	FALSE	FALSE	FALSE	FALSE	NA	Probable 3-beta-hydroxysteroid-Delta(8)	Delta(7)-isomerase	.
Solyc11g012000.2	-1.37586	-1.28783	4.27812	4.27812	1.45e-05	3.04e-05	0.00033262	0.000439675	-3.47805	-3.35687	FALSE	FALSE	FALSE	FALSE	FALSE	TRUE	FALSE	FALSE	NA	.	PF12056.7^DUF3537^Protein of unknown function (DUF3537)^28-418^E:5.2e-165	.
Solyc03g119150.3	5.3931	2.91572	3.64636	3.64636	1.47e-05	0.00136928	0.00033705	0.00754876	3.47231	2.12212	FALSE	FALSE	TRUE	FALSE	FALSE	FALSE	FALSE	FALSE	GO:000375513|GO:0009535127|GO:00095438|GO:006107710	Peptidyl-prolyl cis-trans isomerase FKBP17-2	chloroplastic	PF00254.27^FKBP_C^FKBP-type peptidyl-prolyl cis-trans isomerase^151-252^E:1.8e-18
Solyc04g048900.3	2.32713	-0.515054	7.42191	7.42191	1.51e-05	0.176053	0.000346255	0.296389	3.4606	-0.528138	TRUE	FALSE	FALSE	FALSE	FALSE	FALSE	FALSE	FALSE	GO:000550945|GO:000578380|GO:000578973|GO:000645726|GO:000962610|GO:003024613|GO:004274236|GO:005108226	Calreticulin-3	PF00262.17^Calreticulin^Calreticulin family^23-257^E:6.3e-55`PF00262.17^Calreticulin^Calreticulin family^260-334^E:2e-17	KEGG:ath:AT1G08450`KO:K08057
Solyc06g007120.3	2.24049	3.60819	4.60598	4.60598	1.53e-05	8.9e-08	0.000349004	7.67e-06	3.45717	5.11532	FALSE	FALSE	TRUE	FALSE	FALSE	FALSE	FALSE	FALSE	NA	Phosphoinositide phospholipase C 4	PF09279.10^EF-hand_like^Phosphoinositide-specific phospholipase C	efhand-like^23-97^E:5.4e-06`PF00388.18^PI-PLC-X^Phosphatidylinositol-specific phospholipase C
Solyc08g075210.2	4.89184	-0.333425	4.31597	4.31597	1.57e-05	0.536299	0.00035752	0.66342	3.4467	-0.178212	TRUE	FALSE	FALSE	FALSE	FALSE	FALSE	FALSE	FALSE	NA	Acylsugar acyltransferase 3 {ECO:0000303|PubMed:25862303}	PF02458.14^Transferase^Transferase family^3-406^E:7.6e-62	.
Solyc05g046310.3	-5.70976	-6.01036	7.56037	7.56037	1.58e-05	1.01e-05	0.000360593	0.000198984	-3.44298	-3.70118	FALSE	FALSE	FALSE	FALSE	FALSE	TRUE	FALSE	FALSE	NA	.	.	.
Solyc12g008460.2	3.17756	2.88709	3.56624	3.56624	1.61e-05	7.7e-05	0.000366344	0.000873471	3.43611	3.05875	FALSE	FALSE	TRUE	FALSE	FALSE	FALSE	FALSE	FALSE	NA	Senescence/dehydration-associated protein At4g35985	chloroplastic {ECO:0000305}	.
Solyc01g103920.3	-5.62096	-5.50503	8.36099	8.36099	1.62e-05	2.12e-05	0.000367778	0.000341705	-3.43441	-3.46635	FALSE	FALSE	FALSE	FALSE	FALSE	TRUE	FALSE	FALSE	GO:00090556|GO:00515376	Ferredoxin	chloroplastic	PF00111.26^Fer2^2Fe-2S iron-sulfur cluster binding domain^55-125^E:2e-18
Solyc07g017800.3	-1.89803	-2.43341	8.41389	8.41389	1.63e-05	1.01e-06	0.000367778	4.13e-05	-3.43441	-4.38453	FALSE	FALSE	FALSE	FALSE	FALSE	TRUE	FALSE	FALSE	NA	.	.	.
Solyc11g072160.2	-1.01358	0.249522	5.43128	5.43128	1.63e-05	0.152843	0.000367778	0.267332	-3.43441	0.57295	FALSE	FALSE	FALSE	TRUE	FALSE	FALSE	FALSE	FALSE	NA	.	.	.
Solyc08g081770.3	1.91624	0.479003	5.29331	5.29331	1.64e-05	0.135558	0.000370227	0.244575	3.43153	0.611589	TRUE	FALSE	FALSE	FALSE	FALSE	FALSE	FALSE	FALSE	GO:0009535246|GO:003196948	Protein PAM71	chloroplastic {ECO:0000303|PubMed:27020959}	.
Solyc07g032490.3	-3.22109	-3.91598	5.58894	5.58894	1.65e-05	2.26e-06	0.000371582	7.16e-05	-3.42995	-4.14523	FALSE	FALSE	FALSE	FALSE	FALSE	TRUE	FALSE	FALSE	NA	Protein NRT1/ PTR FAMILY 6.2	PF00854.20^PTR2^POT family^2-162^E:2.1e-43	KEGG:ath:AT2G26690
Solyc10g081900.2	-1.19858	-0.711945	6.49164	6.49164	1.65e-05	0.00220279	0.000371582	0.0107228	-3.42995	-1.96969	FALSE	FALSE	FALSE	TRUE	FALSE	FALSE	FALSE	FALSE	NA	Digalactosyldiacylglycerol synthase 1	chloroplastic	.
Solyc04g076010.3	-1.58701	-2.59681	6.8541	6.8541	1.66e-05	4.99e-08	0.000371582	5.46e-06	-3.42995	-5.26247	FALSE	FALSE	FALSE	FALSE	FALSE	TRUE	FALSE	FALSE	NA	.	.	.
Solyc02g076690.3	2.94068	7.19021	5.83159	5.83159	1.66e-05	1.55e-09	0.000371582	5.77e-07	3.42995	6.23908	FALSE	FALSE	TRUE	FALSE	FALSE	FALSE	FALSE	FALSE	NA	Oryzain beta chain	PF00112.22^Peptidase_C1^Papain family cysteine protease^1-37^E:0.00032`PF08246.11^Inhibitor_I29^Cathepsin propeptide inhibitor domain (I29)^87-146^E:3e-14	KEGG:gmx:548062
Solyc01g104660.3	-0.805738	-1.00641	6.07623	6.07623	1.66e-05	1.2e-06	0.000371582	4.6e-05	-3.42995	-4.33707	FALSE	FALSE	FALSE	FALSE	FALSE	TRUE	FALSE	FALSE	NA	.	PF05633.10^BPS1^Protein BYPASS1-related^13-385^E:4.2e-130	.
Solyc07g064880.3	-1.00005	-0.530859	5.80934	5.80934	1.66e-05	0.00515326	0.000371582	0.0206202	-3.42995	-1.68571	FALSE	FALSE	FALSE	TRUE	FALSE	FALSE	FALSE	FALSE	NA	Small ubiquitin-related modifier 2	.	KEGG:ath:AT5G55160`KO:K12160
Solyc06g076770.3	1.09912	1.57454	5.63381	5.63381	1.67e-05	2.26e-07	0.000373036	1.48e-05	3.42825	4.82838	FALSE	FALSE	TRUE	FALSE	FALSE	FALSE	FALSE	FALSE	NA	Transcription factor DIVARICATA	PF00249.30^Myb_DNA-binding^Myb-like DNA-binding domain^24-68^E:1.2e-06`PF00249.30^Myb_DNA-binding^Myb-like DNA-binding domain^131-175^E:9e-13`PF13921.5^Myb_DNA-bind_6^Myb-like DNA-binding domain^132-169^E:1.7e-05	.
Solyc04g005420.3	-1.46075	-1.05413	5.62525	5.62525	1.67e-05	0.000435559	0.000373036	0.00321222	-3.42825	-2.49319	FALSE	FALSE	FALSE	FALSE	FALSE	TRUE	FALSE	FALSE	NA	PLASMODESMATA CALLOSE-BINDING PROTEIN 3	.	.
Solyc11g012440.1	1.30793	0.830567	5.77259	5.77259	1.68e-05	0.00136205	0.000374686	0.00752123	3.42633	2.12371	FALSE	FALSE	TRUE	FALSE	FALSE	FALSE	FALSE	FALSE	NA	U-box domain-containing protein 4	PF00514.22^Arm^Armadillo/beta-catenin-like repeat^205-242^E:2.7e-07`PF00514.22^Arm^Armadillo/beta-catenin-like repeat^286-325^E:0.00012	KEGG:ath:AT2G23140
Solyc04g074410.2	3.78393	0.432102	5.82356	5.82356	1.69e-05	0.454613	0.000375471	0.591483	3.42542	0.228058	TRUE	FALSE	FALSE	FALSE	FALSE	FALSE	FALSE	FALSE	GO:000561519|GO:000561877|GO:0005794151|GO:000950526|GO:004804650	Protein EXORDIUM	PF04674.11^Phi_1^Phosphate-induced protein 1 conserved region^37-311^E:1e-125	KEGG:ath:AT4G08950
Solyc07g064890.1	-1.3877	-0.883816	6.97836	6.97836	1.69e-05	0.00129362	0.000375471	0.00724755	-3.42542	-2.13981	FALSE	FALSE	FALSE	FALSE	FALSE	TRUE	FALSE	FALSE	GO:0003677295|GO:0003700234|GO:0006952118|GO:000987344	Ethylene-responsive transcription factor 3	PF00847.19^AP2^AP2 domain^39-87^E:2.6e-12	KEGG:nta:107802932`KO:K09286
Solyc01g080910.2	2.36665	2.62516	6.51369	6.51369	1.7e-05	6.08e-06	0.000375964	0.0001353	3.42485	3.8687	FALSE	FALSE	TRUE	FALSE	FALSE	FALSE	FALSE	FALSE	NA	.	.	.
Solyc01g067830.3	-2.1485	-2.48246	4.84056	4.84056	1.72e-05	3.17e-06	0.000380433	8.72e-05	-3.41972	-4.05946	FALSE	FALSE	FALSE	FALSE	FALSE	TRUE	FALSE	FALSE	GO:00082708	U1 small nuclear ribonucleoprotein C {ECO:0000255|HAMAP-Rule:MF_03153}	.	KEGG:vvi:100263028`KO:K11095
Solyc11g044540.2	1.29134	1.14265	6.40942	6.40942	1.75e-05	6.49e-05	0.000386729	0.000765158	3.41259	3.11625	FALSE	FALSE	TRUE	FALSE	FALSE	FALSE	FALSE	FALSE	GO:0009651151|GO:0009941179|GO:001529748|GO:003196977	Sodium/proton antiporter 1 {ECO:0000303|PubMed:11500563}	PF03600.15^CitMHS^Citrate transporter^134-490^E:1.2e-28	KEGG:ath:AT3G19490
Solyc03g078150.3	-3.01089	-2.30151	6.31786	6.31786	1.75e-05	0.000241497	0.000386729	0.00207266	-3.41259	-2.68347	FALSE	FALSE	FALSE	FALSE	FALSE	TRUE	FALSE	FALSE	NA	Amino acid transporter AVT1A {ECO:0000305}	PF01490.17^Aa_trans^Transmembrane amino acid transporter protein^138-517^E:1.4e-62	KEGG:ath:AT2G41190`KO:K15015
Solyc08g079170.3	-4.326	-4.97013	10.2092	10.2092	1.76e-05	4.97e-06	0.000388368	0.000118959	-3.41076	-3.9246	FALSE	FALSE	FALSE	FALSE	FALSE	TRUE	FALSE	FALSE	GO:004668687	Hsp70-Hsp90 organizing protein 2	PF13432.5^TPR_16^Tetratricopeptide repeat^45-103^E:0.011`PF00515.27^TPR_1^Tetratricopeptide repeat^70-103^E:3.3e-07`PF07719.16^TPR_2^Tetratricopeptide repeat^70-103^E:6.5e-06`PF13181.5^TPR_8^Tetratricopeptide repeat^70-103^E:0.0022`PF13414.5^TPR_11^TPR repeat^258-299^E:2.2e-06`PF13181.5^TPR_8^Tetratricopeptide repeat^258-281^E:0.021`PF13181.5^TPR_8^Tetratricopeptide repeat^335-358^E:0.058`PF13414…	KEGG:ath:AT1G62740`KO:K09553
Solyc04g080040.3	-3.17657	-5.7978	5.64927	5.64927	1.77e-05	5.06e-08	0.000388931	5.46e-06	-3.41013	-5.26247	FALSE	FALSE	FALSE	FALSE	FALSE	TRUE	FALSE	FALSE	NA	J domain-containing protein required for chloroplast accumulation response 1	.	.
Solyc07g065120.3	1.52918	-0.142454	6.84365	6.84365	1.77e-05	0.574405	0.00038916	0.694418	3.40987	-0.158379	TRUE	FALSE	FALSE	FALSE	FALSE	FALSE	FALSE	FALSE	NA	Glycerophosphodiester phosphodiesterase GDPDL4 {ECO:0000305}	PF03009.16^GDPD^Glycerophosphoryl diester phosphodiesterase family^363-649^E:5.6e-31	KEGG:ath:AT5G55480
Solyc01g111370.3	1.05343	0.527115	4.68138	4.68138	1.78e-05	0.00830129	0.00038916	0.0294698	3.40987	1.53062	TRUE	FALSE	FALSE	FALSE	FALSE	FALSE	FALSE	FALSE	NA	CTL-like protein DDB_G0288717	PF04515.11^Choline_transpo^Plasma-membrane choline transporter^210-517^E:1.4e-60	KEGG:ddi:DDB_G0288717
Solyc01g110060.3	1.6315	2.34393	4.28603	4.28603	1.78e-05	3.01e-07	0.00038916	1.78e-05	3.40987	4.7506	FALSE	FALSE	TRUE	FALSE	FALSE	FALSE	FALSE	FALSE	GO:00039931|GO:000557635	Purple acid phosphatase 2	PF00149.27^Metallophos^Calcineurin-like phosphoesterase^80-183^E:6.3e-08	.
Solyc01g103530.3	1.30677	1.61601	4.91862	4.91862	1.8e-05	1.54e-06	0.000394689	5.51e-05	3.40374	4.25888	FALSE	FALSE	TRUE	FALSE	FALSE	FALSE	FALSE	FALSE	NA	Leucine-rich repeat receptor-like serine/threonine-protein kinase BAM3	PF08263.11^LRRNT_2^Leucine rich repeat N-terminal domain^21-60^E:9.7e-10`PF13855.5^LRR_8^Leucine rich repeat^327-383^E:1.5e-06`PF13516.5^LRR_6^Leucine Rich repeat^348-365^E:0.16`PF00560.32^LRR_1^Leucine Rich Repeat^351-371^E:0.29`PF13516.5^LRR_6^Leucine Rich repeat^519-535^E:0.3`PF08263.11^LRRNT_2^Leucine rich repeat N-terminal domain^611-620^E:3600`PF00069.24^Pkinase^Protein kinase domain^685-95…	KEGG:ath:AT5G65700
Solyc06g076300.3	-2.01351	-0.287444	5.66175	5.66175	1.81e-05	0.396373	0.000395015	0.536561	-3.40339	-0.270381	FALSE	FALSE	FALSE	TRUE	FALSE	FALSE	FALSE	FALSE	NA	Scarecrow-like protein 14	.	KEGG:ath:AT1G07530
Solyc02g083820.1	1.56125	-0.635953	4.76595	4.76595	1.81e-05	0.0244342	0.000395015	0.0667323	3.40339	-1.17566	TRUE	FALSE	FALSE	FALSE	FALSE	FALSE	FALSE	FALSE	NA	.	PF00514.22^Arm^Armadillo/beta-catenin-like repeat^183-214^E:1.3e-05	.
Solyc03g031600.3	2.4536	3.13899	4.87045	4.87045	1.85e-05	1e-06	0.000402569	4.1e-05	3.39516	4.38734	FALSE	FALSE	TRUE	FALSE	FALSE	FALSE	FALSE	FALSE	NA	.	.	.
Solyc09g007290.3	-1.0578	-0.747233	6.73913	6.73913	1.86e-05	0.000595501	0.000404669	0.00406271	-3.3929	-2.39118	FALSE	FALSE	FALSE	FALSE	FALSE	TRUE	FALSE	FALSE	GO:0003700274|GO:0043565129|GO:004698261	Nuclear transcription factor Y subunit B-8	PF00808.22^CBFD_NFYB_HMF^Histone-like transcription factor (CBF/NF-Y) and archaeal histone^38-102^E:2.2e-28	KEGG:ath:AT2G37060
Solyc00g136560.3	-3.31561	-0.203563	7.29772	7.29772	1.86e-05	0.691655	0.000404669	0.787192	-3.3929	-0.103919	FALSE	FALSE	FALSE	TRUE	FALSE	FALSE	FALSE	FALSE	NA	Isoprenyl transferase {ECO:0000255|HAMAP-Rule:MF_01139}	PF01255.18^Prenyltransf^Putative undecaprenyl diphosphate synthase^87-142^E:1e-18	KEGG:ava:Ava_0914`KO:K00806
Solyc05g005070.2	1.83552	0.595638	3.59703	3.59703	1.87e-05	0.0507727	0.000405829	0.116009	3.39166	0.935507	TRUE	FALSE	FALSE	FALSE	FALSE	FALSE	FALSE	FALSE	NA	Cysteine-rich receptor-like protein kinase 2	PF01657.16^Stress-antifung^Salt stress response/antifungal^116-208^E:9.7e-11`PF01657.16^Stress-antifung^Salt stress response/antifungal^226-317^E:4.3e-12`PF00069.24^Pkinase^Protein kinase domain^401-652^E:2.1e-47`PF07714.16^Pkinase_Tyr^Protein tyrosine kinase^403-608^E:5e-48	KEGG:ath:AT1G70520
Solyc06g076570.3	-6.32578	-5.44409	10.1918	10.1918	1.88e-05	6.12e-05	0.000406978	0.000733385	-3.39043	-3.13467	FALSE	FALSE	FALSE	FALSE	FALSE	TRUE	FALSE	FALSE	NA	17.6 kDa class I heat shock protein	PF04969.15^CS^CS domain^55-146^E:0.011`PF00011.20^HSP20^Hsp20/alpha crystallin family^57-160^E:1.6e-32	.
Solyc03g112010.3	-2.86885	-4.15237	5.13808	5.13808	1.89e-05	4.44e-07	0.000407675	2.37e-05	-3.38969	-4.62474	FALSE	FALSE	FALSE	FALSE	FALSE	TRUE	FALSE	FALSE	NA	Cytochrome P450 71A4	PF00067.21^p450^Cytochrome P450^3-232^E:4.8e-18`PF00067.21^p450^Cytochrome P450^230-367^E:3.8e-40	.
Solyc09g091050.3	1.61416	2.21839	5.86094	5.86094	1.89e-05	5.58e-07	0.000407675	2.75e-05	3.38969	4.56126	FALSE	FALSE	TRUE	FALSE	FALSE	FALSE	FALSE	FALSE	NA	Probable feruloyl esterase A	PF00168.29^C2^C2 domain^131-226^E:9.9e-17`PF01764.24^Lipase_3^Lipase (class 3)^598-749^E:5.4e-31	.
Solyc09g009040.3	1.99138	1.602	6.47528	6.47528	1.92e-05	0.000198111	0.000412641	0.00178472	3.38443	2.74843	FALSE	FALSE	TRUE	FALSE	FALSE	FALSE	FALSE	FALSE	GO:001612621|GO:005066132	Delta(14)-sterol reductase	PF01222.16^ERG4_ERG24^Ergosterol biosynthesis ERG4/ERG24 family^8-369^E:8.6e-94`PF06966.11^DUF1295^Protein of unknown function (DUF1295)^207-350^E:2.8e-07	KEGG:ath:AT3G52940`KO:K00222
Solyc02g069800.1	1.88527	-0.708346	4.87925	4.87925	1.94e-05	0.0310172	0.000417327	0.0798153	3.37952	-1.09791	TRUE	FALSE	FALSE	FALSE	FALSE	FALSE	FALSE	FALSE	NA	Probable carboxylesterase 17	PF07859.12^Abhydrolase_3^alpha/beta hydrolase fold^83-305^E:8.7e-46	KEGG:ath:AT5G16080
Solyc09g010630.3	-2.70393	-2.53362	10.5733	10.5733	1.95e-05	3.72e-05	0.000419881	0.000506892	-3.37687	-3.29508	FALSE	FALSE	FALSE	FALSE	FALSE	TRUE	FALSE	FALSE	NA	Heat shock cognate 70 kDa protein 2	PF00012.19^HSP70^Hsp70 protein^9-618^E:1.2e-262`PF06723.12^MreB_Mbl^MreB/Mbl protein^142-380^E:3.6e-13	KEGG:sly:101247772`KO:K03283
Solyc09g075300.3	2.30578	1.81006	3.87668	3.87668	1.97e-05	0.00024311	0.000423155	0.00208255	3.3735	2.68141	FALSE	FALSE	TRUE	FALSE	FALSE	FALSE	FALSE	FALSE	NA	Epoxide hydrolase A {ECO:0000303|PubMed:16511284}	PF00561.19^Abhydrolase_1^alpha/beta hydrolase fold^25-131^E:2.8e-19`PF12146.7^Hydrolase_4^Serine aminopeptidase	S33^26-145^E:4.3e-10`PF12697.6^Abhydrolase_6^Alpha/beta hydrolase family^27-309^E:4.2e-17
Solyc07g054850.3	2.06025	2.51085	5.51166	5.51166	1.98e-05	2.83e-06	0.000423155	8.16e-05	3.3735	4.08852	FALSE	FALSE	TRUE	FALSE	FALSE	FALSE	FALSE	FALSE	GO:003122516|GO:004665818	Uncharacterized GPI-anchored protein At4g28100	.	KEGG:ath:AT4G28100
Solyc07g065340.1	-1.85119	-2.27857	3.98106	3.98106	1.99e-05	1.47e-06	0.000424674	5.34e-05	-3.37194	-4.27243	FALSE	FALSE	FALSE	FALSE	FALSE	TRUE	FALSE	FALSE	NA	Serine acetyltransferase 3	mitochondrial	PF06426.13^SATase_N^Serine acetyltransferase
Solyc01g060070.3	-2.03146	-1.77579	4.01331	4.01331	2e-05	4.75e-05	0.000426482	0.000610704	-3.3701	-3.21417	FALSE	FALSE	FALSE	FALSE	FALSE	TRUE	FALSE	FALSE	NA	.	.	.
Solyc12g044410.2	1.53424	1.46192	4.72596	4.72596	2e-05	2.97e-05	0.000426963	0.000433365	3.36961	3.36315	FALSE	FALSE	TRUE	FALSE	FALSE	FALSE	FALSE	FALSE	GO:0003677478|GO:0006355343|GO:000828934|GO:0030154126	Homeobox-leucine zipper protein ATHB-15	PF00046.28^Homeobox^Homeobox domain^17-74^E:1.2e-16`PF01852.18^START^START domain^160-367^E:1.6e-52`PF08670.10^MEKHLA^MEKHLA domain^694-836^E:2.6e-50	KEGG:ath:AT1G52150`KO:K09338
Solyc06g073090.3	2.50268	1.85718	6.08317	6.08317	2.01e-05	0.000334812	0.000427921	0.00263714	3.36864	2.57887	FALSE	FALSE	TRUE	FALSE	FALSE	FALSE	FALSE	FALSE	NA	Ribosome-binding factor PSRP1	chloroplastic {ECO:0000303|PubMed:10874039}	PF02482.18^Ribosomal_S30AE^Sigma 54 modulation protein / S30EA ribosomal protein^88-184^E:1e-21`PF16321.4^Ribosom_S30AE_C^Sigma 54 modulation/S30EA ribosomal protein C terminus^232-284^E:1.2e-24
Solyc02g090970.1	2.16005	-1.61688	3.86278	3.86278	2.01e-05	0.000240068	0.000428116	0.00206382	3.36844	-2.68533	FALSE	FALSE	FALSE	FALSE	FALSE	FALSE	TRUE	FALSE	NA	Mitogen-activated protein kinase kinase kinase 17 {ECO:0000303|PubMed:25720833}	PF00069.24^Pkinase^Protein kinase domain^5-264^E:1.9e-55`PF07714.16^Pkinase_Tyr^Protein tyrosine kinase^6-259^E:6.1e-36	KEGG:ath:AT2G32510`KO:K20716
Solyc04g054490.3	1.25	-0.281461	4.80509	4.80509	2.02e-05	0.192243	0.000428645	0.315938	3.3679	-0.500398	TRUE	FALSE	FALSE	FALSE	FALSE	FALSE	FALSE	FALSE	NA	Aspartic proteinase-like protein 1	PF14543.5^TAXi_N^Xylanase inhibitor N-terminal^105-287^E:7.8e-38`PF00026.22^Asp^Eukaryotic aspartyl protease^107-448^E:1.8e-20`PF14541.5^TAXi_C^Xylanase inhibitor C-terminal^324-449^E:1.3e-15	KEGG:ath:AT5G10080
Solyc12g005980.2	-2.97169	-3.54171	7.99212	7.99212	2.04e-05	3.45e-06	0.000431663	9.17e-05	-3.36486	-4.03769	FALSE	FALSE	FALSE	FALSE	FALSE	TRUE	FALSE	FALSE	NA	.	.	.
Solyc10g076760.2	3.87421	2.23687	3.80736	3.80736	2.08e-05	0.00156534	0.000441	0.00833755	3.35556	2.07896	FALSE	FALSE	TRUE	FALSE	FALSE	FALSE	FALSE	FALSE	NA	Cold-responsive protein kinase 1 {ECO:0000303|PubMed:28344081}	PF00069.24^Pkinase^Protein kinase domain^54-320^E:1.3e-46`PF07714.16^Pkinase_Tyr^Protein tyrosine kinase^56-323^E:3.4e-46	KEGG:ath:AT1G16670
Solyc10g011810.3	1.61478	0.796626	4.82932	4.82932	2.12e-05	0.00858284	0.000448147	0.0302615	3.34858	1.51911	TRUE	FALSE	FALSE	FALSE	FALSE	FALSE	FALSE	FALSE	GO:0005783173|GO:0005789169	Delta(8)-fatty-acid desaturase 2	PF00487.23^FA_desaturase^Fatty acid desaturase^9-160^E:5.8e-07	KEGG:ath:AT2G46210`KO:K21734
Solyc06g063000.3	-1.39415	-1.2671	7.48735	7.48735	2.13e-05	5.81e-05	0.00044858	0.000702337	-3.34816	-3.15345	FALSE	FALSE	FALSE	FALSE	FALSE	TRUE	FALSE	FALSE	GO:000372958|GO:000639762	Oligouridylate-binding protein 1B	PF13893.5^RRM_5^RNA recognition motif. (a.k.a. RRM	RBD				FALSE	FALSE
Solyc03g031620.3	-4.74681	-3.18898	4.52793	4.52793	2.17e-05	0.000240731	0.000456866	0.00206829	-3.34021	-2.68439	FALSE	FALSE	FALSE	FALSE	FALSE	TRUE	FALSE	FALSE	GO:004545416|GO:005153924	5'-adenylylsulfate reductase 3	chloroplastic	PF01507.18^PAPS_reduct^Phosphoadenosine phosphosulfate reductase family^8-126^E:4.6e-30
Solyc09g014280.1	1.95517	0.869965	5.36793	5.36793	2.18e-05	0.0139757	0.000457802	0.0435627	3.33932	1.36089	TRUE	FALSE	FALSE	FALSE	FALSE	FALSE	FALSE	FALSE	NA	Uncharacterized acetyltransferase At3g50280	PF02458.14^Transferase^Transferase family^8-456^E:5.1e-111	KEGG:ath:AT5G23940`KO:K19747
Solyc10g077040.2	-3.3913	-3.13352	8.41487	8.41487	2.18e-05	4.53e-05	0.000457802	0.000590225	-3.33932	-3.22898	FALSE	FALSE	FALSE	FALSE	FALSE	TRUE	FALSE	FALSE	GO:0003677394|GO:000953467|GO:0009535305|GO:000965852|GO:000970667|GO:0009941169|GO:001597986|GO:001599526	Magnesium-protoporphyrin IX monomethyl ester [oxidative] cyclase	chloroplastic	PF02915.16^Rubrerythrin^Rubrerythrin^26-113^E:2.4e-21
Solyc06g084460.3	2.31241	2.12412	4.83522	4.83522	2.25e-05	5.74e-05	0.000472847	0.00069884	3.32528	3.15562	FALSE	FALSE	TRUE	FALSE	FALSE	FALSE	FALSE	FALSE	NA	Bifunctional 3-dehydroquinate dehydratase/shikimate dehydrogenase	chloroplastic	PF01487.14^DHquinase_I^Type I 3-dehydroquinase^36-147^E:3.8e-18`PF08501.10^Shikimate_dh_N^Shikimate dehydrogenase substrate binding domain^161-212^E:7.7e-08
Solyc11g011760.2	-1.05396	0.0135824	5.26187	5.26187	2.26e-05	0.939892	0.000473152	0.964065	-3.325	0.0158937	FALSE	FALSE	FALSE	TRUE	FALSE	FALSE	FALSE	FALSE	NA	.	.	.
Solyc12g006230.2	-3.05795	0.229611	3.19519	3.19519	2.27e-05	0.634931	0.000475712	0.74296	-3.32266	0.129035	FALSE	FALSE	FALSE	TRUE	FALSE	FALSE	FALSE	FALSE	NA	Probable E3 ubiquitin-protein ligase XERICO	PF12678.6^zf-rbx1^RING-H2 zinc finger domain^107-155^E:4.2e-08`PF13639.5^zf-RING_2^Ring finger domain^111-155^E:1.5e-11`PF17123.4^zf-RING_11^RING-like zinc finger^112-140^E:2e-08`PF13923.5^zf-C3HC4_2^Zinc finger	C3HC4 type (RING finger)^112-154^E:1.4e-07`PF00097.24^zf-C3HC4^Zinc finger
Solyc02g070260.3	1.44523	1.37838	4.95399	4.95399	2.28e-05	3.85e-05	0.000476612	0.000520591	3.32184	3.2835	FALSE	FALSE	TRUE	FALSE	FALSE	FALSE	FALSE	FALSE	NA	187-kDa microtubule-associated protein AIR9 {ECO:0000303|PubMed:17027491}	PF12799.6^LRR_4^Leucine Rich repeats (2 copies)^369-406^E:3e-06	KEGG:ath:AT2G34680
Solyc01g111200.3	-0.856001	-1.16483	7.52664	7.52664	2.29e-05	5.91e-07	0.000477337	2.88e-05	-3.32117	-4.54075	FALSE	FALSE	FALSE	FALSE	FALSE	TRUE	FALSE	FALSE	NA	Eukaryotic translation initiation factor 4B3 {ECO:0000303|PubMed:10600500}	PF06273.10^eIF-4B^Plant specific eukaryotic initiation factor 4B^7-240^E:1.1e-39`PF06273.10^eIF-4B^Plant specific eukaryotic initiation factor 4B^264-364^E:2.6e-12	KEGG:ath:AT4G38710
Solyc02g089175.1	-0.835242	-0.563843	5.51311	5.51311	2.29e-05	0.00103877	0.000477337	0.00614557	-3.32117	-2.21144	FALSE	FALSE	FALSE	FALSE	FALSE	TRUE	FALSE	FALSE	GO:000573991	Probable tRNA (guanine(26)-N(2))-dimethyltransferase 2	.	KEGG:ath:AT3G02320`KO:K00555
Solyc05g010710.2	3.04206	1.58859	4.47308	4.47308	2.3e-05	0.00464501	0.000478913	0.0190336	3.31974	1.72048	TRUE	FALSE	FALSE	FALSE	FALSE	FALSE	FALSE	FALSE	NA	UDP-glycosyltransferase 89A2	PF00201.17^UDPGT^UDP-glucoronosyl and UDP-glucosyl transferase^328-388^E:7.8e-13	KEGG:ath:AT5G03490
Solyc07g008900.3	0.973667	1.60811	5.11825	5.11825	2.32e-05	5.44e-08	0.000482554	5.73e-06	3.31645	5.24164	FALSE	FALSE	TRUE	FALSE	FALSE	FALSE	FALSE	FALSE	GO:000425223|GO:0005576137|GO:0005618120|GO:0016020233	Subtilisin-like protease SBT2.6 {ECO:0000303|PubMed:16193095}	PF05922.15^Inhibitor_I9^Peptidase inhibitor I9^25-127^E:4.8e-18`PF00082.21^Peptidase_S8^Subtilase family^154-654^E:1.4e-39`PF02225.21^PA^PA domain^421-503^E:1.3e-06`PF06280.11^fn3_5^Fn3-like domain^732-826^E:2.1e-11	KEGG:ath:AT4G30020
Solyc10g078930.2	-4.91352	-5.57515	9.95481	9.95481	2.34e-05	7.83e-06	0.000484332	0.000163747	-3.31486	-3.78583	FALSE	FALSE	FALSE	FALSE	FALSE	TRUE	FALSE	FALSE	NA	Activator of 90 kDa heat shock protein ATPase homolog 2	PF09229.10^Aha1_N^Activator of Hsp90 ATPase	N-terminal^29-164^E:5.5e-30`PF08327.10^AHSA1^Activator of Hsp90 ATPase homolog 1-like protein^227-291^E:6.3e-05
Solyc08g080540.3	-6.4754	-7.33926	6.9645	6.9645	2.36e-05	8.65e-06	0.000489282	0.000177298	-3.31044	-3.7513	FALSE	FALSE	FALSE	FALSE	FALSE	TRUE	FALSE	FALSE	NA	Heat stress transcription factor B-2b	.	KEGG:ath:AT4G11660`KO:K09419
Solyc07g006590.1	-1.62198	-1.51537	6.12928	6.12928	2.39e-05	5.34e-05	0.0004944	0.000662356	-3.30592	-3.17891	FALSE	FALSE	FALSE	FALSE	FALSE	TRUE	FALSE	FALSE	NA	.	.	.
Solyc03g122360.3	2.65961	1.19341	4.18289	4.18289	2.39e-05	0.0117811	0.0004944	0.0385207	3.30592	1.41431	TRUE	FALSE	FALSE	FALSE	FALSE	FALSE	FALSE	FALSE	NA	Flavonoid 3'-monooxygenase	PF00067.21^p450^Cytochrome P450^31-485^E:1.9e-101	KEGG:ath:AT5G07990`KO:K05280
Solyc10g008630.3	1.31139	0.827156	5.06219	5.06219	2.41e-05	0.00178445	0.000497573	0.00918363	3.30314	2.03699	FALSE	FALSE	TRUE	FALSE	FALSE	FALSE	FALSE	FALSE	GO:000550996|GO:0005743113|GO:000575820|GO:000577767|GO:0016491104|GO:005511442	External alternative NAD(P)H-ubiquinone oxidoreductase B1	mitochondrial	PF07992.13^Pyr_redox_2^Pyridine nucleotide-disulphide oxidoreductase^56-381^E:4.8e-57`PF00070.26^Pyr_redox^Pyridine nucleotide-disulphide oxidoreductase^222-302^E:2.1e-11`PF13833.5^EF-hand_8^EF-hand domain pair^381-409^E:0.0017`PF13202.5^EF-hand_5^EF hand^385-406^E:0.0012
Solyc08g080170.3	2.05749	0.720612	6.57394	6.57394	2.43e-05	0.0515826	0.000499426	0.117434	3.30153	0.930207	TRUE	FALSE	FALSE	FALSE	FALSE	FALSE	FALSE	FALSE	GO:0009506228|GO:001612620	Hydroxymethylglutaryl-CoA synthase	PF08540.9^HMG_CoA_synt_C^Hydroxymethylglutaryl-coenzyme A synthase C terminal^89-115^E:1.2e-07	KEGG:ath:AT4G11820`KO:K01641
Solyc07g043230.3	1.89501	0.989145	6.41712	6.41712	2.45e-05	0.0064517	0.000503061	0.0243232	3.29838	1.61398	TRUE	FALSE	FALSE	FALSE	FALSE	FALSE	FALSE	FALSE	NA	Zinc transporter 1	PF02535.21^Zip^ZIP Zinc transporter^43-160^E:1.7e-22	KEGG:ath:AT3G12750`KO:K14709
Solyc03g118280.1	2.26882	0.360163	2.66438	2.66438	2.46e-05	0.336934	0.000504266	0.477186	3.29734	0.321312	TRUE	FALSE	FALSE	FALSE	FALSE	FALSE	FALSE	FALSE	NA	Pentatricopeptide repeat-containing protein At5g61990	mitochondrial	PF17177.3^PPR_long^Pentacotripeptide-repeat region of PRORP^171-317^E:2.8e-07`PF01535.19^PPR^PPR repeat^176-200^E:0.32`PF13041.5^PPR_2^PPR repeat family^203-251^E:7.8e-09`PF13812.5^PPR_3^Pentatricopeptide repeat domain^230-282^E:8.3e-13`PF12854.6^PPR_1^PPR repeat^235-265^E:4.6e-09`PF13041.5^PPR_2^PPR repeat family^238-285^E:9.1e-18`PF01535.19^PPR^PPR repeat^240-270^E:1.1e-07`PF12854.6^PPR_1^PPR r…
Solyc11g008250.2	-1.54072	-1.28301	7.5984	7.5984	2.46e-05	0.000158081	0.000504266	0.00151244	-3.29734	-2.82032	FALSE	FALSE	FALSE	FALSE	FALSE	TRUE	FALSE	FALSE	GO:000367634	Uncharacterized protein ycf45	.	.
Solyc05g015861.1	-1.2696	0.696805	4.89768	4.89768	2.46e-05	0.00553991	0.000504266	0.0217112	-3.29734	1.66332	FALSE	FALSE	FALSE	TRUE	FALSE	FALSE	FALSE	FALSE	GO:000578986|GO:003017030	Sphingosine-1-phosphate lyase	.	KEGG:osa:4326459`KO:K01634
Solyc04g072460.3	1.57308	1.28497	4.30094	4.30094	2.47e-05	0.00019557	0.000504266	0.00177398	3.29734	2.75105	FALSE	FALSE	TRUE	FALSE	FALSE	FALSE	FALSE	FALSE	NA	Transcription factor TGA1	PF00170.20^bZIP_1^bZIP transcription factor^79-111^E:1.1e-07`PF07716.14^bZIP_2^Basic region leucine zipper^79-121^E:2.7e-06`PF14144.5^DOG1^Seed dormancy control^167-240^E:1.4e-28	KEGG:ath:AT5G65210`KO:K14431
Solyc01g111020.3	1.28828	0.0477404	6.39675	6.39675	2.47e-05	0.828236	0.000504266	0.889493	3.29734	0.0508572	TRUE	FALSE	FALSE	FALSE	FALSE	FALSE	FALSE	FALSE	NA	Pentatricopeptide repeat-containing protein MRL1	chloroplastic	PF01535.19^PPR^PPR repeat^4-31^E:0.059`PF13812.5^PPR_3^Pentatricopeptide repeat domain^5-46^E:0.00028`PF01535.19^PPR^PPR repeat^36-60^E:0.5`PF01535.19^PPR^PPR repeat^69-98^E:1.7e-05`PF17177.3^PPR_long^Pentacotripeptide-repeat region of PRORP^69-202^E:1.3e-08`PF13812.5^PPR_3^Pentatricopeptide repeat domain^102-157^E:8.3e-07`PF12854.6^PPR_1^PPR repeat^103-135^E:1.2e-07`PF13041.5^PPR_2^PPR repeat fa…
Solyc05g052760.3	1.10686	0.504252	7.08081	7.08081	2.47e-05	0.0160995	0.000504266	0.0485769	3.29734	1.31357	TRUE	FALSE	FALSE	FALSE	FALSE	FALSE	FALSE	FALSE	NA	Phosphoinositide phospholipase C 2	PF09279.10^EF-hand_like^Phosphoinositide-specific phospholipase C	efhand-like^26-94^E:7.9e-06`PF00388.18^PI-PLC-X^Phosphatidylinositol-specific phospholipase C
Solyc08g008170.3	1.44521	1.06855	4.54458	4.54458	2.49e-05	0.000498652	0.000506215	0.00355007	3.29567	2.44976	FALSE	FALSE	TRUE	FALSE	FALSE	FALSE	FALSE	FALSE	GO:0004674119|GO:000550982|GO:0016020262	Calcium-dependent protein kinase 1 {ECO:0000305}	PF00069.24^Pkinase^Protein kinase domain^68-217^E:6.3e-42`PF07714.16^Pkinase_Tyr^Protein tyrosine kinase^68-214^E:2e-18	KEGG:osa:4326638`KO:K13412
Solyc12g043120.2	-3.25911	-3.30863	8.05339	8.05339	2.49e-05	2.11e-05	0.000506383	0.000341166	-3.29552	-3.46703	FALSE	FALSE	FALSE	FALSE	FALSE	TRUE	FALSE	FALSE	GO:0005618198|GO:0009506309	Heat shock 70 kDa protein 15	.	KEGG:ath:AT1G79920`KO:K09489
Solyc10g084320.2	4.29061	7.47637	6.81951	6.81951	2.5e-05	9.07e-08	0.000506705	7.77e-06	3.29524	5.10947	FALSE	FALSE	TRUE	FALSE	FALSE	FALSE	FALSE	FALSE	NA	Subtilisin-like protease SBT1.9 {ECO:0000303|PubMed:16193095}	PF05922.15^Inhibitor_I9^Peptidase inhibitor I9^5-77^E:2.2e-10`PF00082.21^Peptidase_S8^Subtilase family^100-548^E:1.4e-48	KEGG:ath:AT5G67090
Solyc09g092690.3	-9.19339	-9.95342	9.94452	9.94452	2.5e-05	1.42e-05	0.000506705	0.000255921	-3.29524	-3.59189	FALSE	FALSE	FALSE	FALSE	FALSE	TRUE	FALSE	FALSE	GO:000375525|GO:000551682|GO:0005773162|GO:006107718	Peptidyl-prolyl cis-trans isomerase FKBP65	PF00254.27^FKBP_C^FKBP-type peptidyl-prolyl cis-trans isomerase^64-154^E:1.7e-34`PF00254.27^FKBP_C^FKBP-type peptidyl-prolyl cis-trans isomerase^181-271^E:3.4e-17`PF00254.27^FKBP_C^FKBP-type peptidyl-prolyl cis-trans isomerase^296-391^E:4.4e-20`PF13432.5^TPR_16^Tetratricopeptide repeat^471-527^E:0.00064`PF14559.5^TPR_19^Tetratricopeptide repeat^472-531^E:2.8e-06`PF00515.27^TPR_1^Tetratricopeptide…	KEGG:ath:AT5G48570`KO:K01802
Solyc12g088420.2	-2.22168	-1.97781	5.20629	5.20629	2.5e-05	8.35e-05	0.000506705	0.000927337	-3.29524	-3.03276	FALSE	FALSE	FALSE	FALSE	FALSE	TRUE	FALSE	FALSE	NA	PXMP2/4 family protein 4	.	KEGG:ddi:DDB_G0290631`KO:K13347
Solyc12g056780.2	-3.30428	-3.55695	7.31673	7.31673	2.51e-05	1.2e-05	0.000507445	0.000226964	-3.29461	-3.64404	FALSE	FALSE	FALSE	FALSE	FALSE	TRUE	FALSE	FALSE	NA	Co-chaperone protein p23-1 {ECO:0000305}	.	.
Solyc09g007850.3	2.62848	1.09146	7.97859	7.97859	2.52e-05	0.021459	0.000508115	0.0605107	3.29404	1.21817	TRUE	FALSE	FALSE	FALSE	FALSE	FALSE	FALSE	FALSE	GO:0003723226|GO:000639783	30 kDa ribonucleoprotein	chloroplastic	.
Solyc01g106060.3	2.85651	1.27031	4.92357	4.92357	2.53e-05	0.0145812	0.00050999	0.0449837	3.29244	1.34694	TRUE	FALSE	FALSE	FALSE	FALSE	FALSE	FALSE	FALSE	NA	Gamma-glutamyl peptidase 5 {ECO:0000305}	.	KEGG:ath:AT2G23970`KO:K22314
Solyc11g007900.2	2.88497	1.70245	3.91669	3.91669	2.56e-05	0.00181032	0.000514248	0.00928702	3.28883	2.03212	FALSE	FALSE	TRUE	FALSE	FALSE	FALSE	FALSE	FALSE	NA	Protein DMR6-LIKE OXYGENASE 2 {ECO:0000303|PubMed:25376907}	PF14226.5^DIOX_N^non-haem dioxygenase in morphine synthesis N-terminal^19-87^E:2.3e-09`PF03171.19^2OG-FeII_Oxy^2OG-Fe(II) oxygenase superfamily^147-214^E:9.6e-18	KEGG:ath:AT4G10490
Solyc01g089880.3	2.11059	0.428116	3.98081	3.98081	2.56e-05	0.236383	0.000514248	0.369919	3.28883	0.431893	TRUE	FALSE	FALSE	FALSE	FALSE	FALSE	FALSE	FALSE	NA	.	PF03208.18^PRA1^PRA1 family protein^34-165^E:7e-14	.
Solyc04g080790.3	-2.12937	-1.75781	5.96398	5.96398	2.56e-05	0.000168951	0.000514248	0.00158722	-3.28883	-2.79936	FALSE	FALSE	FALSE	FALSE	FALSE	TRUE	FALSE	FALSE	NA	BEL1-like homeodomain protein 3	PF07526.10^POX^Associated with HOX^216-303^E:5.8e-14	KEGG:ath:AT1G75410
Solyc02g078860.3	1.3653	0.512204	4.91523	4.91523	2.58e-05	0.0403724	0.000517189	0.0975813	3.28635	1.01063	TRUE	FALSE	FALSE	FALSE	FALSE	FALSE	FALSE	FALSE	NA	PAP-specific phosphatase HAL2-like	PF00459.24^Inositol_P^Inositol monophosphatase family^4-218^E:9.2e-24	KEGG:ath:AT5G54390`KO:K01082
Solyc06g059860.3	-1.30259	-1.28693	4.96545	4.96545	2.58e-05	2.71e-05	0.000517189	0.000407827	-3.28635	-3.38952	FALSE	FALSE	FALSE	FALSE	FALSE	TRUE	FALSE	FALSE	NA	.	.	.
Solyc12g098910.2	-2.24779	0.0167907	3.0514	3.0514	2.6e-05	0.964825	0.000519448	0.979576	-3.28446	0.00896195	FALSE	FALSE	FALSE	TRUE	FALSE	FALSE	FALSE	FALSE	NA	CBL-interacting serine/threonine-protein kinase 1	PF00069.24^Pkinase^Protein kinase domain^49-304^E:4e-73`PF07714.16^Pkinase_Tyr^Protein tyrosine kinase^50-300^E:1.3e-41`PF03822.13^NAF^NAF domain^351-406^E:1.4e-16`PF02149.18^KA1^Kinase associated domain 1^438-465^E:0.00023	KEGG:ath:AT3G17510
Solyc09g083290.3	-1.43434	-1.31033	7.172	7.172	2.6e-05	6.57e-05	0.000519448	0.000770465	-3.28446	-3.11325	FALSE	FALSE	FALSE	FALSE	FALSE	TRUE	FALSE	FALSE	GO:0003700290|GO:000973379|GO:0009734106|GO:004589235	Auxin-responsive protein IAA14	PF02309.15^AUX_IAA^AUX/IAA family^5-227^E:1.9e-84	KEGG:ath:AT4G14550`KO:K14484
Solyc11g017010.2	2.15107	2.12581	8.53196	8.53196	2.63e-05	2.95e-05	0.000524343	0.000432637	3.28038	3.36388	FALSE	FALSE	TRUE	FALSE	FALSE	FALSE	FALSE	FALSE	NA	Sucrose transport protein SUC2	PF13347.5^MFS_2^MFS/sugar transport protein^36-427^E:8.7e-13	KEGG:ath:AT1G22710`KO:K15378
Solyc06g084390.3	-3.17136	-3.43539	6.71381	6.71381	2.65e-05	1.22e-05	0.000527303	0.000228124	-3.27794	-3.64183	FALSE	FALSE	FALSE	FALSE	FALSE	TRUE	FALSE	FALSE	NA	Auxin-binding protein T92	.	.
Solyc10g075100.2	-2.13452	-2.72444	8.36039	8.36039	2.65e-05	1.9e-06	0.000527303	6.3e-05	-3.27794	-4.20072	FALSE	FALSE	FALSE	FALSE	FALSE	TRUE	FALSE	FALSE	GO:000828926	Non-specific lipid-transfer protein 2	PF14368.5^LTP_2^Probable lipid transfer^61-148^E:6.6e-05`PF00234.21^Tryp_alpha_amyl^Protease inhibitor/seed storage/LTP family^73-156^E:1.2e-08	KEGG:spen:107002238
Solyc06g051920.3	-2.18871	-1.2655	3.86414	3.86414	2.67e-05	0.00279944	0.000529765	0.0128781	-3.27592	-1.89015	FALSE	FALSE	FALSE	TRUE	FALSE	FALSE	FALSE	FALSE	GO:000028754|GO:000609628|GO:0009570194|GO:001630127	Cyclic nucleotide-gated ion channel 1	PF00224.20^PK^Pyruvate kinase	barrel domain^84-169^E:5e-13`PF00224.20^PK^Pyruvate kinase
Solyc01g103750.3	-1.73098	-1.00515	6.50878	6.50878	2.69e-05	0.00340596	0.000533109	0.0149554	-3.27318	-1.8252	FALSE	FALSE	FALSE	TRUE	FALSE	FALSE	FALSE	FALSE	GO:000028721|GO:000957046	ATP phosphoribosyltransferase 2	chloroplastic	PF01634.17^HisG^ATP phosphoribosyltransferase^61-95^E:1.2e-08
Solyc02g091240.1	1.45569	-0.571879	6.22911	6.22911	2.71e-05	0.0334656	0.00053586	0.0846255	3.27095	-1.0725	TRUE	FALSE	FALSE	FALSE	FALSE	FALSE	FALSE	FALSE	NA	Protein PIN-LIKES 2 {ECO:0000303|PubMed:22504182}	PF03547.17^Mem_trans^Membrane transport protein^23-441^E:5.6e-84	KEGG:ath:AT1G71090
Solyc09g020000.3	-1.06755	-0.287506	5.13371	5.13371	2.72e-05	0.13366	0.000537689	0.241904	-3.26947	-0.616356	FALSE	FALSE	FALSE	TRUE	FALSE	FALSE	FALSE	FALSE	NA	.	.	.
Solyc03g113460.1	2.01076	3.54935	4.65695	4.65695	2.74e-05	5.5e-08	0.000541829	5.73e-06	3.26614	5.24164	FALSE	FALSE	TRUE	FALSE	FALSE	FALSE	FALSE	FALSE	NA	(-)-isopiperitenol/(-)-carveol dehydrogenase	mitochondrial	PF00106.24^adh_short^short chain dehydrogenase^11-203^E:5.7e-47`PF08659.9^KR^KR domain^14-173^E:8.9e-12`PF13561.5^adh_short_C2^Enoyl-(Acyl carrier protein) reductase^17-256^E:3.6e-62
Solyc08g082280.3	-1.00207	-1.3148	7.80855	7.80855	2.78e-05	1.18e-06	0.000548058	4.59e-05	-3.26117	-4.33815	FALSE	FALSE	FALSE	FALSE	FALSE	TRUE	FALSE	FALSE	GO:000574398|GO:0016020287	Long chain acyl-CoA synthetase 5	.	KEGG:ath:AT2G46470`KO:K03217
Solyc09g089500.3	8.61464	1.69991	8.50822	8.50822	2.81e-05	0.175088	0.000552054	0.295184	3.25802	0.529907	TRUE	FALSE	FALSE	FALSE	FALSE	FALSE	FALSE	FALSE	NA	Wound-induced proteinase inhibitor 1	PF00280.17^potato_inhibit^Potato inhibitor I family^49-112^E:8.7e-21	KEGG:sly:543954
Solyc12g057140.1	1.6654	0.659781	3.62433	3.62433	2.81e-05	0.0338781	0.000552054	0.0853139	3.25802	1.06898	TRUE	FALSE	FALSE	FALSE	FALSE	FALSE	FALSE	FALSE	NA	.	.	.
Solyc09g015000.3	-8.49026	-9.54151	10.3304	10.3304	2.82e-05	1.21e-05	0.000553027	0.000227119	-3.25725	-3.64375	FALSE	FALSE	FALSE	FALSE	FALSE	TRUE	FALSE	FALSE	NA	18.2 kDa class I heat shock protein	PF04969.15^CS^CS domain^49-94^E:0.048`PF00011.20^HSP20^Hsp20/alpha crystallin family^51-155^E:5.2e-32	.
Solyc03g032130.3	1.21153	0.993214	8.6443	8.6443	2.84e-05	0.000214682	0.00055691	0.00189163	3.25421	2.72316	FALSE	FALSE	TRUE	FALSE	FALSE	FALSE	FALSE	FALSE	NA	HMG1/2-like protein	.	KEGG:ini:109177607`KO:K10802
Solyc10g051020.2	-2.44579	-2.62431	6.37599	6.37599	2.86e-05	1.27e-05	0.000560851	0.000235275	-3.25115	-3.62842	FALSE	FALSE	FALSE	FALSE	FALSE	TRUE	FALSE	FALSE	NA	Cytochrome P450 72A15	PF00067.21^p450^Cytochrome P450^2-117^E:1e-18	.
Solyc05g005760.3	2.63687	0.932098	3.16013	3.16013	2.87e-05	0.0512025	0.00056097	0.11677	3.25106	0.932667	TRUE	FALSE	FALSE	FALSE	FALSE	FALSE	FALSE	FALSE	NA	NHL repeat-containing protein 2	PF01436.20^NHL^NHL repeat^143-164^E:8.5e-05	KEGG:ath:AT1G56500
Solyc06g062370.3	6.48324	5.06668	10.1569	10.1569	2.88e-05	0.000217284	0.000561782	0.00190875	3.25043	2.71925	FALSE	FALSE	TRUE	FALSE	FALSE	FALSE	FALSE	FALSE	NA	Acid phosphatase 1	PF03767.13^Acid_phosphat_B^HAD superfamily	subfamily IIIB (Acid phosphatase)^48-132^E:1.9e-22
Solyc09g007260.3	2.51929	1.62913	3.98446	3.98446	2.9e-05	0.0018821	0.000566237	0.00955057	3.247	2.01997	FALSE	FALSE	TRUE	FALSE	FALSE	FALSE	FALSE	FALSE	GO:0003677339|GO:0003700273|GO:000990864|GO:003015499|GO:004831621	Floral homeotic protein APETALA 2 {ECO:0000303|PubMed:7919989}	PF00847.19^AP2^AP2 domain^142-191^E:2.5e-09`PF00847.19^AP2^AP2 domain^234-284^E:7.6e-09	KEGG:ath:AT4G36920`KO:K09284
Solyc10g008720.3	2.95674	7.01242	3.69002	3.69002	2.93e-05	4.46e-08	0.000570005	5.17e-06	3.24412	5.28674	FALSE	FALSE	TRUE	FALSE	FALSE	FALSE	FALSE	FALSE	NA	GDSL esterase/lipase At1g28610	.	KEGG:ath:AT1G28610
Solyc08g006155.1	-7.45026	-4.56099	5.93301	5.93301	2.94e-05	0.000857703	0.000571555	0.00528518	-3.24294	-2.27694	FALSE	FALSE	FALSE	FALSE	FALSE	TRUE	FALSE	FALSE	NA	Protein FAM32A-like	PF08555.9^DUF1754^Eukaryotic family of unknown function (DUF1754)^3-79^E:1.1e-08	KEGG:dre:431750`KO:K13120
Solyc02g090020.3	2.771	1.24994	3.94831	3.94831	2.95e-05	0.0134372	0.000572891	0.0423169	3.24193	1.37349	TRUE	FALSE	FALSE	FALSE	FALSE	FALSE	FALSE	FALSE	NA	.	.	.
Solyc10g084000.2	-3.6312	-3.73023	3.14743	3.14743	2.97e-05	1.95e-05	0.000575977	0.000322871	-3.2396	-3.49097	FALSE	FALSE	FALSE	FALSE	FALSE	TRUE	FALSE	FALSE	NA	Heavy metal-associated isoprenylated plant protein 6 {ECO:0000303|PubMed:21072340	ECO:0000303|PubMed:23368984}	PF00403.25^HMA^Heavy-metal-associated domain^43-93^E:8.1e-12
Solyc05g045650.3	-0.97109	0.106561	5.82501	5.82501	2.97e-05	0.533399	0.000575977	0.661075	-3.2396	0.179749	FALSE	FALSE	FALSE	TRUE	FALSE	FALSE	FALSE	FALSE	NA	Glutamate receptor 3.4	PF01094.27^ANF_receptor^Receptor family ligand binding region^1-350^E:3.2e-75`PF13458.5^Peripla_BP_6^Periplasmic binding protein^1-348^E:3.3e-20`PF10613.8^Lig_chan-Glu_bd^Ligated ion channel L-glutamate- and glycine-binding site^416-513^E:3e-11`PF00497.19^SBP_bac_3^Bacterial extracellular solute-binding proteins	family 3^431-753^E:5e-24`PF00060.25^Lig_chan^Ligand-gated ion channel^531-785^E:4.3e-34
Solyc07g064560.3	-1.16326	-0.156896	5.96324	5.96324	2.98e-05	0.442782	0.000577176	0.580033	-3.23869	-0.236547	FALSE	FALSE	FALSE	TRUE	FALSE	FALSE	FALSE	FALSE	NA	.	PF02178.18^AT_hook^AT hook motif^37-48^E:0.38	.
Solyc02g082260.3	4.24771	0.800167	5.1129	5.1129	2.99e-05	0.269092	0.00057786	0.40677	3.23818	0.390651	TRUE	FALSE	FALSE	FALSE	FALSE	FALSE	FALSE	FALSE	GO:000578942|GO:00506617	3-hydroxy-3-methylglutaryl-coenzyme A reductase 1	PF00368.17^HMG-CoA_red^Hydroxymethylglutaryl-coenzyme A reductase^213-335^E:4e-38	KEGG:sot:102577654`KO:K00021
Solyc08g006980.3	-2.55417	-2.64094	7.80579	7.80579	3e-05	2.14e-05	0.000580018	0.000343862	-3.23656	-3.46362	FALSE	FALSE	FALSE	FALSE	FALSE	TRUE	FALSE	FALSE	NA	MND1-interacting protein 1	PF13920.5^zf-C3HC4_3^Zinc finger	C3HC4 type (RING finger)^666-715^E:2.7e-12
Solyc11g069600.2	1.2181	0.658613	5.49045	5.49045	3.01e-05	0.00610441	0.000580806	0.0233793	3.23597	1.63117	TRUE	FALSE	FALSE	FALSE	FALSE	FALSE	FALSE	FALSE	NA	E3 ubiquitin-protein ligase WAV3 {ECO:0000305}	PF13639.5^zf-RING_2^Ring finger domain^1-47^E:5.7e-09`PF17123.4^zf-RING_11^RING-like zinc finger^3-32^E:3.6e-10`PF00097.24^zf-C3HC4^Zinc finger	C3HC4 type (RING finger)^3-46^E:4.2e-06`PF13445.5^zf-RING_UBOX^RING-type zinc-finger^3-44^E:3.9e-05`PF05762.13^VWA_CoxE^VWA domain containing CoxE-like protein^186-305^E:2.2e-10`PF00092.27^VWA^von Willebrand factor type A domain^192-376^E:5.6e-25`PF13768.5^VWA_3^von Willebrand factor type A domain^192-364^E:2.5e-21`PF13519.5^VWA_2^von Willebrand factor type A domain^193-299^E:1.2e-18`PF14624.5^Vw…
Solyc12g015870.2	-2.55134	-3.35382	8.66644	8.66644	3.06e-05	1.82e-06	0.000588077	6.15e-05	-3.23057	-4.21105	FALSE	FALSE	FALSE	FALSE	FALSE	TRUE	FALSE	FALSE	GO:000645758|GO:005108254	Heat shock cognate protein 80	PF00183.17^HSP90^Hsp90 protein^69-571^E:8.6e-238	KEGG:sly:543903`KO:K04079
Solyc07g049370.2	4.32181	1.31141	2.07272	2.07272	3.06e-05	0.0527203	0.000588077	0.119394	3.23057	0.923018	TRUE	FALSE	FALSE	FALSE	FALSE	FALSE	FALSE	FALSE	NA	Glucan endo-1	3-beta-glucosidase 3	PF00332.17^Glyco_hydro_17^Glycosyl hydrolases family 17^27-344^E:2e-97`PF07983.12^X8^X8 domain^379-450^E:6.7e-23
Solyc02g088690.3	1.62475	0.0134291	6.75063	6.75063	3.07e-05	0.961886	0.000590388	0.977895	3.22886	0.00970792	TRUE	FALSE	FALSE	FALSE	FALSE	FALSE	FALSE	FALSE	GO:000597534|GO:005128724	UDP-glucose 6-dehydrogenase 2	PF03721.13^UDPG_MGDP_dh_N^UDP-glucose/GDP-mannose dehydrogenase family	NAD binding domain^10-191^E:3.5e-66`PF00984.18^UDPG_MGDP_dh^UDP-glucose/GDP-mannose dehydrogenase family
Solyc06g071280.3	2.32362	-1.66398	5.91002	5.91002	3.08e-05	0.000646214	0.000591459	0.00429731	3.22808	-2.3668	FALSE	FALSE	FALSE	FALSE	FALSE	FALSE	TRUE	FALSE	NA	Protein EDS1B {ECO:0000305}	PF01764.24^Lipase_3^Lipase (class 3)^6-85^E:7.9e-13	.
Solyc07g053620.3	-3.96319	-4.70196	6.50175	6.50175	3.09e-05	6.23e-06	0.000592083	0.000137476	-3.22762	-3.86177	FALSE	FALSE	FALSE	FALSE	FALSE	TRUE	FALSE	FALSE	GO:000645743|GO:005108247	DnaJ homolog subfamily B member 6	.	KEGG:mmu:69387`KO:K09519
Solyc05g016230.3	1.55298	0.184691	5.08634	5.08634	3.1e-05	0.487212	0.000592083	0.620131	3.22762	0.207516	TRUE	FALSE	FALSE	FALSE	FALSE	FALSE	FALSE	FALSE	NA	BRCA1-associated RING domain protein 1 {ECO:0000303|PubMed:18591352}	PF13832.5^zf-HC5HC2H_2^PHD-zinc-finger like domain^101-168^E:3.1e-06`PF13771.5^zf-HC5HC2H^PHD-like zinc-binding domain^106-184^E:3.3e-10`PF00533.25^BRCT^BRCA1 C Terminus (BRCT) domain^236-302^E:8.7e-08`PF16589.4^BRCT_2^BRCT domain	a BRCA1 C-terminus domain^338-447^E:1.8e-08
Solyc08g067530.1	-2.92393	-2.82067	7.21733	7.21733	3.12e-05	0.000192133	0.000596586	0.00175158	-3.22433	-2.75657	FALSE	FALSE	FALSE	FALSE	FALSE	TRUE	FALSE	FALSE	NA	Non-specific lipid-transfer protein 2	PF14368.5^LTP_2^Probable lipid transfer^13-105^E:1.3e-06`PF00234.21^Tryp_alpha_amyl^Protease inhibitor/seed storage/LTP family^28-113^E:9.2e-08	KEGG:spen:107002238
Solyc02g077670.3	-5.88214	-6.11436	9.27897	9.27897	3.14e-05	2.28e-05	0.000598035	0.000359387	-3.22327	-3.44444	FALSE	FALSE	FALSE	FALSE	FALSE	TRUE	FALSE	FALSE	NA	DnaJ homolog subfamily B member 13	PF01556.17^DnaJ_C^DnaJ C terminal domain^6-128^E:1.3e-34	KEGG:mmu:69387`KO:K09519
Solyc10g005800.3	-0.940317	-0.704273	7.15792	7.15792	3.16e-05	0.000545733	0.000601358	0.00379471	-3.22087	-2.42082	FALSE	FALSE	FALSE	FALSE	FALSE	TRUE	FALSE	FALSE	NA	Protein CWC15 homolog A	PF04889.11^Cwf_Cwc_15^Cwf15/Cwc15 cell cycle control protein^38-74^E:6.7e-08	.
Solyc05g005865.1	-4.70945	-2.34543	3.32237	3.32237	3.18e-05	0.00314952	0.00060415	0.0140797	-3.21886	-1.85141	FALSE	FALSE	FALSE	TRUE	FALSE	FALSE	FALSE	FALSE	NA	MLP-like protein 423	.	KEGG:ath:AT1G24020
Solyc09g091030.3	-1.94981	-3.14786	9.9308	9.9308	3.18e-05	1.58e-07	0.000604704	1.17e-05	-3.21846	-4.9317	FALSE	FALSE	FALSE	FALSE	FALSE	TRUE	FALSE	FALSE	GO:000941463	Beta-amylase 1	chloroplastic	PF01373.16^Glyco_hydro_14^Glycosyl hydrolase family 14^28-451^E:5e-138
Solyc07g062060.3	-1.09118	-1.29271	7.64996	7.64996	3.23e-05	4.83e-06	0.000613566	0.000116233	-3.21214	-3.93467	FALSE	FALSE	FALSE	FALSE	FALSE	TRUE	FALSE	FALSE	GO:000697954|GO:0009570223	Peptide methionine sulfoxide reductase B1	chloroplastic	.
Solyc07g045420.3	-1.53231	-1.67529	7.84267	7.84267	3.24e-05	1.23e-05	0.000614543	0.000230359	-3.21145	-3.63759	FALSE	FALSE	FALSE	FALSE	FALSE	TRUE	FALSE	FALSE	NA	Pentatricopeptide repeat-containing protein At5g61990	mitochondrial	PF13812.5^PPR_3^Pentatricopeptide repeat domain^1-53^E:1.7e-06`PF13041.5^PPR_2^PPR repeat family^9-56^E:8.9e-09`PF01535.19^PPR^PPR repeat^12-41^E:4.4e-06`PF12854.6^PPR_1^PPR repeat^39-71^E:9.9e-06`PF13041.5^PPR_2^PPR repeat family^46-91^E:2.5e-07`PF01535.19^PPR^PPR repeat^46-72^E:0.0075`PF12854.6^PPR_1^PPR repeat^75-107^E:1.3e-06`PF13041.5^PPR_2^PPR repeat family^78-124^E:7.7e-09`PF01535.19^PPR^P…
Solyc07g061990.3	-2.95268	-3.56106	9.04751	9.04751	3.25e-05	5.14e-06	0.000615132	0.00012199	-3.21103	-3.91367	FALSE	FALSE	FALSE	FALSE	FALSE	TRUE	FALSE	FALSE	GO:0005783138|GO:000953653|GO:001597956	Solanesyl diphosphate synthase 1	PF00348.16^polyprenyl_synt^Polyprenyl synthetase^2-133^E:6.2e-33	KEGG:ath:AT1G78510`KO:K05356
Solyc11g066020.2	1.36186	1.97132	5.50691	5.50691	3.28e-05	4.98e-07	0.000619266	2.53e-05	3.20812	4.59753	FALSE	FALSE	TRUE	FALSE	FALSE	FALSE	FALSE	FALSE	NA	Putative E3 ubiquitin-protein ligase XBAT31	.	KEGG:ath:AT2G28840
Solyc04g072450.3	1.61833	1.97211	6.47547	6.47547	3.29e-05	3.76e-06	0.000620937	9.72e-05	3.20695	4.01218	FALSE	FALSE	TRUE	FALSE	FALSE	FALSE	FALSE	FALSE	NA	.	.	.
Solyc02g082850.3	-2.01575	-1.26383	4.71933	4.71933	3.29e-05	0.00221194	0.000620937	0.0107602	-3.20695	-1.96818	FALSE	FALSE	FALSE	TRUE	FALSE	FALSE	FALSE	FALSE	NA	Probable serine acetyltransferase 2	.	KEGG:osa:4331528`KO:K00640
Solyc01g007920.2	-1.436	0.296749	5.41543	5.41543	3.3e-05	0.253968	0.000621859	0.389562	-3.20631	0.409423	FALSE	FALSE	FALSE	TRUE	FALSE	FALSE	FALSE	FALSE	NA	Nicotinamidase 2 {ECO:0000305}	PF00857.19^Isochorismatase^Isochorismatase family^23-186^E:1.8e-44	KEGG:ath:AT5G23230
Solyc11g012360.2	-2.90884	-2.77994	5.98483	5.98483	3.32e-05	4.75e-05	0.000623279	0.000610704	-3.20532	-3.21417	FALSE	FALSE	FALSE	FALSE	FALSE	TRUE	FALSE	FALSE	NA	Tonoplast dicarboxylate transporter	PF00939.18^Na_sulph_symp^Sodium:sulfate symporter transmembrane region^58-528^E:8.1e-71`PF03600.15^CitMHS^Citrate transporter^75-474^E:3.4e-33	KEGG:ath:AT5G47560`KO:K14445
Solyc03g122240.3	1.66609	-0.130386	4.16821	4.16821	3.38e-05	0.652402	0.000634058	0.756796	3.19787	-0.121021	TRUE	FALSE	FALSE	FALSE	FALSE	FALSE	FALSE	FALSE	NA	Exocyst complex component EXO70A1	PF03081.14^Exo70^Exo70 exocyst complex subunit^222-361^E:2e-39`PF03081.14^Exo70^Exo70 exocyst complex subunit^381-568^E:1.1e-68	KEGG:ath:AT5G03540`KO:K07195
Solyc03g119250.3	2.90721	-2.52635	4.29127	4.29127	3.39e-05	6.74e-05	0.000636191	0.000788401	3.19641	-3.10325	FALSE	FALSE	FALSE	FALSE	FALSE	FALSE	TRUE	FALSE	NA	Protein SAR DEFICIENT 1 {ECO:0000303|PubMed:20921422}	.	KEGG:ath:AT1G73805
Solyc01g097340.3	1.73613	-0.276836	7.31899	7.31899	3.42e-05	0.366005	0.000640814	0.506466	3.19327	-0.29545	TRUE	FALSE	FALSE	FALSE	FALSE	FALSE	FALSE	FALSE	GO:005128712	GDP-mannose 3	5-epimerase 1	PF01370.20^Epimerase^NAD dependent epimerase/dehydratase family^30-269^E:1.3e-45`PF16363.4^GDP_Man_Dehyd^GDP-mannose 4
Solyc06g005150.3	-2.61064	-1.59005	8.73515	8.73515	3.43e-05	0.0024626	0.000641158	0.0116812	-3.19303	-1.93251	FALSE	FALSE	FALSE	TRUE	FALSE	FALSE	FALSE	FALSE	GO:0005618102|GO:0005794200|GO:000940830|GO:0009506140|GO:0009570180|GO:000965182|GO:000973521|GO:000979366|GO:002003787|GO:004274428|GO:004668665	L-ascorbate peroxidase 1	cytosolic	.
Solyc01g109710.3	1.71016	0.461034	6.04974	6.04974	3.46e-05	0.133496	0.000647122	0.241683	3.18901	0.616754	TRUE	FALSE	FALSE	FALSE	FALSE	FALSE	FALSE	FALSE	NA	.	.	.
Solyc08g066940.3	2.66817	2.78022	4.60342	4.60342	3.48e-05	1.56e-05	0.000649069	0.000275497	3.18771	3.55988	FALSE	FALSE	TRUE	FALSE	FALSE	FALSE	FALSE	FALSE	NA	Protein NRT1/ PTR FAMILY 1.2	PF00854.20^PTR2^POT family^22-235^E:1.8e-36	KEGG:ath:AT1G52190
Solyc12g070080.2	-4.33725	-0.411156	3.15068	3.15068	3.48e-05	0.53221	0.000649185	0.660166	-3.18763	-0.180347	FALSE	FALSE	FALSE	TRUE	FALSE	FALSE	FALSE	FALSE	NA	Fatty acid amide hydrolase	PF01425.20^Amidase^Amidase^1-22^E:1.3e-06`PF01425.20^Amidase^Amidase^21-60^E:2.7e-13`PF01425.20^Amidase^Amidase^72-106^E:1.4e-06	KEGG:ath:AT5G64440
Solyc07g043590.3	-1.49017	-1.25575	8.15221	8.15221	3.54e-05	0.000195387	0.000657891	0.00177343	-3.18185	-2.75119	FALSE	FALSE	FALSE	FALSE	FALSE	TRUE	FALSE	FALSE	GO:000577746	Probable polyamine oxidase 2	PF00890.23^FAD_binding_2^FAD binding domain^30-73^E:4.1e-07`PF13450.5^NAD_binding_8^NAD(P)-binding Rossmann-like domain^32-88^E:1.8e-14`PF01593.23^Amino_oxidase^Flavin containing amine oxidoreductase^37-456^E:2e-98	KEGG:ath:AT2G43020`KO:K17839
Solyc03g045070.1	4.58936	0.992051	5.04452	5.04452	3.56e-05	0.165733	0.000661435	0.283473	3.17951	0.547488	TRUE	FALSE	FALSE	FALSE	FALSE	FALSE	FALSE	FALSE	GO:000588723	Ammonium transporter 1 member 3	PF00909.20^Ammonium_transp^Ammonium Transporter Family^17-439^E:1.1e-127	KEGG:sly:543590`KO:K03320
Solyc04g071990.3	1.74142	2.25119	7.29436	7.29436	3.56e-05	2.19e-06	0.000661435	7.02e-05	3.17951	4.15338	FALSE	FALSE	TRUE	FALSE	FALSE	FALSE	FALSE	FALSE	NA	Protein GIGANTEA	.	KEGG:ath:AT1G22770`KO:K12124
Solyc06g083260.3	-1.24908	-0.335401	5.405	5.405	3.59e-05	0.141805	0.000663952	0.253009	-3.17786	-0.596865	FALSE	FALSE	FALSE	TRUE	FALSE	FALSE	FALSE	FALSE	GO:000704957|GO:004594424|GO:005130160	Cyclin-C1-1	.	KEGG:osa:9272663`KO:K15161
Solyc08g048240.3	1.14617	1.30381	4.44913	4.44913	3.59e-05	9.37e-06	0.000663952	0.000187819	3.17786	3.72626	FALSE	FALSE	TRUE	FALSE	FALSE	FALSE	FALSE	FALSE	NA	Bifunctional protein FolD 1	mitochondrial	PF00763.22^THF_DHG_CYH^Tetrahydrofolate dehydrogenase/cyclohydrolase
Solyc04g009230.3	-0.991184	-0.952498	5.77538	5.77538	3.59e-05	5.66e-05	0.000663952	0.000692524	-3.17786	-3.15957	FALSE	FALSE	FALSE	FALSE	FALSE	TRUE	FALSE	FALSE	GO:000568112	Thioredoxin-like protein YLS8	PF02966.15^DIM1^Mitosis protein DIM1^1-96^E:2.4e-46	KEGG:ath:AT5G08290`KO:K12859
Solyc02g076810.3	-1.52066	-1.92177	5.7542	5.7542	3.62e-05	2.51e-06	0.000667912	7.59e-05	-3.17528	-4.11961	FALSE	FALSE	FALSE	FALSE	FALSE	TRUE	FALSE	FALSE	NA	Trihelix transcription factor ASIL2 {ECO:0000305}	PF13837.5^Myb_DNA-bind_4^Myb/SANT-like DNA-binding domain^22-115^E:1.3e-24`PF10545.8^MADF_DNA_bdg^Alcohol dehydrogenase transcription factor Myb/SANT-like^37-115^E:5.6e-06	KEGG:ath:AT3G14180
Solyc12g013960.2	1.53809	0.130755	4.41594	4.41594	3.62e-05	0.627137	0.000667917	0.736686	3.17528	0.132717	TRUE	FALSE	FALSE	FALSE	FALSE	FALSE	FALSE	FALSE	NA	.	PF05097.11^DUF688^Protein of unknown function (DUF688)^1-325^E:2.8e-85	.
Solyc12g099810.2	1.72434	1.03866	3.0278	3.0278	3.66e-05	0.00290276	0.000674052	0.0132075	3.17131	1.87918	TRUE	FALSE	FALSE	FALSE	FALSE	FALSE	FALSE	FALSE	GO:003196987	Protein CLT1	chloroplastic {ECO:0000303|PubMed:20080670}	.
Solyc08g077430.3	-1.14798	-1.00717	6.91265	6.91265	3.67e-05	0.000143279	0.000675914	0.00139693	-3.17011	-2.85482	FALSE	FALSE	FALSE	FALSE	FALSE	TRUE	FALSE	FALSE	NA	.	.	.
Solyc04g006960.3	1.71761	1.93377	3.80276	3.80276	3.68e-05	1.13e-05	0.000676122	0.000215428	3.16997	3.6667	FALSE	FALSE	TRUE	FALSE	FALSE	FALSE	FALSE	FALSE	GO:004262619	ABC transporter G family member 21	PF01061.23^ABC2_membrane^ABC-2 type transporter^2-158^E:1e-32	KEGG:ath:AT3G25620
Solyc12g043110.2	-3.27997	-3.73143	8.53527	8.53527	3.71e-05	1.09e-05	0.00068008	0.000209995	-3.16744	-3.67779	FALSE	FALSE	FALSE	FALSE	FALSE	TRUE	FALSE	FALSE	GO:0005618197|GO:0009506308	Heat shock 70 kDa protein 15	.	KEGG:ath:AT1G79920`KO:K09489
Solyc07g055080.3	-1.13391	0.479853	5.14767	5.14767	3.72e-05	0.0288589	0.000680609	0.0755726	-3.1671	1.12164	FALSE	FALSE	FALSE	TRUE	FALSE	FALSE	FALSE	FALSE	GO:000050226|GO:000429815|GO:000651144|GO:002262647	Proteasome subunit alpha type-2-A	PF10584.8^Proteasome_A_N^Proteasome subunit A N-terminal signature^6-28^E:1e-08`PF00227.25^Proteasome^Proteasome subunit^31-213^E:2.8e-61	KEGG:ath:AT1G16470`KO:K02726
Solyc04g079120.3	1.35124	0.854993	4.25095	4.25095	3.72e-05	0.00245145	0.000680609	0.0116512	3.1671	1.93363	TRUE	FALSE	FALSE	FALSE	FALSE	FALSE	FALSE	FALSE	GO:000472212	Probable protein phosphatase 2C 12	.	KEGG:ath:AT1G47380
Solyc10g008130.3	-2.86803	-2.94937	6.11679	6.11679	3.72e-05	2.95e-05	0.000680609	0.000432637	-3.1671	-3.36388	FALSE	FALSE	FALSE	FALSE	FALSE	TRUE	FALSE	FALSE	NA	Pre-rRNA-processing protein ESF2	PF00076.21^RRM_1^RNA recognition motif. (a.k.a. RRM	RBD
Solyc08g079790.1	1.48529	0.183819	3.93206	3.93206	3.76e-05	0.485861	0.000686095	0.619556	3.16362	0.20792	TRUE	FALSE	FALSE	FALSE	FALSE	FALSE	FALSE	FALSE	GO:000864337	Probable sugar phosphate/phosphate translocator At1g12500	PF08449.10^UAA^UAA transporter family^55-347^E:5.4e-09`PF03151.15^TPT^Triose-phosphate Transporter family^56-345^E:1.8e-48	KEGG:ath:AT1G12500
Solyc03g123520.3	0.905283	0.170056	6.50975	6.50975	3.8e-05	0.302342	0.000692203	0.442601	3.15977	0.353987	TRUE	FALSE	FALSE	FALSE	FALSE	FALSE	FALSE	FALSE	NA	Phosphoinositide phosphatase SAC2	PF02383.17^Syja_N^SacI homology domain^97-394^E:4.4e-75	KEGG:ath:AT3G14205
Solyc05g005160.3	1.46898	0.763909	7.17883	7.17883	3.82e-05	0.00966074	0.000695467	0.0330635	3.15772	1.48065	TRUE	FALSE	FALSE	FALSE	FALSE	FALSE	FALSE	FALSE	GO:000663324	ATP-citrate synthase alpha chain protein 2	PF16114.4^Citrate_bind^ATP citrate lyase citrate-binding^2-31^E:4.5e-08`PF16114.4^Citrate_bind^ATP citrate lyase citrate-binding^32-70^E:6.5e-11`PF16114.4^Citrate_bind^ATP citrate lyase citrate-binding^71-104^E:5.5e-10`PF16114.4^Citrate_bind^ATP citrate lyase citrate-binding^105-138^E:1.2e-16	KEGG:ath:AT1G09430`KO:K01648
Solyc01g007955.1	2.188	1.43801	4.58769	4.58769	3.84e-05	0.00112961	0.000698821	0.00653091	3.15563	2.18503	FALSE	FALSE	TRUE	FALSE	FALSE	FALSE	FALSE	FALSE	NA	.	.	.
Solyc12g005760.2	-2.8144	-3.41968	5.87362	5.87362	3.91e-05	5.05e-06	0.000710585	0.000120356	-3.14838	-3.91953	FALSE	FALSE	FALSE	FALSE	FALSE	TRUE	FALSE	FALSE	NA	Peroxisome biogenesis protein 22	.	KEGG:ath:AT3G21865
Solyc05g013670.3	2.17819	0.835019	3.62849	3.62849	3.93e-05	0.0390223	0.000713737	0.0952175	3.14646	1.02128	TRUE	FALSE	FALSE	FALSE	FALSE	FALSE	FALSE	FALSE	GO:0009570166|GO:001046813|GO:001630125|GO:004362122|GO:004677743|GO:004803851	Chloroplast sensor kinase	chloroplastic {ECO:0000303|PubMed:18632566}	.
Solyc01g100810.3	1.94524	1.57153	4.92956	4.92956	3.94e-05	0.000294616	0.000714177	0.00238811	3.14619	2.62195	FALSE	FALSE	TRUE	FALSE	FALSE	FALSE	FALSE	FALSE	GO:000573948|GO:00483648	Alkaline/neutral invertase A	mitochondrial {ECO:0000305}	PF12899.6^Glyco_hydro_100^Alkaline and neutral invertase^173-240^E:4.8e-24
Solyc01g104710.3	1.78292	0.421831	5.59577	5.59577	3.95e-05	0.192843	0.000714177	0.316707	3.14619	0.499342	TRUE	FALSE	FALSE	FALSE	FALSE	FALSE	FALSE	FALSE	NA	.	.	.
Solyc07g049310.3	1.75325	0.772035	4.8076	4.8076	3.98e-05	0.025075	0.000718651	0.0681199	3.14348	1.16673	TRUE	FALSE	FALSE	FALSE	FALSE	FALSE	FALSE	FALSE	GO:000864333|GO:002285724|GO:003196941	Probable plastidic glucose transporter 1	PF00083.23^Sugar_tr^Sugar (and other) transporter^96-526^E:7e-101`PF07690.15^MFS_1^Major Facilitator Superfamily^108-468^E:6.7e-25	KEGG:ath:AT1G05030
Solyc12g008750.2	-1.10685	-0.700572	6.71315	6.71315	4.01e-05	0.00254974	0.000724232	0.0119846	-3.14012	-1.92138	FALSE	FALSE	FALSE	TRUE	FALSE	FALSE	FALSE	FALSE	GO:0003723285|GO:000639799|GO:000838054	Splicing factor U2af large subunit B	PF00076.21^RRM_1^RNA recognition motif. (a.k.a. RRM	RBD
Solyc08g022210.3	1.08464	0.966867	6.91745	6.91745	4.1e-05	0.000134857	0.000738275	0.00133986	3.13178	2.87294	FALSE	FALSE	TRUE	FALSE	FALSE	FALSE	FALSE	FALSE	NA	Methylthioribose-1-phosphate isomerase {ECO:0000255|HAMAP-Rule:MF_03119}	PF01008.16^IF-2B^Initiation factor 2 subunit family^53-184^E:2.6e-15`PF01008.16^IF-2B^Initiation factor 2 subunit family^254-422^E:2e-54	KEGG:nta:107774973`KO:K08963
Solyc06g034290.3	-1.73296	0.315365	6.43004	6.43004	4.11e-05	0.316566	0.000740142	0.457529	-3.13068	0.339581	FALSE	FALSE	FALSE	TRUE	FALSE	FALSE	FALSE	FALSE	NA	Putative glycerol-3-phosphate transporter 1	PF00083.23^Sugar_tr^Sugar (and other) transporter^93-245^E:1.1e-06`PF07690.15^MFS_1^Major Facilitator Superfamily^94-417^E:4.3e-37	KEGG:ath:AT3G47420`KO:K13783
Solyc01g091920.2	2.27928	0.569642	3.31364	3.31364	4.12e-05	0.147887	0.000740347	0.261029	3.13056	0.583311	TRUE	FALSE	FALSE	FALSE	FALSE	FALSE	FALSE	FALSE	NA	Subtilisin-like protease SBT1.1 {ECO:0000303|PubMed:16193095}	PF05922.15^Inhibitor_I9^Peptidase inhibitor I9^26-113^E:2.9e-09`PF00082.21^Peptidase_S8^Subtilase family^137-588^E:5.5e-55`PF02225.21^PA^PA domain^373-459^E:3.2e-10	KEGG:ath:AT1G01900
Solyc02g092670.1	2.5918	1.53284	7.11368	7.11368	4.14e-05	0.00345424	0.00074231	0.0151192	3.12941	1.82047	TRUE	FALSE	FALSE	FALSE	FALSE	FALSE	FALSE	FALSE	GO:000425211|GO:000557665|GO:000561843|GO:000950516|GO:004804632	Subtilisin-like protease SBT1.7 {ECO:0000303|PubMed:16193095}	PF05922.15^Inhibitor_I9^Peptidase inhibitor I9^26-101^E:7.7e-16`PF00082.21^Peptidase_S8^Subtilase family^125-576^E:4.5e-50`PF02225.21^PA^PA domain^364-450^E:4e-11	KEGG:ath:AT5G67360
Solyc06g005170.3	2.62639	-1.94859	5.3859	5.3859	4.14e-05	0.000475029	0.00074231	0.00342992	3.12941	-2.46472	FALSE	FALSE	FALSE	FALSE	FALSE	FALSE	TRUE	FALSE	GO:000467241|GO:000646859|GO:000697024|GO:000697942|GO:000940948|GO:000941439|GO:000955532|GO:000961123|GO:000961712|GO:000962616|GO:000973846|GO:001020013|GO:001046815|GO:004274249|GO:005083250	Mitogen-activated protein kinase 3	PF00069.24^Pkinase^Protein kinase domain^46-327^E:2.1e-72`PF07714.16^Pkinase_Tyr^Protein tyrosine kinase^47-237^E:7.1e-32	KEGG:ath:AT3G45640`KO:K20536
Solyc10g006040.1	2.3404	0.503329	2.96044	2.96044	4.14e-05	0.230507	0.00074231	0.362892	3.12941	0.440222	TRUE	FALSE	FALSE	FALSE	FALSE	FALSE	FALSE	FALSE	NA	Serine acetyltransferase 3	mitochondrial	PF06426.13^SATase_N^Serine acetyltransferase
Solyc05g012790.3	2.23229	2.8196	4.74903	4.74903	4.19e-05	4.44e-06	0.000749705	0.000108201	3.12511	3.96577	FALSE	FALSE	TRUE	FALSE	FALSE	FALSE	FALSE	FALSE	NA	Probable protein S-acyltransferase 22	PF01529.19^DHHC^DHHC palmitoyltransferase^180-312^E:8.8e-30	KEGG:ath:AT1G69420`KO:K20027
Solyc10g085050.2	-2.0597	-3.27612	6.10655	6.10655	4.21e-05	2.63e-07	0.000753128	1.65e-05	-3.12313	-4.78256	FALSE	FALSE	FALSE	FALSE	FALSE	TRUE	FALSE	FALSE	GO:000600417|GO:000648649|GO:001675756	O-fucosyltransferase 19 {ECO:0000305}	PF10250.8^O-FucT^GDP-fucose protein O-fucosyltransferase^2-149^E:1.3e-27	KEGG:ath:AT2G37980
Solyc00g005050.3	-1.50054	0.00414627	6.66876	6.66876	4.22e-05	0.987673	0.000754152	0.993086	-3.12254	0.00301327	FALSE	FALSE	FALSE	TRUE	FALSE	FALSE	FALSE	FALSE	NA	.	.	.
Solyc01g098430.3	-0.86754	-0.51863	6.60298	6.60298	4.27e-05	0.00409237	0.000761218	0.0172828	-3.11849	-1.76239	FALSE	FALSE	FALSE	TRUE	FALSE	FALSE	FALSE	FALSE	NA	Autophagy-related protein 18h	PF12490.7^BCAS3^Breast carcinoma amplified sequence 3^2-123^E:6.3e-27`PF00400.31^WD40^WD domain	G-beta repeat^126-151^E:0.0074
Solyc03g096350.3	2.06606	0.969984	3.29743	3.29743	4.28e-05	0.0155374	0.000761725	0.0471758	3.1182	1.32628	TRUE	FALSE	FALSE	FALSE	FALSE	FALSE	FALSE	FALSE	NA	Transcription factor DIVARICATA	PF00249.30^Myb_DNA-binding^Myb-like DNA-binding domain^21-67^E:1.9e-07	.
Solyc02g089320.3	1.78737	0.635299	4.17717	4.17717	4.32e-05	0.056458	0.000767729	0.125919	3.11479	0.899908	TRUE	FALSE	FALSE	FALSE	FALSE	FALSE	FALSE	FALSE	NA	Alpha/beta hydrolase domain-containing protein 17B {ECO:0000305}	PF12146.7^Hydrolase_4^Serine aminopeptidase	S33^69-175^E:4.1e-07`PF00326.20^Peptidase_S9^Prolyl oligopeptidase family^115-237^E:5.1e-06
Solyc05g010720.3	-6.67588	-4.30459	6.38839	6.38839	4.32e-05	0.000849156	0.000767729	0.0052428	-3.11479	-2.28044	FALSE	FALSE	FALSE	FALSE	FALSE	TRUE	FALSE	FALSE	NA	Enoyl-CoA delta isomerase 1	peroxisomal {ECO:0000305}	PF00378.19^ECH_1^Enoyl-CoA hydratase/isomerase^23-199^E:4.9e-22
Solyc02g069470.3	1.79041	1.29353	4.54292	4.54292	4.34e-05	0.000925465	0.000770422	0.00561995	3.11327	2.25027	FALSE	FALSE	TRUE	FALSE	FALSE	FALSE	FALSE	FALSE	NA	E3 ubiquitin-protein ligase WAV3 {ECO:0000305}	PF13639.5^zf-RING_2^Ring finger domain^2-47^E:3.6e-09`PF17123.4^zf-RING_11^RING-like zinc finger^3-32^E:2.7e-10`PF13923.5^zf-C3HC4_2^Zinc finger	C3HC4 type (RING finger)^3-46^E:6.4e-08`PF00097.24^zf-C3HC4^Zinc finger
Solyc08g006310.3	2.43375	1.85492	4.35346	4.35346	4.35e-05	0.000516327	0.000771136	0.00364356	3.11287	2.43847	FALSE	FALSE	TRUE	FALSE	FALSE	FALSE	FALSE	FALSE	GO:0000139170|GO:001675743|GO:007155586	Probable xyloglucan glycosyltransferase 5	PF13641.5^Glyco_tranf_2_3^Glycosyltransferase like family 2^230-462^E:4.2e-21`PF00535.25^Glycos_transf_2^Glycosyl transferase family 2^234-389^E:8.3e-12`PF13506.5^Glyco_transf_21^Glycosyl transferase family 21^292-462^E:8.6e-13`PF13632.5^Glyco_trans_2_3^Glycosyl transferase family group 2^323-529^E:6.1e-22	KEGG:ath:AT4G31590
Solyc06g051650.3	1.11048	1.04914	5.23582	5.23582	4.37e-05	7.76e-05	0.000772654	0.00087881	3.11202	3.05611	FALSE	FALSE	TRUE	FALSE	FALSE	FALSE	FALSE	FALSE	GO:000375515|GO:0005576119|GO:0005783104|GO:000645736|GO:0016020188	Peptidyl-prolyl cis-trans isomerase CYP19-4	PF00160.20^Pro_isomerase^Cyclophilin type peptidyl-prolyl cis-trans isomerase/CLD^48-171^E:3.9e-38	KEGG:ath:AT2G29960`KO:K01802
Solyc07g064410.1	-3.24733	-7.60021	5.78353	5.78353	4.38e-05	2.16e-08	0.000773412	3.21e-06	-3.11159	-5.49403	FALSE	FALSE	FALSE	FALSE	FALSE	TRUE	FALSE	FALSE	NA	Fatty acid desaturase 4	chloroplastic {ECO:0000303|PubMed:19682287}	PF10520.8^TMEM189_B_dmain^B domain of TMEM189
Solyc07g063040.3	1.17066	0.761224	6.46773	6.46773	4.4e-05	0.00225804	0.000776947	0.0109403	3.10961	1.96097	TRUE	FALSE	FALSE	FALSE	FALSE	FALSE	FALSE	FALSE	GO:000028771	Probable bifunctional methylthioribulose-1-phosphate dehydratase/enolase-phosphatase E1 1 {ECO:0000255|HAMAP-Rule:MF_03118}	PF00596.20^Aldolase_II^Class II Aldolase and Adducin N-terminal domain^29-230^E:2e-40`PF00702.25^Hydrolase^haloacid dehalogenase-like hydrolase^268-479^E:5.3e-06	.
Solyc01g103710.3	-1.17826	-1.21808	6.85183	6.85183	4.42e-05	3.09e-05	0.000780207	0.000443517	-3.10779	-3.35309	FALSE	FALSE	FALSE	FALSE	FALSE	TRUE	FALSE	FALSE	GO:00051984|GO:000550616|GO:000957045|GO:00096584|GO:00162262|GO:00515375	NifU-like protein 2	chloroplastic	PF01106.16^NifU^NifU-like domain^36-101^E:1.6e-26`PF01106.16^NifU^NifU-like domain^117-179^E:3.8e-13
Solyc02g088610.3	-3.69242	-4.89904	9.85638	9.85638	4.45e-05	3.31e-06	0.000784244	8.98e-05	-3.10555	-4.04669	FALSE	FALSE	FALSE	FALSE	FALSE	TRUE	FALSE	FALSE	GO:00094089|GO:000957086|GO:000965813	Chaperone protein ClpB3	chloroplastic	PF00158.25^Sigma54_activat^Sigma-54 interaction domain^53-200^E:1.3e-07`PF07724.13^AAA_2^AAA domain (Cdc48 subfamily)^77-247^E:2e-57`PF07728.13^AAA_5^AAA domain (dynein-related subfamily)^82-203^E:1.1e-12`PF00004.28^AAA^ATPase family associated with various cellular activities (AAA)^83-200^E:1.3e-10
Solyc07g007660.1	-1.3441	-0.427061	4.82233	4.82233	4.48e-05	0.0956126	0.00078737	0.187432	-3.10382	-0.727157	FALSE	FALSE	FALSE	TRUE	FALSE	FALSE	FALSE	FALSE	NA	.	.	.
Solyc07g063475.1	3.14334	0.526529	2.76326	2.76326	4.49e-05	0.32947	0.000789505	0.470389	3.10265	0.327543	TRUE	FALSE	FALSE	FALSE	FALSE	FALSE	FALSE	FALSE	GO:000467256|GO:0004674111|GO:0009506197|GO:004677756	Receptor-like protein kinase THESEUS 1	PF12819.6^Malectin_like^Carbohydrate-binding protein of the ER^33-381^E:1.5e-44`PF11721.7^Malectin^Di-glucose binding within endoplasmic reticulum^207-361^E:5.5e-09`PF07714.16^Pkinase_Tyr^Protein tyrosine kinase^471-731^E:3.2e-46`PF00069.24^Pkinase^Protein kinase domain^471-732^E:2.1e-42	KEGG:ath:AT5G54380
Solyc03g025970.3	-2.04487	-0.908977	4.45444	4.45444	4.52e-05	0.0206711	0.00079185	0.0587341	-3.10136	-1.23111	FALSE	FALSE	FALSE	TRUE	FALSE	FALSE	FALSE	FALSE	NA	Methyl-CpG-binding domain-containing protein 13	PF01429.18^MBD^Methyl-CpG binding domain^4-51^E:3.4e-08`PF01429.18^MBD^Methyl-CpG binding domain^83-130^E:6.8e-10	KEGG:ath:AT5G52230
Solyc07g017220.3	-1.353	-0.342106	7.12818	7.12818	4.52e-05	0.173508	0.00079185	0.293273	-3.10136	-0.532729	FALSE	FALSE	FALSE	TRUE	FALSE	FALSE	FALSE	FALSE	NA	.	PF04570.13^zf-FLZ^zinc-finger of the FCS-type	C2-C2^136-161^E:6.1e-07
Solyc12g055840.2	2.83874	3.68388	5.06048	5.06048	4.54e-05	3.76e-06	0.000793112	9.72e-05	3.10067	4.01218	FALSE	FALSE	TRUE	FALSE	FALSE	FALSE	FALSE	FALSE	NA	Glucan endo-1	3-beta-glucosidase 11	PF00332.17^Glyco_hydro_17^Glycosyl hydrolases family 17^29-347^E:9.3e-92
Solyc01g094480.3	-0.732382	-0.284826	6.06619	6.06619	4.54e-05	0.0455455	0.000793112	0.106849	-3.10067	-0.971231	FALSE	FALSE	FALSE	TRUE	FALSE	FALSE	FALSE	FALSE	GO:00003985|GO:00065081|GO:001656717|GO:00427425|GO:00458925|GO:00483647|GO:00483669|GO:005083223|GO:00710113|GO:00710132|GO:00800081	Protein pleiotropic regulatory locus 1	PF00400.31^WD40^WD domain	G-beta repeat^186-223^E:2.7e-09`PF00400.31^WD40^WD domain
Solyc03g005600.3	1.25824	1.66671	5.40728	5.40728	4.57e-05	2.11e-06	0.00079785	6.83e-05	3.09808	4.16582	FALSE	FALSE	TRUE	FALSE	FALSE	FALSE	FALSE	FALSE	GO:000013961|GO:000576842|GO:000577461|GO:000579498|GO:000580238|GO:00087578	Probable methyltransferase PMT8	PF03141.15^Methyltransf_29^Putative S-adenosyl-L-methionine-dependent methyltransferase^96-607^E:1e-228`PF08241.11^Methyltransf_11^Methyltransferase domain^224-317^E:1.5e-05	KEGG:ath:AT1G04430
Solyc03g117960.3	-5.87577	-6.58732	6.98813	6.98813	4.58e-05	1.83e-05	0.000798368	0.00030666	-3.0978	-3.51334	FALSE	FALSE	FALSE	FALSE	FALSE	TRUE	FALSE	FALSE	NA	.	PF00498.25^FHA^FHA domain^67-145^E:8.7e-14	.
Solyc04g007400.3	1.88899	0.537901	3.87392	3.87392	4.61e-05	0.116457	0.000800513	0.217878	3.09663	0.661786	TRUE	FALSE	FALSE	FALSE	FALSE	FALSE	FALSE	FALSE	NA	LEAF RUST 10 DISEASE-RESISTANCE LOCUS RECEPTOR-LIKE PROTEIN KINASE-like 1.1 {ECO:0000303|PubMed:12805585}	PF00069.24^Pkinase^Protein kinase domain^3-253^E:7.3e-42`PF07714.16^Pkinase_Tyr^Protein tyrosine kinase^5-255^E:6.5e-42	KEGG:ath:AT1G25390
Solyc01g087470.3	-2.87858	-1.84749	4.34949	4.34949	4.61e-05	0.00190861	0.000800513	0.00965509	-3.09663	-2.01524	FALSE	FALSE	FALSE	FALSE	FALSE	TRUE	FALSE	FALSE	NA	Peptidyl-prolyl cis-trans isomerase FKBP42	PF00254.27^FKBP_C^FKBP-type peptidyl-prolyl cis-trans isomerase^68-126^E:6e-06`PF13432.5^TPR_16^Tetratricopeptide repeat^202-259^E:4.9e-05`PF13181.5^TPR_8^Tetratricopeptide repeat^227-259^E:0.0082	KEGG:ath:AT3G21640
Solyc06g009050.3	-1.50275	-1.00164	8.55697	8.55697	4.61e-05	0.00182607	0.000800513	0.00934465	-3.09663	-2.02944	FALSE	FALSE	FALSE	FALSE	FALSE	TRUE	FALSE	FALSE	NA	Universal stress protein A-like protein	PF00582.25^Usp^Universal stress protein family^8-155^E:3.3e-22	KEGG:ath:AT3G01520
Solyc09g083100.1	-2.47646	-3.53415	2.93151	2.93151	4.61e-05	1.36e-06	0.000800513	5.1e-05	-3.09663	-4.2923	FALSE	FALSE	FALSE	FALSE	FALSE	TRUE	FALSE	FALSE	NA	CBL-interacting serine/threonine-protein kinase 7	PF00069.24^Pkinase^Protein kinase domain^34-290^E:1.3e-71`PF07714.16^Pkinase_Tyr^Protein tyrosine kinase^36-286^E:5.3e-37`PF14531.5^Kinase-like^Kinase-like^120-247^E:1.6e-06`PF03822.13^NAF^NAF domain^318-375^E:6.8e-17	KEGG:ath:AT3G23000
Solyc07g056150.3	-0.961634	-0.493124	6.34108	6.34108	4.62e-05	0.0116353	0.000801496	0.0381355	-3.0961	-1.41867	FALSE	FALSE	FALSE	TRUE	FALSE	FALSE	FALSE	FALSE	GO:000392492|GO:0005525126|GO:0005768108|GO:0005773132|GO:000688819|GO:0015031121|GO:0016020253	Ras-related protein RABB1c	PF00071.21^Ras^Ras family^8-78^E:1.7e-21`PF00071.21^Ras^Ras family^78-105^E:2.9e-07	KEGG:ath:AT4G17170`KO:K07877
Solyc02g087620.3	1.44566	1.2976	5.12801	5.12801	4.66e-05	0.000141549	0.000807412	0.00138554	3.0929	2.85838	FALSE	FALSE	TRUE	FALSE	FALSE	FALSE	FALSE	FALSE	NA	Inositol hexakisphosphate and diphosphoinositol-pentakisphosphate kinase VIP2 {ECO:0000303|PubMed:25231822}	PF00328.21^His_Phos_2^Histidine phosphatase superfamily (branch 2)^365-959^E:3.6e-135	KEGG:ath:AT5G15070`KO:K13024
Solyc06g006100.3	1.87715	3.04409	4.49446	4.49446	4.71e-05	2.34e-07	0.000814075	1.53e-05	3.08934	4.81578	FALSE	FALSE	TRUE	FALSE	FALSE	FALSE	FALSE	FALSE	NA	Anthranilate synthase alpha subunit 2	chloroplastic	PF04715.12^Anth_synt_I_N^Anthranilate synthase component I
Solyc02g093720.3	-2.63782	-3.66586	6.41911	6.41911	4.71e-05	1.59e-06	0.000814075	5.64e-05	-3.08934	-4.24861	FALSE	FALSE	FALSE	FALSE	FALSE	TRUE	FALSE	FALSE	NA	Protein WVD2-like 7 {ECO:0000305}	.	KEGG:ath:AT1G70950
Solyc08g005020.3	-0.746871	-0.73737	6.70097	6.70097	4.74e-05	5.32e-05	0.000817206	0.000661486	-3.08767	-3.17948	FALSE	FALSE	FALSE	FALSE	FALSE	TRUE	FALSE	FALSE	NA	.	.	.
Solyc10g045540.2	-1.96668	-0.613138	5.595	5.595	4.77e-05	0.096204	0.000821604	0.188336	-3.08534	-0.725066	FALSE	FALSE	FALSE	TRUE	FALSE	FALSE	FALSE	FALSE	NA	RNA polymerase II-associated protein 3	PF00515.27^TPR_1^Tetratricopeptide repeat^111-139^E:3.1e-07`PF13374.5^TPR_10^Tetratricopeptide repeat^139-168^E:0.00054`PF13181.5^TPR_8^Tetratricopeptide repeat^142-170^E:0.0057`PF13877.5^RPAP3_C^Potential Monad-binding region of RPAP3^348-437^E:3.2e-24	KEGG:rno:300189
Solyc04g063380.3	-2.70174	-2.79624	7.01587	7.01587	4.83e-05	3.47e-05	0.000831581	0.000481035	-3.0801	-3.31782	FALSE	FALSE	FALSE	FALSE	FALSE	TRUE	FALSE	FALSE	GO:000484214|GO:000973443|GO:001656747	F-box protein SKP2A	PF00646.32^F-box^F-box domain^34-69^E:0.0001`PF13516.5^LRR_6^Leucine Rich repeat^148-170^E:0.6`PF13516.5^LRR_6^Leucine Rich repeat^201-224^E:0.00017`PF13516.5^LRR_6^Leucine Rich repeat^252-276^E:0.33	KEGG:ath:AT1G21410`KO:K03875
Solyc08g081760.2	-1.57904	-1.58885	7.58163	7.58163	4.87e-05	4.59e-05	0.000838178	0.000594338	-3.07666	-3.22597	FALSE	FALSE	FALSE	FALSE	FALSE	TRUE	FALSE	FALSE	GO:0003700267|GO:0004674130|GO:0006952131|GO:0009941135|GO:0043565125	Probable WRKY transcription factor 19	.	KEGG:ath:AT4G12020
Solyc10g008420.3	-1.9907	-1.82069	5.98478	5.98478	4.9e-05	0.00011631	0.00084133	0.00119166	-3.07503	-2.92385	FALSE	FALSE	FALSE	FALSE	FALSE	TRUE	FALSE	FALSE	NA	.	PF12874.6^zf-met^Zinc-finger of C2H2 type^47-71^E:0.006	.
Solyc12g005770.2	-0.891959	-0.45922	5.64328	5.64328	4.9e-05	0.0115368	0.00084133	0.0378813	-3.07503	-1.42158	FALSE	FALSE	FALSE	TRUE	FALSE	FALSE	FALSE	FALSE	NA	.	.	.
Solyc09g098290.3	3.43362	3.02016	4.39236	4.39236	4.92e-05	0.000163033	0.0008433	0.00154769	3.07402	2.81032	FALSE	FALSE	TRUE	FALSE	FALSE	FALSE	FALSE	FALSE	NA	Probably inactive leucine-rich repeat receptor-like protein kinase At3g28040	PF08263.11^LRRNT_2^Leucine rich repeat N-terminal domain^31-70^E:2.4e-09`PF13855.5^LRR_8^Leucine rich repeat^99-158^E:8.8e-09`PF12799.6^LRR_4^Leucine Rich repeats (2 copies)^122-160^E:1.7e-06`PF00560.32^LRR_1^Leucine Rich Repeat^123-144^E:1.4`PF13306.5^LRR_5^Leucine rich repeats (6 copies)^123-206^E:0.096`PF13855.5^LRR_8^Leucine rich repeat^162-208^E:1.8e-06`PF00560.32^LRR_1^Leucine Rich Repeat^1…	KEGG:ath:AT3G28040
Solyc07g054500.3	0.878809	0.84553	5.0535	5.0535	4.94e-05	7.73e-05	0.000845598	0.000875138	3.07284	3.05792	FALSE	FALSE	TRUE	FALSE	FALSE	FALSE	FALSE	FALSE	GO:000467540|GO:000646873|GO:000716643|GO:000762314	Protein STRUBBELIG-RECEPTOR FAMILY 3	PF07714.16^Pkinase_Tyr^Protein tyrosine kinase^38-74^E:5.5e-06`PF00069.24^Pkinase^Protein kinase domain^119-192^E:5.6e-08`PF07714.16^Pkinase_Tyr^Protein tyrosine kinase^120-209^E:6.8e-13	KEGG:ath:AT4G03390
Solyc11g065700.2	-1.8865	-2.11098	5.52269	5.52269	4.96e-05	1.45e-05	0.000847722	0.00025999	-3.07175	-3.58504	FALSE	FALSE	FALSE	FALSE	FALSE	TRUE	FALSE	FALSE	GO:0003677437|GO:0003700346|GO:000955551|GO:0009793126|GO:004589246|GO:004831624	Nuclear transcription factor Y subunit A-9	PF02045.14^CBFB_NFYA^CCAAT-binding transcription factor (CBF-B/NF-YA) subunit B^29-62^E:7.2e-11	KEGG:ath:AT3G20910`KO:K08064
Solyc01g073910.3	2.12929	2.73558	3.61538	3.61538	4.97e-05	2.54e-06	0.000847722	7.64e-05	3.07175	4.11663	FALSE	FALSE	TRUE	FALSE	FALSE	FALSE	FALSE	FALSE	NA	Homeobox-leucine zipper protein HOX27	PF00046.28^Homeobox^Homeobox domain^192-246^E:4.2e-15`PF02183.17^HALZ^Homeobox associated leucine zipper^248-282^E:5.9e-11	KEGG:ath:AT5G06710`KO:K09338
Solyc04g012030.3	2.99345	1.78609	2.79271	2.79271	4.99e-05	0.00368451	0.000850702	0.0158658	3.07022	1.79954	TRUE	FALSE	FALSE	FALSE	FALSE	FALSE	FALSE	FALSE	NA	Protein S-acyltransferase 8	PF01529.19^DHHC^DHHC palmitoyltransferase^134-257^E:1.3e-37	KEGG:ath:AT4G24630`KO:K16675
Solyc05g026570.3	2.82126	1.11134	4.91532	4.91532	5e-05	0.0373308	0.000850825	0.0920522	3.07016	1.03597	TRUE	FALSE	FALSE	FALSE	FALSE	FALSE	FALSE	FALSE	NA	Probable NAD(P)H dehydrogenase subunit CRR3	chloroplastic {ECO:0000305}	.
Solyc05g014240.3	1.23607	0.931584	5.07806	5.07806	5.03e-05	0.000724495	0.000856525	0.00466734	3.06726	2.33093	FALSE	FALSE	TRUE	FALSE	FALSE	FALSE	FALSE	FALSE	GO:000467477	Probable LRR receptor-like serine/threonine-protein kinase At1g67720	PF08263.11^LRRNT_2^Leucine rich repeat N-terminal domain^5-26^E:3`PF12819.6^Malectin_like^Carbohydrate-binding protein of the ER^36-193^E:1.8e-28`PF12819.6^Malectin_like^Carbohydrate-binding protein of the ER^211-386^E:2.1e-51	KEGG:ath:AT1G67720
Solyc09g011030.3	-5.6413	-4.78685	9.06726	9.06726	5.05e-05	0.000177338	0.000857363	0.00164469	-3.06684	-2.78392	FALSE	FALSE	FALSE	FALSE	FALSE	TRUE	FALSE	FALSE	NA	Thaumatin-like protein	.	.
Solyc08g081950.3	-1.05003	-1.16892	7.4064	7.4064	5.1e-05	1.59e-05	0.000864873	0.00027781	-3.06305	-3.55625	FALSE	FALSE	FALSE	FALSE	FALSE	TRUE	FALSE	FALSE	GO:000484237|GO:000651150|GO:003162539	Ubiquitin-conjugating enzyme E2 10	PF00179.25^UQ_con^Ubiquitin-conjugating enzyme^5-141^E:5.8e-54	KEGG:ath:AT5G53300
Solyc03g114450.3	-1.8436	-2.07449	9.38587	9.38587	5.1e-05	1.51e-05	0.000864873	0.000268055	-3.06305	-3.57178	FALSE	FALSE	FALSE	FALSE	FALSE	TRUE	FALSE	FALSE	NA	Calcium sensing receptor	chloroplastic	PF00581.19^Rhodanese^Rhodanese-like domain^234-348^E:0.00022
Solyc02g089615.1	-3.41493	-4.56171	4.2257	4.2257	5.11e-05	3.07e-06	0.000864873	8.54e-05	-3.06305	-4.0684	FALSE	FALSE	FALSE	FALSE	FALSE	TRUE	FALSE	FALSE	NA	.	PF08132.10^AdoMetDC_leader^S-adenosyl-l-methionine decarboxylase leader peptide^1-45^E:1.1e-28	.
Solyc03g123620.4	3.40377	0.32852	3.79653	3.79653	5.12e-05	0.569202	0.000866616	0.690203	3.06217	0.161023	TRUE	FALSE	FALSE	FALSE	FALSE	FALSE	FALSE	FALSE	GO:000557686|GO:000561865|GO:00305999|GO:00425459|GO:00453309|GO:004549015	Pectinesterase 3	PF04043.14^PMEI^Plant invertase/pectin methylesterase inhibitor^68-215^E:1.2e-24`PF01095.18^Pectinesterase^Pectinesterase^260-341^E:3.5e-28	.
Solyc03g121270.3	1.83211	2.1396	7.38422	7.38422	5.16e-05	1.03e-05	0.000872244	0.000202263	3.05936	3.69408	FALSE	FALSE	TRUE	FALSE	FALSE	FALSE	FALSE	FALSE	NA	IAA-amino acid hydrolase ILR1-like 4 {ECO:0000303|PubMed:10072397}	PF01546.27^Peptidase_M20^Peptidase family M20/M25/M40^110-422^E:4.2e-35`PF07687.13^M20_dimer^Peptidase dimerisation domain^218-312^E:3.3e-10	KEGG:ath:AT1G51760`KO:K21604
Solyc12g009840.2	1.63171	1.22294	3.46993	3.46993	5.19e-05	0.000769982	0.000875276	0.00487622	3.05786	2.31192	FALSE	FALSE	TRUE	FALSE	FALSE	FALSE	FALSE	FALSE	GO:0005774223	Pyrophosphate-energized vacuolar membrane proton pump	PF03030.15^H_PPase^Inorganic H+ pyrophosphatase^25-758^E:6.8e-260	.
Solyc06g076220.3	3.04331	2.28629	3.94644	3.94644	5.19e-05	0.000375409	0.000875276	0.00287707	3.05786	2.54105	FALSE	FALSE	TRUE	FALSE	FALSE	FALSE	FALSE	FALSE	GO:0005576126|GO:0005618116|GO:000966419|GO:000973910|GO:0016020213	Expansin-A7	PF01357.20^Pollen_allerg_1^Pollen allergen^9-86^E:9.9e-27	KEGG:ath:AT2G37640
Solyc05g010810.1	-1.79151	-1.22901	7.27694	7.27694	5.24e-05	0.00155511	0.000881677	0.0082983	-3.05469	-2.08101	FALSE	FALSE	FALSE	FALSE	FALSE	TRUE	FALSE	FALSE	GO:004677742	Phosphatidylinositol 4-kinase gamma 7	PF00454.26^PI3_PI4_kinase^Phosphatidylinositol 3- and 4-kinase^170-421^E:1.5e-45	KEGG:ath:AT2G03890
Solyc06g068950.3	2.40276	-0.119238	4.35464	4.35464	5.27e-05	0.776451	0.000884652	0.850529	3.05323	-0.0703111	TRUE	FALSE	FALSE	FALSE	FALSE	FALSE	FALSE	FALSE	NA	Phosphoethanolamine N-methyltransferase	PF13847.5^Methyltransf_31^Methyltransferase domain^57-179^E:2.6e-10`PF05891.11^Methyltransf_PK^AdoMet dependent proline di-methyltransferase^57-195^E:1.1e-09`PF03848.13^TehB^Tellurite resistance protein TehB^58-157^E:3e-05`PF05401.10^NodS^Nodulation protein S (NodS)^58-159^E:0.00017`PF13649.5^Methyltransf_25^Methyltransferase domain^60-155^E:1.2e-12`PF08241.11^Methyltransf_11^Methyltransferase do…	SAM binding domain^80-158^E:9.1e-05`PF05175.13^MTS^Methyltransferase small domain^264-357^E:3.2e-05`PF02353.19^CMAS^Mycolic acid cyclopropane synthetase^277-463^E:4.7e-15`PF01209.17^Ubie_methyltran^ubiE/COQ5 methyltransferase family^278-395^E:1.4e-09`PF13489.5^Methyltransf_23^Methyltransferase domain^283-428^E:1e-19`PF07021.11^MetW^Methionine biosynthesis protein MetW^283-367^E:6.8e-06`PF13847.5^…
Solyc08g079830.3	-2.41139	-2.04356	5.24935	5.24935	5.27e-05	0.000187233	0.000884652	0.00171555	-3.05323	-2.7656	FALSE	FALSE	FALSE	FALSE	FALSE	TRUE	FALSE	FALSE	GO:0008270131|GO:0009570254	Copper chaperone for superoxide dismutase	chloroplastic/cytosolic	.
Solyc05g056270.3	-1.3302	-0.964318	6.14266	6.14266	5.3e-05	0.00104286	0.000889718	0.00616421	-3.05075	-2.21012	FALSE	FALSE	FALSE	FALSE	FALSE	TRUE	FALSE	FALSE	NA	2	3-dimethylmalate lyase {ECO:0000312|EMBL:ABC88406.1}	PF13714.5^PEP_mutase^Phosphoenolpyruvate phosphomutase^94-333^E:1.5e-48`PF00463.20^ICL^Isocitrate lyase family^157-244^E:1.7e-12
Solyc08g080570.3	1.85228	1.46918	5.58738	5.58738	5.33e-05	0.00049878	0.000893031	0.00355007	3.04913	2.44976	FALSE	FALSE	TRUE	FALSE	FALSE	FALSE	FALSE	FALSE	GO:007155594	UDP-glucose 4-epimerase	PF07676.11^PD40^WD40-like Beta Propeller Repeat^24-42^E:0.11	KEGG:ath:AT1G12780`KO:K01784
Solyc01g098930.3	2.13239	1.33062	3.46643	3.46643	5.34e-05	0.00298764	0.000893031	0.0135171	3.04913	1.86912	TRUE	FALSE	FALSE	FALSE	FALSE	FALSE	FALSE	FALSE	NA	Cyclin-P3-1	PF08613.10^Cyclin^Cyclin^62-135^E:3.8e-16`PF00134.22^Cyclin_N^Cyclin	N-terminal domain^77-133^E:5.2e-06
Solyc08g065870.3	1.52163	2.15841	4.82423	4.82423	5.34e-05	1.14e-06	0.000893099	4.47e-05	3.0491	4.34934	FALSE	FALSE	TRUE	FALSE	FALSE	FALSE	FALSE	FALSE	NA	Protein EARLY FLOWERING 3	.	KEGG:ath:AT2G25930`KO:K12125
Solyc01g094290.3	0.981989	0.845263	6.76501	6.76501	5.37e-05	0.000244622	0.000896245	0.00209179	3.04757	2.67948	FALSE	FALSE	TRUE	FALSE	FALSE	FALSE	FALSE	FALSE	NA	K(+) efflux antiporter 2	chloroplastic {ECO:0000303|PubMed:11500563}	.
Solyc01g106800.3	-1.93663	0.498839	4.01747	4.01747	5.37e-05	0.160951	0.000896245	0.277557	-3.04757	0.556648	FALSE	FALSE	FALSE	TRUE	FALSE	FALSE	FALSE	FALSE	NA	Amino acid permease 6	PF01490.17^Aa_trans^Transmembrane amino acid transporter protein^1-128^E:1.3e-23	KEGG:ath:AT5G49630
Solyc05g054320.3	3.47556	1.4367	5.13461	5.13461	5.39e-05	0.0384576	0.000898327	0.094157	3.04657	1.02615	TRUE	FALSE	FALSE	FALSE	FALSE	FALSE	FALSE	FALSE	NA	Epoxide hydrolase A {ECO:0000303|PubMed:16511284}	PF00561.19^Abhydrolase_1^alpha/beta hydrolase fold^47-158^E:1.6e-15`PF12697.6^Abhydrolase_6^Alpha/beta hydrolase family^63-151^E:1.9e-11`PF12146.7^Hydrolase_4^Serine aminopeptidase	S33^66-161^E:4.9e-09
Solyc03g097780.3	-1.66764	-1.05748	4.6914	4.6914	5.41e-05	0.00288587	0.000900257	0.0131545	-3.04563	-1.88093	FALSE	FALSE	FALSE	TRUE	FALSE	FALSE	FALSE	FALSE	GO:000013968	Sialyltransferase-like protein 4 {ECO:0000305}	PF00777.17^Glyco_transf_29^Glycosyltransferase family 29 (sialyltransferase)^7-55^E:1.4e-12	KEGG:osa:4328096
Solyc08g080410.3	-0.769561	-0.172011	6.90042	6.90042	5.45e-05	0.239062	0.000906579	0.373102	-3.04259	-0.428172	FALSE	FALSE	FALSE	TRUE	FALSE	FALSE	FALSE	FALSE	NA	Plant UBX domain-containing protein 13 {ECO:0000303|Ref.4}	PF00789.19^UBX^UBX domain^20-48^E:6.2e-05	KEGG:ath:AT4G11740
Solyc06g062400.2	-1.33419	-0.10981	4.54673	4.54673	5.48e-05	0.663818	0.000909736	0.765984	-3.04108	-0.11578	FALSE	FALSE	FALSE	TRUE	FALSE	FALSE	FALSE	FALSE	NA	Protein CHUP1	chloroplastic	.
Solyc11g013100.2	-1.35358	-1.08311	8.08627	8.08627	5.51e-05	0.000469225	0.000913296	0.00339818	-3.03939	-2.46875	FALSE	FALSE	FALSE	FALSE	FALSE	TRUE	FALSE	FALSE	NA	.	PF10961.7^SelK_SelG^Selenoprotein SelK_SelG^29-107^E:7e-23	.
Solyc12g010025.1	4.97225	6.36384	9.89017	9.89017	5.55e-05	7.59e-06	0.000919216	0.000159908	3.03658	3.79613	FALSE	FALSE	TRUE	FALSE	FALSE	FALSE	FALSE	FALSE	GO:0000287102|GO:003014519	Leucine aminopeptidase 1	chloroplastic	PF02789.16^Peptidase_M17_N^Cytosol aminopeptidase family
Solyc03g115500.3	1.87977	2.55058	4.67452	4.67452	5.6e-05	2.07e-06	0.000925972	6.75e-05	3.0334	4.17101	FALSE	FALSE	TRUE	FALSE	FALSE	FALSE	FALSE	FALSE	NA	Heparanase-like protein 1	.	KEGG:ath:AT5G07830
Solyc03g031990.3	1.7308	3.84636	4.33101	4.33101	5.61e-05	5.79e-09	0.000927692	1.21e-06	3.0326	5.91543	FALSE	FALSE	TRUE	FALSE	FALSE	FALSE	FALSE	FALSE	NA	Protein PIN-LIKES 1 {ECO:0000303|PubMed:22504182}	.	.
Solyc03g111260.3	2.55624	2.20224	5.37465	5.37465	5.67e-05	0.000213635	0.000935475	0.00188609	3.02897	2.72444	FALSE	FALSE	TRUE	FALSE	FALSE	FALSE	FALSE	FALSE	GO:000372392|GO:000451912|GO:00063648|GO:000941636|GO:000965815|GO:000973435|GO:000979345	Ribonuclease J {ECO:0000303|PubMed:22033332}	PF00753.26^Lactamase_B^Metallo-beta-lactamase superfamily^91-236^E:3.2e-10`PF12706.6^Lactamase_B_2^Beta-lactamase superfamily domain^102-237^E:4.1e-10`PF07521.11^RMMBL^Zn-dependent metallo-hydrolase RNA specificity domain^433-464^E:1.5e-07`PF13837.5^Myb_DNA-bind_4^Myb/SANT-like DNA-binding domain^758-842^E:8e-17	KEGG:ath:AT5G63420
Solyc12g008550.2	1.8894	2.70724	6.75726	6.75726	5.67e-05	1.07e-06	0.00093549	4.24e-05	3.02896	4.37246	FALSE	FALSE	TRUE	FALSE	FALSE	FALSE	FALSE	FALSE	NA	Probable glutamate carboxypeptidase LAMP1 {ECO:0000305}	.	KEGG:ath:AT5G19740`KO:K01301
Solyc07g007200.3	-2.67591	-3.08584	3.33428	3.33428	5.68e-05	1.35e-05	0.000935957	0.000246644	-3.02874	-3.60793	FALSE	FALSE	FALSE	FALSE	FALSE	TRUE	FALSE	FALSE	NA	.	.	.
Solyc01g095620.3	2.07856	0.707767	6.68748	6.68748	5.7e-05	0.0730858	0.000938342	0.152855	3.02764	0.81572	TRUE	FALSE	FALSE	FALSE	FALSE	FALSE	FALSE	FALSE	NA	Hydroquinone glucosyltransferase	PF00201.17^UDPGT^UDP-glucoronosyl and UDP-glucosyl transferase^264-393^E:1.2e-19	KEGG:ag:CAC35167`KO:K08237
Solyc03g093400.2	1.58383	-0.206192	4.71538	4.71538	5.78e-05	0.468823	0.000949116	0.604323	3.02268	-0.218731	TRUE	FALSE	FALSE	FALSE	FALSE	FALSE	FALSE	FALSE	GO:000864311|GO:001529316	Hexose carrier protein HEX6	PF00083.23^Sugar_tr^Sugar (and other) transporter^29-488^E:4.8e-116`PF07690.15^MFS_1^Major Facilitator Superfamily^60-438^E:8.2e-22	KEGG:rcu:8289638
Solyc07g055060.3	-1.33467	-0.677777	8.03472	8.03472	5.79e-05	0.0132879	0.000950207	0.0419176	-3.02218	-1.3776	FALSE	FALSE	FALSE	TRUE	FALSE	FALSE	FALSE	FALSE	GO:000609926|GO:001597955|GO:001603613|GO:004804685|GO:004836631	Phosphoenolpyruvate carboxylase 1	PF00311.16^PEPcase^Phosphoenolpyruvate carboxylase^1-120^E:1.2e-46`PF00311.16^PEPcase^Phosphoenolpyruvate carboxylase^120-452^E:4.3e-139	KEGG:ath:AT1G53310`KO:K01595
Solyc05g007810.3	-1.46133	-1.07345	6.70006	6.70006	5.84e-05	0.000999977	0.000956295	0.00596976	-3.01941	-2.22404	FALSE	FALSE	FALSE	FALSE	FALSE	TRUE	FALSE	FALSE	NA	KH domain-containing protein HEN4 {ECO:0000305}	PF00013.28^KH_1^KH domain^103-171^E:1.9e-14`PF00013.28^KH_1^KH domain^237-285^E:1.9e-10	KEGG:ath:AT5G53060`KO:K21444
Solyc07g066570.3	-1.36812	-0.795335	5.43628	5.43628	5.85e-05	0.00599082	0.000956295	0.023054	-3.01941	-1.63725	FALSE	FALSE	FALSE	TRUE	FALSE	FALSE	FALSE	FALSE	NA	.	.	.
Solyc11g071820.2	-3.68582	-3.99264	6.16445	6.16445	5.85e-05	2.64e-05	0.000956295	0.000400188	-3.01941	-3.39774	FALSE	FALSE	FALSE	FALSE	FALSE	TRUE	FALSE	FALSE	NA	DnaJ protein homolog 1	PF07714.16^Pkinase_Tyr^Protein tyrosine kinase^49-185^E:1.7e-15`PF00069.24^Pkinase^Protein kinase domain^57-193^E:3e-11	KEGG:ath:AT1G49730
Solyc06g007320.3	-1.57439	-1.56875	8.20056	8.20056	5.86e-05	6.08e-05	0.000956295	0.000728213	-3.01941	-3.13774	FALSE	FALSE	FALSE	FALSE	FALSE	TRUE	FALSE	FALSE	GO:000484221|GO:001656757	Ubiquitin-activating enzyme E1 2	PF10585.8^UBA_e1_thiolCys^Ubiquitin-activating enzyme active site^2-93^E:5.6e-07`PF00899.20^ThiF^ThiF family^120-309^E:1.2e-61`PF10585.8^UBA_e1_thiolCys^Ubiquitin-activating enzyme active site^307-383^E:1.6e-19	KEGG:ath:AT5G06460`KO:K03178
Solyc04g051710.2	-1.05551	-0.328287	5.81102	5.81102	5.86e-05	0.109658	0.000956295	0.2085	-3.01941	-0.680893	FALSE	FALSE	FALSE	TRUE	FALSE	FALSE	FALSE	FALSE	NA	Uncharacterized protein At5g64816	.	KEGG:ath:AT5G64816
Solyc11g013120.2	1.46373	0.473853	5.14793	5.14793	5.87e-05	0.0915902	0.00095635	0.181569	3.01938	0.740959	TRUE	FALSE	FALSE	FALSE	FALSE	FALSE	FALSE	FALSE	NA	.	PF02537.14^CRCB^CrcB-like protein	Camphor Resistance (CrcB)^57-176^E:3.3e-15
Solyc07g052980.3	2.8163	1.14242	7.66537	7.66537	5.89e-05	0.0341717	0.000958677	0.0858561	3.01833	1.06623	TRUE	FALSE	FALSE	FALSE	FALSE	FALSE	FALSE	FALSE	GO:000455314|GO:0005618126|GO:004804684|GO:007155579	Xyloglucan endotransglucosylase/hydrolase protein 9	PF00722.20^Glyco_hydro_16^Glycosyl hydrolases family 16^27-203^E:1.2e-55`PF06955.11^XET_C^Xyloglucan endo-transglycosylase (XET) C-terminus^240-286^E:6.2e-18	KEGG:ath:AT4G03210`KO:K08235
Solyc03g007775.1	-1.52106	-2.19729	4.83095	4.83095	5.89e-05	1.07e-06	0.000958749	4.24e-05	-3.0183	-4.37246	FALSE	FALSE	FALSE	FALSE	FALSE	TRUE	FALSE	FALSE	NA	Probable membrane-associated kinase regulator 6	.	KEGG:ath:AT5G52900
Solyc09g097780.2	-2.20099	-0.481454	6.94365	6.94365	6e-05	0.22844	0.000975237	0.360292	-3.01089	-0.443346	FALSE	FALSE	FALSE	TRUE	FALSE	FALSE	FALSE	FALSE	NA	Glycine-rich protein	PF07172.10^GRP^Glycine rich protein family^1-98^E:2.8e-19	.
Solyc10g086500.1	3.79074	4.01696	5.27386	5.27386	6.03e-05	3.42e-05	0.000978885	0.000477498	3.00927	3.32103	FALSE	FALSE	TRUE	FALSE	FALSE	FALSE	FALSE	FALSE	GO:005511445	Steroid 5-alpha-reductase DET2	PF02544.15^Steroid_dh^3-oxo-5-alpha-steroid 4-dehydrogenase^109-257^E:7.7e-51`PF06966.11^DUF1295^Protein of unknown function (DUF1295)^114-214^E:4e-06`PF04191.12^PEMT^Phospholipid methyltransferase^165-237^E:2.4e-06`PF01222.16^ERG4_ERG24^Ergosterol biosynthesis ERG4/ERG24 family^185-252^E:0.00014	KEGG:sly:543801`KO:K09591
Solyc08g076840.3	1.1993	0.461839	6.27167	6.27167	6.04e-05	0.0519251	0.000979839	0.118009	3.00885	0.928083	TRUE	FALSE	FALSE	FALSE	FALSE	FALSE	FALSE	FALSE	NA	33 kDa ribonucleoprotein	chloroplastic	PF00076.21^RRM_1^RNA recognition motif. (a.k.a. RRM
Solyc06g073450.3	-1.09554	-0.839535	7.71305	7.71305	6.08e-05	0.000756565	0.0009825	0.00481587	-3.00767	-2.31733	FALSE	FALSE	FALSE	FALSE	FALSE	TRUE	FALSE	FALSE	NA	.	PF07939.10^DUF1685^Protein of unknown function (DUF1685)^53-108^E:5.6e-27	.
Solyc11g020670.1	2.29596	2.03363	4.24755	4.24755	6.08e-05	0.000209546	0.0009825	0.00186328	3.00767	2.72972	FALSE	FALSE	TRUE	FALSE	FALSE	FALSE	FALSE	FALSE	NA	Transcription factor TCP8	PF03634.12^TCP^TCP family transcription factor^87-200^E:9.9e-38	KEGG:ath:AT1G35560
Solyc02g081150.1	2.59918	2.30408	4.26178	4.26178	6.08e-05	0.000207258	0.0009825	0.00184873	3.00767	2.73313	FALSE	FALSE	TRUE	FALSE	FALSE	FALSE	FALSE	FALSE	NA	.	.	.
Solyc04g080600.3	0.846854	0.587902	6.1716	6.1716	6.09e-05	0.00175498	0.0009825	0.00905489	3.00767	2.04312	FALSE	FALSE	TRUE	FALSE	FALSE	FALSE	FALSE	FALSE	NA	Auxilin-like protein 1	.	KEGG:ath:AT1G75310
Solyc04g049720.3	1.98402	1.17379	3.74293	3.74293	6.11e-05	0.00418412	0.000984438	0.0175677	3.00681	1.75528	TRUE	FALSE	FALSE	FALSE	FALSE	FALSE	FALSE	FALSE	NA	Leucine aminopeptidase	PF01433.19^Peptidase_M1^Peptidase family M1 domain^224-439^E:4.6e-42`PF09127.10^Leuk-A4-hydro_C^Leukotriene A4 hydrolase	C-terminal^494-608^E:3.3e-28
Solyc08g079840.2	2.69168	3.42075	4.48609	4.48609	6.11e-05	5.49e-06	0.000984438	0.00012667	3.00681	3.89733	FALSE	FALSE	TRUE	FALSE	FALSE	FALSE	FALSE	FALSE	NA	Subtilisin-like protease SBT1.7 {ECO:0000303|PubMed:16193095}	PF00082.21^Peptidase_S8^Subtilase family^42-473^E:6.2e-57`PF02225.21^PA^PA domain^280-356^E:2.2e-08	KEGG:ath:AT2G05920
Solyc07g065690.3	-1.30732	-0.941426	5.33468	5.33468	6.13e-05	0.0012187	0.000986004	0.00692973	-3.00612	-2.15928	FALSE	FALSE	FALSE	FALSE	FALSE	TRUE	FALSE	FALSE	NA	Altered inheritance of mitochondria protein 32	PF06999.11^Suc_Fer-like^Sucrase/ferredoxin-like^81-292^E:3.7e-41	KEGG:cgr:CAGL0L01529g
Solyc01g100110.3	1.21074	-0.3997	6.46164	6.46164	6.15e-05	0.0914116	0.000986806	0.181427	3.00577	-0.741299	TRUE	FALSE	FALSE	FALSE	FALSE	FALSE	FALSE	FALSE	NA	Probable protein phosphatase 2C 5	.	.
Solyc06g069030.3	-1.36995	-1.77695	7.13009	7.13009	6.15e-05	3.46e-06	0.000986806	9.19e-05	-3.00577	-4.03681	FALSE	FALSE	FALSE	FALSE	FALSE	TRUE	FALSE	FALSE	NA	.	.	.
Solyc06g009120.3	-1.65237	-1.74718	4.98298	4.98298	6.18e-05	3.49e-05	0.000990228	0.00048268	-3.00426	-3.31634	FALSE	FALSE	FALSE	FALSE	FALSE	TRUE	FALSE	FALSE	NA	.	.	.
Solyc06g068450.2	-1.93084	-0.872541	5.44521	5.44521	6.18e-05	0.0240199	0.000990228	0.065961	-3.00426	-1.18071	FALSE	FALSE	FALSE	TRUE	FALSE	FALSE	FALSE	FALSE	NA	CBL-interacting serine/threonine-protein kinase 25	PF00069.24^Pkinase^Protein kinase domain^27-281^E:1.1e-76`PF07714.16^Pkinase_Tyr^Protein tyrosine kinase^28-276^E:6.5e-41`PF14531.5^Kinase-like^Kinase-like^116-230^E:7.4e-06`PF03822.13^NAF^NAF domain^318-374^E:1.4e-18	KEGG:ath:AT5G25110
Solyc02g077880.3	3.90285	5.97043	8.02874	8.02874	6.2e-05	1.42e-06	0.000992128	5.23e-05	3.00343	4.28138	FALSE	FALSE	TRUE	FALSE	FALSE	FALSE	FALSE	FALSE	NA	Auxin-repressed 12.5 kDa protein	PF05564.11^Auxin_repressed^Dormancy/auxin associated protein^7-120^E:1.1e-54	KEGG:ath:AT2G33830
Solyc01g059930.3	-0.971431	-0.568789	7.9561	7.9561	6.26e-05	0.00595341	0.00100013	0.0229588	-2.99995	-1.63905	FALSE	FALSE	FALSE	TRUE	FALSE	FALSE	FALSE	FALSE	NA	Universal stress protein PHOS32 {ECO:0000303|PubMed:12644671}	PF00582.25^Usp^Universal stress protein family^8-159^E:1.7e-26	KEGG:ath:AT5G54430
Solyc03g120090.1	-6.03108	-6.40948	8.72648	8.72648	6.28e-05	3.87e-05	0.00100277	0.000523431	-2.9988	-3.28114	FALSE	FALSE	FALSE	FALSE	FALSE	TRUE	FALSE	FALSE	GO:004698222	Pyridoxal 5'-phosphate synthase-like subunit PDX1.2	PF01680.16^SOR_SNZ^SOR/SNZ family^23-223^E:4.7e-87`PF05690.13^ThiG^Thiazole biosynthesis protein ThiG^211-267^E:7.3e-06	KEGG:ath:AT3G16050`KO:K06215
Solyc12g009440.2	2.44253	1.13765	7.59727	7.59727	6.29e-05	0.0191398	0.00100328	0.0555063	2.99858	1.25566	TRUE	FALSE	FALSE	FALSE	FALSE	FALSE	FALSE	FALSE	NA	.	.	.
Solyc11g006820.2	-0.82674	-0.489659	7.40825	7.40825	6.36e-05	0.00573333	0.00101325	0.0223182	-2.99428	-1.65134	FALSE	FALSE	FALSE	TRUE	FALSE	FALSE	FALSE	FALSE	GO:000039849|GO:0003729106|GO:007101121|GO:007101326	Probable small nuclear ribonucleoprotein G	.	KEGG:ath:AT2G23930`KO:K11099
Solyc05g013280.3	1.07948	0.26215	4.89263	4.89263	6.38e-05	0.200392	0.00101498	0.326625	2.99354	0.485951	TRUE	FALSE	FALSE	FALSE	FALSE	FALSE	FALSE	FALSE	NA	Putative late blight resistance protein homolog R1B-12	PF12061.7^NB-LRR^Late blight resistance protein R1^166-411^E:1.6e-06`PF12061.7^NB-LRR^Late blight resistance protein R1^943-1053^E:2.8e-10`PF00931.21^NB-ARC^NB-ARC domain^1099-1378^E:1e-95	.
Solyc11g007130.2	1.61401	1.72683	6.00024	6.00024	6.39e-05	3.24e-05	0.00101608	0.000458934	2.99307	3.33825	FALSE	FALSE	TRUE	FALSE	FALSE	FALSE	FALSE	FALSE	NA	Hippocampus abundant transcript-like protein 1 {ECO:0000312|MGI:MGI:1913881}	PF07690.15^MFS_1^Major Facilitator Superfamily^59-377^E:4.7e-19`PF07690.15^MFS_1^Major Facilitator Superfamily^241-433^E:4e-09	KEGG:mmu:66631
Solyc03g007530.3	2.25196	0.595095	4.70925	4.70925	6.53e-05	0.143688	0.00103622	0.255392	2.98455	0.592792	TRUE	FALSE	FALSE	FALSE	FALSE	FALSE	FALSE	FALSE	NA	ABC transporter C family member 10	PF00664.22^ABC_membrane^ABC transporter transmembrane region^296-555^E:8.9e-21`PF00005.26^ABC_tran^ABC transporter^630-764^E:1.7e-23`PF00664.22^ABC_membrane^ABC transporter transmembrane region^907-1164^E:1.8e-24`PF00005.26^ABC_tran^ABC transporter^1238-1386^E:2.2e-29	KEGG:ath:AT3G59140
Solyc03g118640.3	1.03417	2.08383	5.08905	5.08905	6.54e-05	1.57e-08	0.00103683	2.5e-06	2.98429	5.60273	FALSE	FALSE	TRUE	FALSE	FALSE	FALSE	FALSE	FALSE	NA	L-threonate dehydrogenase {ECO:0000303|PubMed:27402745}	PF03446.14^NAD_binding_2^NAD binding domain of 6-phosphogluconate dehydrogenase^7-164^E:7.2e-14`PF14833.5^NAD_binding_11^NAD-binding of NADP-dependent 3-hydroxyisobutyrate dehydrogenase^171-289^E:4.6e-20`PF03446.14^NAD_binding_2^NAD binding domain of 6-phosphogluconate dehydrogenase^291-449^E:6.4e-34`PF14833.5^NAD_binding_11^NAD-binding of NADP-dependent 3-hydroxyisobutyrate dehydrogenase^456-576…	KEGG:reh:H16_A1562`KO:K08319
Solyc05g009690.3	-1.27127	0.446339	8.12963	8.12963	6.55e-05	0.0755739	0.00103712	0.156745	-2.98417	0.804805	FALSE	FALSE	FALSE	TRUE	FALSE	FALSE	FALSE	FALSE	GO:008016716	GDT1-like protein 4	PF01169.18^UPF0016^Uncharacterized protein family UPF0016^11-84^E:2.3e-20`PF01169.18^UPF0016^Uncharacterized protein family UPF0016^146-219^E:4.2e-21	KEGG:ath:AT1G25520
Solyc02g090490.3	1.50433	1.23699	5.05003	5.05003	6.57e-05	0.000417178	0.00103972	0.00310833	2.98308	2.50747	FALSE	FALSE	TRUE	FALSE	FALSE	FALSE	FALSE	FALSE	NA	Patatin-like protein 3	PF01734.21^Patatin^Patatin-like phospholipase^91-154^E:2.1e-07	KEGG:ath:AT4G37050
Solyc06g072230.1	2.53415	2.79881	4.93994	4.93994	6.59e-05	2.67e-05	0.00104118	0.000403605	2.98247	3.39404	FALSE	FALSE	TRUE	FALSE	FALSE	FALSE	FALSE	FALSE	NA	Kunitz trypsin inhibitor 2 {ECO:0000305}	PF00197.17^Kunitz_legume^Trypsin and protease inhibitor^23-198^E:1.1e-54	KEGG:ath:AT1G17860
Solyc06g073560.3	4.07753	4.34367	4.32466	4.32466	6.6e-05	5.53e-06	0.00104186	0.000127014	2.98219	3.89615	FALSE	FALSE	TRUE	FALSE	FALSE	FALSE	FALSE	FALSE	GO:0005739212|GO:005066024	2-methylacyl-CoA dehydrogenase	mitochondrial	.
Solyc11g010660.2	-2.40272	-1.87167	6.30149	6.30149	6.61e-05	0.000596659	0.00104186	0.00406869	-2.98219	-2.39055	FALSE	FALSE	FALSE	FALSE	FALSE	TRUE	FALSE	FALSE	NA	Protein ecdysoneless homolog {ECO:0000250|UniProtKB:Q9W032}	PF07093.10^SGT1^SGT1 protein^23-372^E:5.8e-135	KEGG:ath:AT5G65490
Solyc05g053040.3	-1.77024	-1.58284	6.33295	6.33295	6.63e-05	0.000192717	0.00104396	0.0017547	-2.98132	-2.7558	FALSE	FALSE	FALSE	FALSE	FALSE	TRUE	FALSE	FALSE	GO:000020912|GO:000484218|GO:000578989|GO:000651130|GO:000941438|GO:000965173|GO:000973760|GO:001656756|GO:004316123|GO:004323121|GO:006163028	E3 ubiquitin-protein ligase SDIR1 {ECO:0000305}	PF13639.5^zf-RING_2^Ring finger domain^213-255^E:8.9e-13`PF13923.5^zf-C3HC4_2^Zinc finger	C3HC4 type (RING finger)^214-254^E:2e-10`PF17123.4^zf-RING_11^RING-like zinc finger^214-241^E:7.8e-09`PF00097.24^zf-C3HC4^Zinc finger
Solyc08g005230.3	-0.76955	-0.798145	8.0086	8.0086	6.72e-05	4.56e-05	0.00105756	0.00059173	-2.97569	-3.22788	FALSE	FALSE	FALSE	FALSE	FALSE	TRUE	FALSE	FALSE	NA	.	PF07889.11^DUF1664^Protein of unknown function (DUF1664)^88-211^E:7.4e-52	.
Solyc12g010020.2	4.03302	5.1796	9.40811	9.40811	6.73e-05	7.91e-06	0.00105812	0.000165294	2.97547	3.78174	FALSE	FALSE	TRUE	FALSE	FALSE	FALSE	FALSE	FALSE	GO:003014518	Leucine aminopeptidase	chloroplastic	.
Solyc06g050350.3	2.48784	1.66109	3.44587	3.44587	6.76e-05	0.00194758	0.00106151	0.00980358	2.97408	2.00862	FALSE	FALSE	TRUE	FALSE	FALSE	FALSE	FALSE	FALSE	NA	WEB family protein At2g38370	PF05701.10^WEMBL^Weak chloroplast movement under blue light^84-322^E:1.5e-23	KEGG:ath:AT2G38370
Solyc01g096660.3	-1.48213	-2.31838	8.46667	8.46667	6.77e-05	4.65e-07	0.00106151	2.43e-05	-2.97408	-4.61409	FALSE	FALSE	FALSE	FALSE	FALSE	TRUE	FALSE	FALSE	GO:000953544|GO:00095797|GO:00097352	Protein MAINTENANCE OF PSII UNDER HIGH LIGHT 1 {ECO:0000303|PubMed:25846821}	.	KEGG:ath:AT5G07020
Solyc10g080420.2	1.17123	1.17516	6.01577	6.01577	6.82e-05	6.43e-05	0.0010681	0.000760072	2.97139	3.11915	FALSE	FALSE	TRUE	FALSE	FALSE	FALSE	FALSE	FALSE	NA	FT-interacting protein 1 {ECO:0000303|PubMed:22529749}	PF00168.29^C2^C2 domain^40-132^E:7.9e-22`PF00168.29^C2^C2 domain^201-308^E:6.5e-20`PF00168.29^C2^C2 domain^364-475^E:6.5e-23`PF06398.10^Pex24p^Integral peroxisomal membrane peroxin^593-756^E:2.6e-06`PF08372.9^PRT_C^Plant phosphoribosyltransferase C-terminal^620-775^E:4.9e-82	KEGG:ath:AT5G06850
Solyc01g098140.3	-2.17841	-1.64932	4.36683	4.36683	6.83e-05	0.000796736	0.00106857	0.00499538	-2.9712	-2.30143	FALSE	FALSE	FALSE	FALSE	FALSE	TRUE	FALSE	FALSE	NA	Carboxylesterase 1	PF10340.8^Say1_Mug180^Steryl acetyl hydrolase^32-192^E:2.7e-06`PF07859.12^Abhydrolase_3^alpha/beta hydrolase fold^88-312^E:1.8e-45`PF07859.12^Abhydrolase_3^alpha/beta hydrolase fold^409-633^E:7.9e-46	.
Solyc08g068150.3	-2.17994	-1.33401	9.9621	9.9621	6.87e-05	0.00411928	0.0010734	0.0173708	-2.96924	-1.76018	FALSE	FALSE	FALSE	TRUE	FALSE	FALSE	FALSE	FALSE	NA	BURP domain protein RD22 {ECO:0000303|PubMed:9790599}	PF03181.14^BURP^BURP domain^1-140^E:2.2e-60	KEGG:ath:AT5G25610
Solyc05g011980.3	1.23998	0.249017	6.44732	6.44732	6.88e-05	0.299778	0.0010734	0.440317	2.96924	0.356235	TRUE	FALSE	FALSE	FALSE	FALSE	FALSE	FALSE	FALSE	NA	.	.	.
Solyc02g064950.3	1.03488	0.204769	7.18625	7.18625	6.88e-05	0.302364	0.0010734	0.442601	2.96924	0.353987	TRUE	FALSE	FALSE	FALSE	FALSE	FALSE	FALSE	FALSE	NA	Protein IRX15-LIKE	PF04669.12^Polysacc_synt_4^Polysaccharide biosynthesis^95-283^E:1.9e-75	KEGG:ath:AT5G67210
Solyc08g076160.3	2.03128	1.94298	5.12653	5.12653	6.89e-05	0.000102551	0.0010743	0.0010766	2.96888	2.96795	FALSE	FALSE	TRUE	FALSE	FALSE	FALSE	FALSE	FALSE	NA	Extra-large guanine nucleotide-binding protein 3	PF00503.19^G-alpha^G-protein alpha subunit^426-803^E:4e-65	KEGG:ath:AT1G31930
Solyc08g081030.1	-1.41349	-1.66746	8.73433	8.73433	6.93e-05	1.2e-05	0.00107772	0.000226964	-2.96749	-3.64404	FALSE	FALSE	FALSE	FALSE	FALSE	TRUE	FALSE	FALSE	NA	5-amino-6-(5-phospho-D-ribitylamino)uracil phosphatase	chloroplastic {ECO:0000303|PubMed:27490826}	PF13419.5^HAD_2^Haloacid dehalogenase-like hydrolase^199-314^E:2.5e-19`PF00702.25^Hydrolase^haloacid dehalogenase-like hydrolase^216-307^E:5.9e-09`PF13242.5^Hydrolase_like^HAD-hyrolase-like^269-316^E:5.2e-05
Solyc02g068180.3	-1.12693	-0.944251	4.32424	4.32424	6.93e-05	0.000342685	0.00107772	0.00267731	-2.96749	-2.5723	FALSE	FALSE	FALSE	FALSE	FALSE	TRUE	FALSE	FALSE	GO:00052152|GO:000994120|GO:001602059|GO:001688711	ABC transporter I family member 11	chloroplastic	PF00005.26^ABC_tran^ABC transporter^64-217^E:4.7e-24
Solyc06g071830.2	-5.99434	-3.57124	5.84526	5.84526	6.94e-05	0.000479422	0.00107772	0.00345647	-2.96749	-2.46137	FALSE	FALSE	FALSE	FALSE	FALSE	TRUE	FALSE	FALSE	NA	BTB/POZ and TAZ domain-containing protein 1	PF02135.15^zf-TAZ^TAZ zinc finger^21-107^E:1e-11	KEGG:ath:AT5G63160
Solyc02g068240.3	0.82704	0.464266	6.27614	6.27614	6.99e-05	0.00869776	0.00108369	0.0305329	2.96509	1.51523	TRUE	FALSE	FALSE	FALSE	FALSE	FALSE	FALSE	FALSE	NA	Diacylglycerol O-acyltransferase 2D {ECO:0000305}	PF03982.12^DAGAT^Diacylglycerol acyltransferase^15-43^E:1.6e-05`PF03982.12^DAGAT^Diacylglycerol acyltransferase^79-105^E:6.2e-08`PF03982.12^DAGAT^Diacylglycerol acyltransferase^106-160^E:2.8e-11	KEGG:gmx:100784657`KO:K14457
Solyc10g086360.2	0.854481	0.0782979	5.81831	5.81831	6.99e-05	0.629843	0.00108369	0.739097	2.96509	0.131299	TRUE	FALSE	FALSE	FALSE	FALSE	FALSE	FALSE	FALSE	NA	.	PF13913.5^zf-C2HC_2^zinc-finger of a C2HC-type^222-235^E:0.21	.
Solyc08g081730.3	-2.57198	-2.61858	9.09467	9.09467	7.03e-05	5.91e-05	0.00108881	0.000712501	-2.96305	-3.14721	FALSE	FALSE	FALSE	FALSE	FALSE	TRUE	FALSE	FALSE	NA	Reticulon-like protein B2	PF02453.16^Reticulon^Reticulon^85-240^E:3.6e-57	KEGG:ath:AT4G11220
Solyc01g104910.3	-1.13523	-0.869334	7.91487	7.91487	7.07e-05	0.000855687	0.00109174	0.00527589	-2.96188	-2.2777	FALSE	FALSE	FALSE	FALSE	FALSE	TRUE	FALSE	FALSE	NA	Probable WRKY transcription factor 19	.	KEGG:ath:AT4G12020
Solyc01g105560.3	1.8071	-0.248879	6.34316	6.34316	7.07e-05	0.459314	0.00109174	0.595908	2.96188	-0.224821	TRUE	FALSE	FALSE	FALSE	FALSE	FALSE	FALSE	FALSE	GO:000552528|GO:000957049|GO:001602046	Bifunctional riboflavin biosynthesis protein RIBA 1	chloroplastic	PF00926.18^DHBP_synthase^3
Solyc03g112340.1	-2.88768	-3.07858	4.86502	4.86502	7.11e-05	3.59e-05	0.00109605	0.000493404	-2.96017	-3.3068	FALSE	FALSE	FALSE	FALSE	FALSE	TRUE	FALSE	FALSE	NA	E3 ubiquitin-protein ligase ATL31	PF13639.5^zf-RING_2^Ring finger domain^118-161^E:1.2e-13`PF17123.4^zf-RING_11^RING-like zinc finger^118-147^E:9.3e-11`PF13923.5^zf-C3HC4_2^Zinc finger	C3HC4 type (RING finger)^118-160^E:5.5e-09`PF00097.24^zf-C3HC4^Zinc finger
Solyc03g112630.3	2.17283	1.40391	4.08764	4.08764	7.11e-05	0.00254191	0.00109605	0.0119672	2.96017	1.92201	TRUE	FALSE	FALSE	FALSE	FALSE	FALSE	FALSE	FALSE	NA	Plant UBX domain-containing protein 10 {ECO:0000303|Ref.4}	PF00789.19^UBX^UBX domain^350-426^E:3.2e-18	KEGG:ath:AT4G10790`KO:K18726
Solyc01g110440.4	1.56264	-0.305938	5.69515	5.69515	7.12e-05	0.298471	0.00109638	0.438808	2.96004	-0.357726	TRUE	FALSE	FALSE	FALSE	FALSE	FALSE	FALSE	FALSE	NA	Arginine decarboxylase	PF02784.15^Orn_Arg_deC_N^Pyridoxal-dependent decarboxylase	pyridoxal binding domain^148-401^E:4.7e-39
Solyc08g066490.3	1.28265	0.440656	3.93618	3.93618	7.19e-05	0.0816059	0.00110643	0.166232	2.95608	0.779286	TRUE	FALSE	FALSE	FALSE	FALSE	FALSE	FALSE	FALSE	NA	Probably inactive leucine-rich repeat receptor-like protein kinase At2g25790	PF08263.11^LRRNT_2^Leucine rich repeat N-terminal domain^26-65^E:1.6e-08`PF00560.32^LRR_1^Leucine Rich Repeat^118-134^E:1.5`PF00560.32^LRR_1^Leucine Rich Repeat^236-258^E:0.82`PF08263.11^LRRNT_2^Leucine rich repeat N-terminal domain^310-329^E:3800`PF13855.5^LRR_8^Leucine rich repeat^475-534^E:1e-08`PF07714.16^Pkinase_Tyr^Protein tyrosine kinase^702-924^E:1.8e-12`PF00069.24^Pkinase^Protein kinase …	KEGG:ath:AT2G25790
Solyc02g063160.3	-1.23802	0.205735	5.83475	5.83475	7.2e-05	0.38679	0.00110643	0.527215	-2.95608	0.278012	FALSE	FALSE	FALSE	TRUE	FALSE	FALSE	FALSE	FALSE	NA	Caffeoylshikimate esterase	PF12146.7^Hydrolase_4^Serine aminopeptidase	S33^111-353^E:2.3e-62`PF12697.6^Abhydrolase_6^Alpha/beta hydrolase family^116-355^E:8.7e-14`PF00561.19^Abhydrolase_1^alpha/beta hydrolase fold^116-350^E:3.9e-10
Solyc04g005800.3	-2.11838	-0.856318	5.64764	5.64764	7.22e-05	0.0422306	0.001109	0.100637	-2.95507	-0.997241	FALSE	FALSE	FALSE	TRUE	FALSE	FALSE	FALSE	FALSE	NA	Homeobox-leucine zipper protein HAT5	PF00046.28^Homeobox^Homeobox domain^81-134^E:9.9e-15`PF05920.10^Homeobox_KN^Homeobox KN domain^105-132^E:8.6e-06`PF02183.17^HALZ^Homeobox associated leucine zipper^136-177^E:3.1e-17	KEGG:ath:AT3G01470`KO:K09338
Solyc10g086280.2	3.1416	-1.89735	7.36161	7.36161	7.24e-05	0.00358998	0.00111098	0.0155652	2.95429	-1.80785	TRUE	FALSE	FALSE	FALSE	FALSE	FALSE	FALSE	FALSE	NA	.	.	KEGG:ath:AT2G36950
Solyc08g082040.3	1.28796	0.859628	4.07018	4.07018	7.29e-05	0.00245261	0.00111723	0.0116529	2.95186	1.93357	TRUE	FALSE	FALSE	FALSE	FALSE	FALSE	FALSE	FALSE	NA	Extra-large guanine nucleotide-binding protein 1	PF11331.7^zinc_ribbon_12^Probable zinc-ribbon domain^521-565^E:1.1e-17	KEGG:ath:AT2G23460
Solyc11g066820.2	2.59471	1.57456	6.90468	6.90468	7.32e-05	0.00406071	0.00111933	0.0171791	2.95104	1.765	TRUE	FALSE	FALSE	FALSE	FALSE	FALSE	FALSE	FALSE	GO:0000139231|GO:0005794349|GO:0071555129	Glucomannan 4-beta-mannosyltransferase 2 {ECO:0000305}	PF13641.5^Glyco_tranf_2_3^Glycosyltransferase like family 2^88-323^E:2.9e-22`PF00535.25^Glycos_transf_2^Glycosyl transferase family 2^93-254^E:2.7e-13`PF13506.5^Glyco_transf_21^Glycosyl transferase family 21^152-321^E:1.1e-08`PF13632.5^Glyco_trans_2_3^Glycosyl transferase family group 2^181-390^E:8.9e-25	KEGG:ath:AT5G22740`KO:K13680
Solyc09g084450.3	6.75482	1.93911	10.5837	10.5837	7.32e-05	0.0837981	0.00111933	0.169599	2.95104	0.770576	TRUE	FALSE	FALSE	FALSE	FALSE	FALSE	FALSE	FALSE	GO:000486712|GO:0005576172|GO:000961145	Wound-induced proteinase inhibitor 1	PF00280.17^potato_inhibit^Potato inhibitor I family^48-110^E:5.6e-24	.
Solyc02g079930.3	-5.53035	-8.43456	7.85984	7.85984	7.34e-05	2.85e-06	0.00112141	8.17e-05	-2.95023	-4.08784	FALSE	FALSE	FALSE	FALSE	FALSE	TRUE	FALSE	FALSE	NA	Protein HEAT-STRESS-ASSOCIATED 32 {ECO:0000303|PubMed:16500991}	PF02679.14^ComA^(2R)-phospho-3-sulfolactate synthase (ComA)^12-84^E:4.1e-20`PF02679.14^ComA^(2R)-phospho-3-sulfolactate synthase (ComA)^84-133^E:3.5e-10	KEGG:ath:AT4G21320
Solyc03g025630.3	1.23657	1.75683	3.91159	3.91159	7.37e-05	1.55e-06	0.00112434	5.54e-05	2.9491	4.2568	FALSE	FALSE	TRUE	FALSE	FALSE	FALSE	FALSE	FALSE	NA	Tripeptidyl-peptidase 2	.	KEGG:osa:4330237`KO:K01280
Solyc08g076450.3	-1.41431	-1.70432	7.90957	7.90957	7.38e-05	1.02e-05	0.00112434	0.0002001	-2.9491	-3.69875	FALSE	FALSE	FALSE	FALSE	FALSE	TRUE	FALSE	FALSE	GO:000697957|GO:000957948|GO:001028750	Uncharacterized protein At1g32220	chloroplastic	.
Solyc02g077480.1	-2.12465	-0.758661	5.8188	5.8188	7.39e-05	0.0694072	0.00112479	0.147168	-2.94893	-0.832185	FALSE	FALSE	FALSE	TRUE	FALSE	FALSE	FALSE	FALSE	GO:00007869|GO:000367795|GO:004698214	Histone H3.2	PF00125.23^Histone^Core histone H2A/H2B/H3/H4^1-132^E:9.8e-54	KEGG:nta:107759185`KEGG:nta:107759464`KEGG:nta:107763111`KEGG:nta:107764469`KEGG:nta:107769564`KEGG:nta:107794615`KEGG:nta:107798424`KEGG:nta:107816172`KEGG:nta:107816533`KEGG:nta:107816835`KEGG:nta:107816836`KEGG:nta:107818805`KEGG:nta:107820477`KEGG:nta:107824614`KEGG:nta:107831322`KO:K11253
Solyc12g009140.2	-0.834944	-0.31366	7.34031	7.34031	7.41e-05	0.0629288	0.00112631	0.136523	-2.94834	-0.864793	FALSE	FALSE	FALSE	TRUE	FALSE	FALSE	FALSE	FALSE	GO:000050235|GO:0003735331|GO:000429821|GO:000651172|GO:002262680|GO:004278847	Proteasome subunit alpha type-6-B	.	KEGG:ath:AT2G05840`KO:K02730
Solyc00g187050.3	4.17713	5.82175	10.3665	10.3665	7.41e-05	4.44e-06	0.00112631	0.000108201	2.94834	3.96577	FALSE	FALSE	TRUE	FALSE	FALSE	FALSE	FALSE	FALSE	GO:00002871|GO:00301451	Leucine aminopeptidase 1	chloroplastic	PF02789.16^Peptidase_M17_N^Cytosol aminopeptidase family
Solyc02g089080.2	2.15516	1.03302	6.48999	6.48999	7.42e-05	0.0188797	0.00112646	0.0550053	2.94828	1.2596	TRUE	FALSE	FALSE	FALSE	FALSE	FALSE	FALSE	FALSE	NA	.	.	.
Solyc07g043490.1	4.90001	3.38495	7.72389	7.72389	7.51e-05	0.0013587	0.00113812	0.00751048	2.94381	2.12433	FALSE	FALSE	TRUE	FALSE	FALSE	FALSE	FALSE	FALSE	NA	Scopoletin glucosyltransferase	PF00201.17^UDPGT^UDP-glucoronosyl and UDP-glucosyl transferase^272-406^E:5.8e-26	.
Solyc04g049390.3	-1.24847	-1.29806	6.23404	6.23404	7.54e-05	4.94e-05	0.00114172	0.000625547	-2.94244	-3.20374	FALSE	FALSE	FALSE	FALSE	FALSE	TRUE	FALSE	FALSE	NA	Uncharacterized protein sll0005	.	KEGG:syn:sll0005
Solyc09g009830.3	-1.52116	-1.91921	6.40422	6.40422	7.59e-05	6.28e-06	0.00114625	0.000138277	-2.94072	-3.85925	FALSE	FALSE	FALSE	FALSE	FALSE	TRUE	FALSE	FALSE	NA	Alpha carbonic anhydrase 1	chloroplastic	PF00194.20^Carb_anhydrase^Eukaryotic-type carbonic anhydrase^35-267^E:8.2e-49
Solyc06g071880.3	-0.869233	-0.840863	5.37335	5.37335	7.59e-05	9.35e-05	0.00114625	0.00100499	-2.94072	-2.99784	FALSE	FALSE	FALSE	FALSE	FALSE	TRUE	FALSE	FALSE	GO:0003735180|GO:0005773105|GO:0005774141|GO:0006412159|GO:0009506162|GO:002262550	60S ribosomal protein L17-1	PF00237.18^Ribosomal_L22^Ribosomal protein L22p/L17e^44-80^E:1.3e-11`PF00237.18^Ribosomal_L22^Ribosomal protein L22p/L17e^127-219^E:1e-12	KEGG:ath:AT1G27400`KO:K02880
Solyc06g062960.2	1.34951	1.23225	5.58972	5.58972	7.64e-05	0.000196185	0.00115331	0.00177622	2.93805	2.7505	FALSE	FALSE	TRUE	FALSE	FALSE	FALSE	FALSE	FALSE	NA	.	PF07911.12^DUF1677^Protein of unknown function (DUF1677)^28-117^E:1.3e-37	.
Solyc02g063390.3	2.02167	2.07004	4.14518	4.14518	7.68e-05	0.000101941	0.00115862	0.00107175	2.93606	2.96991	FALSE	FALSE	TRUE	FALSE	FALSE	FALSE	FALSE	FALSE	NA	Uncharacterized protein C594.04c	PF06966.11^DUF1295^Protein of unknown function (DUF1295)^65-304^E:4.8e-63`PF04191.12^PEMT^Phospholipid methyltransferase^229-294^E:1.5e-06	KEGG:spo:SPCC594.04c
Solyc04g074050.3	3.26781	0.185586	2.882	2.882	7.71e-05	0.740507	0.00116153	0.823752	2.93497	0.0842033	TRUE	FALSE	FALSE	FALSE	FALSE	FALSE	FALSE	FALSE	NA	MDIS1-interacting receptor like kinase 2 {ECO:0000303|PubMed:26863186}	PF08263.11^LRRNT_2^Leucine rich repeat N-terminal domain^23-58^E:6e-07`PF13855.5^LRR_8^Leucine rich repeat^64-122^E:6.9e-10`PF13516.5^LRR_6^Leucine Rich repeat^109-124^E:1.2`PF00560.32^LRR_1^Leucine Rich Repeat^111-132^E:1.5`PF13855.5^LRR_8^Leucine rich repeat^207-266^E:1.1e-06`PF13855.5^LRR_8^Leucine rich repeat^255-314^E:2e-06`PF13516.5^LRR_6^Leucine Rich repeat^325-340^E:0.39`PF13855.5^LRR_8^L…	KEGG:ath:AT4G08850
Solyc12g014540.2	-0.866388	-0.158891	5.16639	5.16639	7.81e-05	0.342829	0.0011753	0.483313	-2.92985	-0.315772	FALSE	FALSE	FALSE	TRUE	FALSE	FALSE	FALSE	FALSE	NA	PHD finger protein At3g20280	PF00628.28^PHD^PHD-finger^73-120^E:7.6e-09	KEGG:ath:AT3G20280
Solyc02g077270.3	2.14575	1.20273	4.5323	4.5323	7.84e-05	0.0079635	0.00117847	0.0284801	2.92868	1.54546	TRUE	FALSE	FALSE	FALSE	FALSE	FALSE	FALSE	FALSE	NA	Sodium/calcium exchanger NCL1 {ECO:0000305}	PF13499.5^EF-hand_7^EF-hand domain pair^28-95^E:2.7e-09	KEGG:osa:4325568
Solyc01g005870.2	3.13343	2.1504	4.4213	4.4213	7.9e-05	0.0014514	0.00118664	0.00788439	2.92568	2.10323	FALSE	FALSE	TRUE	FALSE	FALSE	FALSE	FALSE	FALSE	GO:005083211	Receptor-like protein Cf-9 {ECO:0000305}	PF08263.11^LRRNT_2^Leucine rich repeat N-terminal domain^30-78^E:3e-13`PF13516.5^LRR_6^Leucine Rich repeat^108-122^E:0.38`PF00560.32^LRR_1^Leucine Rich Repeat^109-124^E:1.6`PF08263.11^LRRNT_2^Leucine rich repeat N-terminal domain^383-397^E:10000`PF13855.5^LRR_8^Leucine rich repeat^522-579^E:8.5e-07`PF13855.5^LRR_8^Leucine rich repeat^664-719^E:2.2e-07`PF13855.5^LRR_8^Leucine rich repeat^684-743^E…	KEGG:ag:AAA65235`KO:K13446
Solyc12g010980.2	3.28564	3.09133	7.93009	7.93009	7.91e-05	0.000167556	0.00118725	0.00157848	2.92546	2.80176	FALSE	FALSE	TRUE	FALSE	FALSE	FALSE	FALSE	FALSE	NA	Salutaridinol 7-O-acetyltransferase {ECO:0000303|PubMed:11404355}	PF02458.14^Transferase^Transferase family^7-438^E:2e-66	KEGG:ag:AAC18062`KO:K21380
Solyc01g096250.2	2.39162	1.75335	3.49214	3.49214	7.94e-05	0.00107751	0.00118973	0.00631359	2.92455	2.19972	FALSE	FALSE	TRUE	FALSE	FALSE	FALSE	FALSE	FALSE	NA	.	.	.
Solyc08g074620.3	5.65203	-0.389053	3.5667	3.5667	7.96e-05	0.681078	0.00119063	0.779044	2.92422	-0.108438	TRUE	FALSE	FALSE	FALSE	FALSE	FALSE	FALSE	FALSE	GO:000954318	Polyphenol oxidase E	chloroplastic	PF00264.19^Tyrosinase^Common central domain of tyrosinase^171-374^E:1.5e-32`PF12142.7^PPO1_DWL^Polyphenol oxidase middle domain^382-432^E:8.7e-24`PF12143.7^PPO1_KFDV^Protein of unknown function (DUF_B2219)^453-584^E:1.2e-43
Solyc05g010340.3	2.54584	3.68596	2.4614	2.4614	7.97e-05	2.8e-06	0.00119063	8.11e-05	2.92422	4.09101	FALSE	FALSE	TRUE	FALSE	FALSE	FALSE	FALSE	FALSE	GO:000975117	Inorganic pyrophosphatase TTM2 {ECO:0000305}	PF00485.17^PRK^Phosphoribulokinase / Uridine kinase family^66-235^E:1.9e-22`PF01928.20^CYTH^CYTH domain^267-403^E:5.2e-18	.
Solyc11g068510.2	-1.15483	0.189509	8.12177	8.12177	7.98e-05	0.396074	0.00119063	0.536286	-2.92422	0.270604	FALSE	FALSE	FALSE	TRUE	FALSE	FALSE	FALSE	FALSE	NA	Uncharacterized protein At2g27730	mitochondrial	.
Solyc12g042830.2	-8.73668	-9.20502	7.21805	7.21805	7.98e-05	6.9e-05	0.00119063	0.000803623	-2.92422	-3.09495	FALSE	FALSE	FALSE	FALSE	FALSE	TRUE	FALSE	FALSE	NA	26.5 kDa heat shock protein	mitochondrial	PF00011.20^HSP20^Hsp20/alpha crystallin family^36-136^E:1.8e-28
Solyc07g055280.3	2.33326	2.28795	3.32891	3.32891	8e-05	8.13e-05	0.00119282	0.000910029	2.92342	3.04094	FALSE	FALSE	TRUE	FALSE	FALSE	FALSE	FALSE	FALSE	NA	Probable WRKY transcription factor 69	PF03106.14^WRKY^WRKY DNA -binding domain^84-142^E:2e-25	KEGG:ath:AT1G29280
Solyc08g068070.3	-1.15314	0.176154	4.7664	4.7664	8.05e-05	0.430768	0.0011986	0.568752	-2.92133	0.245077	FALSE	FALSE	FALSE	TRUE	FALSE	FALSE	FALSE	FALSE	GO:000973370|GO:0020037116	Two-on-two hemoglobin-3	PF01152.20^Bac_globin^Bacterial-like globin^26-142^E:6.3e-44	KEGG:ath:AT4G32690
Solyc12g009250.2	-1.02298	-0.843892	8.20445	8.20445	8.06e-05	0.000506674	0.0011986	0.00359389	-2.92133	-2.44444	FALSE	FALSE	FALSE	FALSE	FALSE	TRUE	FALSE	FALSE	NA	20 kDa chaperonin	chloroplastic	PF00166.20^Cpn10^Chaperonin 10 Kd subunit^61-150^E:2.5e-27`PF00166.20^Cpn10^Chaperonin 10 Kd subunit^159-250^E:1.8e-26
Solyc02g024060.2	1.47322	1.53059	4.72985	4.72985	8.08e-05	5.62e-05	0.00120133	0.00068816	2.92034	3.16231	FALSE	FALSE	TRUE	FALSE	FALSE	FALSE	FALSE	FALSE	NA	Probable leucine-rich repeat receptor-like protein kinase At5g49770	PF00069.24^Pkinase^Protein kinase domain^244-509^E:1.2e-47`PF07714.16^Pkinase_Tyr^Protein tyrosine kinase^247-510^E:2.7e-48	KEGG:ath:AT5G49770
Solyc12g096520.2	-1.2093	-0.322003	7.32616	7.32616	8.13e-05	0.177239	0.0012072	0.29784	-2.91822	-0.526016	FALSE	FALSE	FALSE	TRUE	FALSE	FALSE	FALSE	FALSE	NA	Pentatricopeptide repeat-containing protein At5g66520	PF01535.19^PPR^PPR repeat^89-117^E:0.15`PF01535.19^PPR^PPR repeat^161-186^E:0.014`PF12854.6^PPR_1^PPR repeat^183-213^E:1.3e-07`PF01535.19^PPR^PPR repeat^189-219^E:1.8e-06`PF13041.5^PPR_2^PPR repeat family^219-263^E:9e-08`PF01535.19^PPR^PPR repeat^220-250^E:7.1e-08`PF01535.19^PPR^PPR repeat^294-320^E:0.0021`PF13041.5^PPR_2^PPR repeat family^319-366^E:9.3e-09`PF01535.19^PPR^PPR repeat^322-350^E:1.8…	KEGG:ath:AT5G66520
Solyc11g011030.2	2.71011	1.34599	6.29058	6.29058	8.15e-05	0.0142218	0.00120939	0.0441443	2.91744	1.35512	TRUE	FALSE	FALSE	FALSE	FALSE	FALSE	FALSE	FALSE	NA	.	PF06200.13^tify^tify domain^103-134^E:1.8e-10`PF09425.9^CCT_2^Divergent CCT motif^176-199^E:3.5e-09	KEGG:ath:AT1G74950`KO:K13464
Solyc11g072860.2	1.52845	0.871476	4.10694	4.10694	8.16e-05	0.00764942	0.00120987	0.0276437	2.91726	1.5584	TRUE	FALSE	FALSE	FALSE	FALSE	FALSE	FALSE	FALSE	GO:0005783196	Histone H4	PF00702.25^Hydrolase^haloacid dehalogenase-like hydrolase^19-61^E:1.1e-08`PF08282.11^Hydrolase_3^haloacid dehalogenase-like hydrolase^35-75^E:0.00017	KEGG:ath:AT1G07670`KO:K01537
Solyc01g088250.3	2.68279	1.39939	4.10121	4.10121	8.19e-05	0.010694	0.00121203	0.0357837	2.91649	1.44632	TRUE	FALSE	FALSE	FALSE	FALSE	FALSE	FALSE	FALSE	NA	Protein IQ-DOMAIN 14	PF00612.26^IQ^IQ calmodulin-binding motif^129-147^E:3.6e-06`PF13178.5^DUF4005^Protein of unknown function (DUF4005)^349-392^E:3.3e-10	KEGG:ath:AT2G43680
Solyc04g074020.2	3.05144	-0.16835	3.04749	3.04749	8.25e-05	0.75178	0.00121895	0.831755	2.91401	-0.0800045	TRUE	FALSE	FALSE	FALSE	FALSE	FALSE	FALSE	FALSE	NA	MDIS1-interacting receptor like kinase 2 {ECO:0000303|PubMed:26863186}	PF08263.11^LRRNT_2^Leucine rich repeat N-terminal domain^34-85^E:1.1e-06`PF13855.5^LRR_8^Leucine rich repeat^137-196^E:9.1e-07`PF13855.5^LRR_8^Leucine rich repeat^184-244^E:2.3e-06`PF13855.5^LRR_8^Leucine rich repeat^257-316^E:1.1e-07`PF00560.32^LRR_1^Leucine Rich Repeat^329-351^E:0.45`PF08263.11^LRRNT_2^Leucine rich repeat N-terminal domain^389-406^E:12000`PF13855.5^LRR_8^Leucine rich repeat^429…	KEGG:ath:AT4G08850
Solyc06g051800.3	3.22191	3.59444	3.24491	3.24491	8.26e-05	2.54e-05	0.00121895	0.000388436	2.91401	3.41068	FALSE	FALSE	TRUE	FALSE	FALSE	FALSE	FALSE	FALSE	GO:0005576120|GO:0005618108|GO:000966418|GO:0016020189	Expansin-A7	PF03330.17^DPBB_1^Lytic transglycolase^68-157^E:8.6e-23	KEGG:osa:4334606
Solyc06g061280.3	-2.0339	1.3021	4.74719	4.74719	8.27e-05	0.00423133	0.00121895	0.0177299	-2.91401	1.75129	FALSE	FALSE	FALSE	TRUE	FALSE	FALSE	FALSE	FALSE	NA	Cinnamoyl-CoA reductase-like SNL6 {ECO:0000305}	.	KEGG:osa:4326581
Solyc02g022920.1	-1.42236	-0.392396	3.40473	3.40473	8.27e-05	0.161448	0.00121895	0.278068	-2.91401	-0.555849	FALSE	FALSE	FALSE	TRUE	FALSE	FALSE	FALSE	FALSE	NA	.	.	.
Solyc11g013130.2	1.461	0.446215	4.82885	4.82885	8.33e-05	0.11831	0.00122645	0.220661	2.91135	0.656274	TRUE	FALSE	FALSE	FALSE	FALSE	FALSE	FALSE	FALSE	NA	.	.	.
Solyc02g065540.2	-4.31428	-4.93963	6.98052	6.98052	8.34e-05	2.54e-05	0.00122687	0.000388436	-2.9112	-3.41068	FALSE	FALSE	FALSE	FALSE	FALSE	TRUE	FALSE	FALSE	NA	RING finger protein 5	PF13920.5^zf-C3HC4_3^Zinc finger	C3HC4 type (RING finger)^25-73^E:6.7e-10`PF13923.5^zf-C3HC4_2^Zinc finger
Solyc07g066470.3	1.27275	0.255689	6.67506	6.67506	8.36e-05	0.301466	0.00122893	0.441917	2.91047	0.354659	TRUE	FALSE	FALSE	FALSE	FALSE	FALSE	FALSE	FALSE	GO:001599519	Porphobilinogen deaminase	chloroplastic	PF01379.19^Porphobil_deam^Porphobilinogen deaminase
Solyc04g005070.3	3.44216	1.45321	6.41868	6.41868	8.38e-05	0.0352825	0.0012301	0.0880359	2.91006	1.05534	TRUE	FALSE	FALSE	FALSE	FALSE	FALSE	FALSE	FALSE	NA	Protein NRT1/ PTR FAMILY 1.2	PF00854.20^PTR2^POT family^21-236^E:7.4e-34	KEGG:ath:AT1G52190
Solyc03g113630.3	1.59678	0.404588	5.11508	5.11508	8.44e-05	0.19008	0.0012378	0.313487	2.90735	0.50378	TRUE	FALSE	FALSE	FALSE	FALSE	FALSE	FALSE	FALSE	GO:000372396|GO:000451914|GO:00094519|GO:004589318	Pentatricopeptide repeat-containing protein At1g74850	chloroplastic	PF17177.3^PPR_long^Pentacotripeptide-repeat region of PRORP^116-220^E:1.1e-06`PF12854.6^PPR_1^PPR repeat^132-163^E:2.4e-07`PF01535.19^PPR^PPR repeat^138-166^E:5.1e-06`PF13812.5^PPR_3^Pentatricopeptide repeat domain^158-216^E:9.4e-12`PF13041.5^PPR_2^PPR repeat family^170-218^E:5.6e-12`PF01535.19^PPR^PPR repeat^172-202^E:8.3e-07`PF17177.3^PPR_long^Pentacotripeptide-repeat region of PRORP^187-327^E:…
Solyc02g092450.3	2.30156	0.490419	2.36934	2.36934	8.45e-05	0.237663	0.0012378	0.37144	2.90735	0.430111	TRUE	FALSE	FALSE	FALSE	FALSE	FALSE	FALSE	FALSE	GO:000551626|GO:000578348|GO:000578947|GO:000588716|GO:001602083	Calcium-transporting ATPase 2	plasma membrane-type	PF12515.7^CaATP_NAI^Ca2+-ATPase N terminal autoinhibitory domain^5-50^E:7.4e-18`PF00690.25^Cation_ATPase_N^Cation transporter/ATPase
Solyc04g049710.3	1.31903	1.44077	4.51459	4.51459	8.48e-05	3.32e-05	0.0012412	0.000465941	2.90616	3.33167	FALSE	FALSE	TRUE	FALSE	FALSE	FALSE	FALSE	FALSE	NA	Protein TONNEAU 1b	.	KEGG:ath:AT3G55005
Solyc05g050990.1	2.45563	0.866329	2.42845	2.42845	8.5e-05	0.0697045	0.0012417	0.147569	2.90598	0.831004	TRUE	FALSE	FALSE	FALSE	FALSE	FALSE	FALSE	FALSE	GO:000597561|GO:0016020162|GO:00325807	UDP-glucuronate 4-epimerase 3	PF01370.20^Epimerase^NAD dependent epimerase/dehydratase family^98-335^E:4.3e-49`PF04321.16^RmlD_sub_bind^RmlD substrate binding domain^98-280^E:2.1e-13`PF02719.14^Polysacc_synt_2^Polysaccharide biosynthesis protein^98-334^E:7.3e-09`PF16363.4^GDP_Man_Dehyd^GDP-mannose 4	6 dehydratase^99-418^E:1.7e-47`PF01073.18^3Beta_HSD^3-beta hydroxysteroid dehydrogenase/isomerase family^99-380^E:5.3e-13`PF07993.11^NAD_binding_4^Male sterility protein^135-274^E:0.00018
Solyc04g072740.3	-3.628	-2.37721	4.63858	4.63858	8.5e-05	0.0019622	0.0012417	0.00984489	-2.90598	-2.00679	FALSE	FALSE	FALSE	FALSE	FALSE	TRUE	FALSE	FALSE	NA	Sulfate transporter 2.2	PF00916.19^Sulfate_transp^Sulfate permease family^1-57^E:6.5e-13`PF00916.19^Sulfate_transp^Sulfate permease family^71-138^E:1.6e-15	.
Solyc10g076790.2	2.71239	1.06207	2.72887	2.72887	8.59e-05	0.0407017	0.001253	0.0980785	2.90205	1.00843	TRUE	FALSE	FALSE	FALSE	FALSE	FALSE	FALSE	FALSE	GO:0009734119|GO:001529347	Auxin transporter-like protein 4	PF01490.17^Aa_trans^Transmembrane amino acid transporter protein^1-160^E:3.1e-34`PF01490.17^Aa_trans^Transmembrane amino acid transporter protein^194-253^E:6.9e-08	KEGG:mtr:MTR_4g415390`KO:K13946
Solyc03g113920.3	-1.78639	-0.85257	6.69902	6.69902	8.64e-05	0.0211658	0.00125901	0.0598004	-2.89997	-1.2233	FALSE	FALSE	FALSE	TRUE	FALSE	FALSE	FALSE	FALSE	NA	Calmodulin-binding protein 60 A {ECO:0000303|PubMed:11782485}	PF07887.10^Calmodulin_bind^Calmodulin binding protein-like^91-370^E:5.4e-117	KEGG:ath:AT5G62570
Solyc12g096190.2	-1.42134	0.857993	7.66867	7.66867	8.64e-05	0.00587088	0.00125901	0.022701	-2.89997	1.64395	FALSE	FALSE	FALSE	TRUE	FALSE	FALSE	FALSE	FALSE	NA	Tryptophan synthase beta chain 2	PF00291.24^PALP^Pyridoxal-phosphate dependent enzyme^115-453^E:1.2e-39	KEGG:aae:aq_1410`KO:K06001
Solyc04g007020.3	-1.08876	-0.945878	6.01275	6.01275	8.66e-05	0.000336149	0.00126026	0.00264193	-2.89954	-2.57808	FALSE	FALSE	FALSE	FALSE	FALSE	TRUE	FALSE	FALSE	NA	.	.	.
Solyc09g056360.3	1.46445	0.570431	5.11684	5.11684	8.74e-05	0.0561803	0.0012702	0.125474	2.89613	0.901446	TRUE	FALSE	FALSE	FALSE	FALSE	FALSE	FALSE	FALSE	NA	Cytochrome b561 and DOMON domain-containing protein At3g25290	PF04526.12^DUF568^Protein of unknown function (DUF568)^87-187^E:6.8e-31`PF03188.15^Cytochrom_B561^Eukaryotic cytochrome b561^208-332^E:1.7e-07	KEGG:ath:AT3G25290
Solyc01g103030.3	2.58442	2.07909	3.2156	3.2156	8.79e-05	0.000549995	0.00127586	0.00381335	2.8942	2.41869	FALSE	FALSE	TRUE	FALSE	FALSE	FALSE	FALSE	FALSE	GO:00096241|GO:00228574	Protein NRT1/ PTR FAMILY 4.3	PF00854.20^PTR2^POT family^12-127^E:7.2e-35	KEGG:ath:AT1G59740
Solyc05g009630.3	1.53831	1.38818	4.7667	4.7667	8.81e-05	0.000224618	0.00127744	0.00195421	2.89366	2.70903	FALSE	FALSE	TRUE	FALSE	FALSE	FALSE	FALSE	FALSE	NA	Putative late blight resistance protein homolog R1B-14	PF00931.21^NB-ARC^NB-ARC domain^1-254^E:1.9e-72	.
Solyc03g082610.1	-1.96986	-2.67487	5.08824	5.08824	8.82e-05	3.81e-06	0.00127872	9.79e-05	-2.89322	-4.00914	FALSE	FALSE	FALSE	FALSE	FALSE	TRUE	FALSE	FALSE	NA	.	PF04520.12^Senescence_reg^Senescence regulator^35-207^E:5.7e-42	.
Solyc05g008980.2	2.91663	-1.24721	3.27015	3.27015	8.86e-05	0.0304609	0.00128327	0.0787609	2.89168	-1.10369	TRUE	FALSE	FALSE	FALSE	FALSE	FALSE	FALSE	FALSE	NA	LEAF RUST 10 DISEASE-RESISTANCE LOCUS RECEPTOR-LIKE PROTEIN KINASE-like 1.1 {ECO:0000303|PubMed:12805585}	PF14380.5^WAK_assoc^Wall-associated receptor kinase C-terminal^190-237^E:3.7e-07`PF00069.24^Pkinase^Protein kinase domain^317-586^E:8.5e-49`PF07714.16^Pkinase_Tyr^Protein tyrosine kinase^318-586^E:3.7e-45	KEGG:ath:AT1G25390
Solyc06g065190.1	2.29925	0.44036	2.69488	2.69488	8.89e-05	0.318871	0.0012856	0.459537	2.89089	0.337679	TRUE	FALSE	FALSE	FALSE	FALSE	FALSE	FALSE	FALSE	NA	Transcription factor TCP23	PF03634.12^TCP^TCP family transcription factor^39-178^E:4.2e-38	KEGG:ath:AT1G58100
Solyc03g006920.2	1.09162	0.446915	4.4298	4.4298	8.9e-05	0.0472121	0.00128602	0.109798	2.89075	0.959407	TRUE	FALSE	FALSE	FALSE	FALSE	FALSE	FALSE	FALSE	NA	Receptor-like serine/threonine-protein kinase At2g45590	PF07714.16^Pkinase_Tyr^Protein tyrosine kinase^90-247^E:1.8e-29`PF00069.24^Pkinase^Protein kinase domain^90-244^E:6e-25`PF00069.24^Pkinase^Protein kinase domain^546-658^E:4.3e-08`PF07714.16^Pkinase_Tyr^Protein tyrosine kinase^547-660^E:3.5e-05	KEGG:ath:AT2G45590
Solyc08g061130.3	-2.23294	-2.70787	6.12316	6.12316	8.91e-05	1.27e-05	0.00128665	0.000235342	-2.89054	-3.6283	FALSE	FALSE	FALSE	FALSE	FALSE	TRUE	FALSE	FALSE	GO:000097732|GO:0003700248|GO:0006355239|GO:000958517	Transcription factor HY5	.	KEGG:sly:543733`KO:K16241
Solyc08g067840.3	2.23133	2.90789	4.54876	4.54876	8.98e-05	5.44e-06	0.00129521	0.000125989	2.88766	3.89967	FALSE	FALSE	TRUE	FALSE	FALSE	FALSE	FALSE	FALSE	GO:000550987|GO:0009535240|GO:000954317|GO:000957945|GO:001597963	PsbP domain-containing protein 5	chloroplastic	PF01789.15^PsbP^PsbP^152-276^E:5.6e-13
Solyc09g092130.3	3.71925	3.21256	4.96476	4.96476	9.07e-05	0.000329498	0.00130606	0.0025967	2.88404	2.58558	FALSE	FALSE	TRUE	FALSE	FALSE	FALSE	FALSE	FALSE	NA	Probable sucrose-phosphate synthase 2	PF00862.18^Sucrose_synth^Sucrose synthase^497-636^E:8.5e-07	KEGG:ath:AT1G04920`KO:K00696
Solyc08g022120.3	-1.10885	0.170518	4.24185	4.24185	9.08e-05	0.431429	0.0013062	0.5693	-2.88399	0.244659	FALSE	FALSE	FALSE	TRUE	FALSE	FALSE	FALSE	FALSE	NA	.	.	.
Solyc09g010240.2	2.44484	1.72737	2.60812	2.60812	9.09e-05	0.00178423	0.00130673	0.00918363	2.88382	2.03699	FALSE	FALSE	TRUE	FALSE	FALSE	FALSE	FALSE	FALSE	NA	.	.	.
Solyc03g118510.3	1.93361	2.73466	3.89014	3.89014	9.1e-05	2.45e-06	0.00130706	7.49e-05	2.88371	4.1258	FALSE	FALSE	TRUE	FALSE	FALSE	FALSE	FALSE	FALSE	NA	Probable inactive receptor kinase At1g48480	PF08263.11^LRRNT_2^Leucine rich repeat N-terminal domain^39-74^E:2e-09`PF13855.5^LRR_8^Leucine rich repeat^127-186^E:9e-07`PF00069.24^Pkinase^Protein kinase domain^378-637^E:1.1e-39`PF07714.16^Pkinase_Tyr^Protein tyrosine kinase^378-638^E:1.1e-37	KEGG:ath:AT1G48480
Solyc10g086220.2	1.68663	1.9853	6.57721	6.57721	9.11e-05	1.76e-05	0.00130744	0.000300755	2.88358	3.52179	FALSE	FALSE	TRUE	FALSE	FALSE	FALSE	FALSE	FALSE	GO:000562253|GO:001018121|GO:003140831|GO:005511444	12-oxophytodienoate reductase 1	PF00724.19^Oxidored_FMN^NADH:flavin oxidoreductase / NADH oxidase family^32-229^E:2.2e-61	KEGG:sly:544239`KO:K05894
Solyc11g011340.2	-3.00063	-4.46594	7.37889	7.37889	9.18e-05	2.05e-06	0.00131581	6.7e-05	-2.88081	-4.17391	FALSE	FALSE	FALSE	FALSE	FALSE	TRUE	FALSE	FALSE	GO:0008270158	8-hydroxygeraniol dehydrogenase	PF08240.11^ADH_N^Alcohol dehydrogenase GroES-like domain^38-151^E:3e-27`PF01262.20^AlaDh_PNT_C^Alanine dehydrogenase/PNT	C-terminal domain^185-264^E:1.2e-05`PF00107.25^ADH_zinc_N^Zinc-binding dehydrogenase^193-316^E:2.7e-19
Solyc01g107830.3	-5.01214	-3.66168	6.70721	6.70721	9.19e-05	0.00121835	0.00131581	0.00692973	-2.88081	-2.15928	FALSE	FALSE	FALSE	FALSE	FALSE	TRUE	FALSE	FALSE	NA	Scopoletin glucosyltransferase	PF00201.17^UDPGT^UDP-glucoronosyl and UDP-glucosyl transferase^106-283^E:1.8e-27	.
Solyc07g065240.2	0.853042	0.19603	4.95085	4.95085	9.21e-05	0.24659	0.00131789	0.38134	2.88012	0.418688	TRUE	FALSE	FALSE	FALSE	FALSE	FALSE	FALSE	FALSE	NA	Probable inactive receptor kinase At2g26730	PF13855.5^LRR_8^Leucine rich repeat^84-130^E:6e-08`PF12799.6^LRR_4^Leucine Rich repeats (2 copies)^97-132^E:3.6e-06	KEGG:ath:AT1G64210
Solyc09g007940.3	2.84258	2.86199	3.31502	3.31502	9.22e-05	8.56e-05	0.00131819	0.000942669	2.88002	3.02564	FALSE	FALSE	TRUE	FALSE	FALSE	FALSE	FALSE	FALSE	GO:000550749|GO:001603229	Adenosine kinase 2	PF00294.23^PfkB^pfkB family carbohydrate kinase^31-334^E:2.8e-76	KEGG:ath:AT5G03300`KO:K00856
Solyc02g063360.3	-5.59434	-7.68308	5.9132	5.9132	9.28e-05	1.56e-05	0.001325	0.000275443	-2.87778	-3.55997	FALSE	FALSE	FALSE	FALSE	FALSE	TRUE	FALSE	FALSE	NA	Protein C2-DOMAIN ABA-RELATED 2 {ECO:0000303|PubMed:25465408}	.	KEGG:ath:AT1G66360
Solyc04g078870.3	1.42872	0.452182	4.77204	4.77204	9.31e-05	0.115318	0.00132733	0.216308	2.87702	0.664928	TRUE	FALSE	FALSE	FALSE	FALSE	FALSE	FALSE	FALSE	NA	Serine/threonine-protein kinase tricorner	PF00069.24^Pkinase^Protein kinase domain^111-401^E:6.1e-61`PF07714.16^Pkinase_Tyr^Protein tyrosine kinase^114-262^E:8.7e-20`PF07714.16^Pkinase_Tyr^Protein tyrosine kinase^314-369^E:5.9e-05`PF00433.23^Pkinase_C^Protein kinase C terminal domain^474-518^E:3.6e-05	KEGG:dpo:Dpse_GA21227`KO:K08790
Solyc06g082120.3	-0.698812	-0.231924	5.79113	5.79113	9.36e-05	0.104244	0.00133362	0.200152	-2.87497	-0.698641	FALSE	FALSE	FALSE	TRUE	FALSE	FALSE	FALSE	FALSE	NA	DExH-box ATP-dependent RNA helicase DExH12 {ECO:0000305}	PF02889.15^Sec63^Sec63 Brl domain^4-297^E:1.9e-61`PF00638.17^Ran_BP1^RanBP1 domain^301-418^E:1.8e-40	KEGG:ath:AT1G20960`KO:K12854
Solyc03g124060.3	1.3166	0.314098	5.48107	5.48107	9.43e-05	0.227383	0.0013419	0.358938	2.87228	0.444981	TRUE	FALSE	FALSE	FALSE	FALSE	FALSE	FALSE	FALSE	NA	.	.	.
Solyc09g019970.3	-1.65004	-2.03275	6.52601	6.52601	9.47e-05	1.08e-05	0.00134534	0.000209471	-2.87117	-3.67888	FALSE	FALSE	FALSE	FALSE	FALSE	TRUE	FALSE	FALSE	NA	Ubiquitin carboxyl-terminal hydrolase 5	PF06337.11^DUSP^DUSP domain^24-129^E:1.3e-23`PF00443.28^UCH^Ubiquitin carboxyl-terminal hydrolase^304-909^E:4.3e-82`PF13423.5^UCH_1^Ubiquitin carboxyl-terminal hydrolase^757-891^E:6.2e-13	KEGG:ath:AT2G40930
Solyc04g008040.3	2.63923	2.45678	2.69986	2.69986	9.47e-05	0.000257502	0.00134534	0.00217241	2.87117	2.66306	FALSE	FALSE	TRUE	FALSE	FALSE	FALSE	FALSE	FALSE	GO:000587437|GO:000801724	Microtubule-associated protein 70-2	PF07058.10^MAP70^Microtubule-associated protein 70^51-600^E:3.5e-287	KEGG:ath:AT1G24764
Solyc01g095000.3	-1.09285	-1.10088	6.84823	6.84823	9.49e-05	8.75e-05	0.00134598	0.00095991	-2.87096	-3.01777	FALSE	FALSE	FALSE	FALSE	FALSE	TRUE	FALSE	FALSE	NA	.	.	.
Solyc11g027830.2	2.04332	0.331516	4.02788	4.02788	9.49e-05	0.394177	0.00134598	0.534617	2.87096	0.271957	TRUE	FALSE	FALSE	FALSE	FALSE	FALSE	FALSE	FALSE	NA	.	PF02190.15^LON_substr_bdg^ATP-dependent protease La (LON) substrate-binding domain^54-263^E:8.5e-11	.
Solyc08g074960.3	-2.34606	-2.86107	4.80568	4.80568	9.54e-05	1.35e-05	0.00135068	0.000246644	-2.86945	-3.60793	FALSE	FALSE	FALSE	FALSE	FALSE	TRUE	FALSE	FALSE	NA	Protein NUCLEAR FUSION DEFECTIVE 4 {ECO:0000303|PubMed:16698901}	PF06813.12^Nodulin-like^Nodulin-like^8-251^E:1.1e-78	KEGG:ath:AT1G31470
Solyc03g019650.3	1.86467	2.34071	5.41531	5.41531	9.6e-05	9.9e-06	0.00135911	0.000195773	2.86675	3.70825	FALSE	FALSE	TRUE	FALSE	FALSE	FALSE	FALSE	FALSE	NA	Protein NUCLEAR FUSION DEFECTIVE 4 {ECO:0000303|PubMed:16698901}	PF06813.12^Nodulin-like^Nodulin-like^15-262^E:1.3e-92	KEGG:ath:AT1G31470
Solyc04g072230.3	-1.48904	-0.807075	4.12733	4.12733	9.63e-05	0.0124011	0.00136209	0.0400113	-2.86579	-1.39782	FALSE	FALSE	FALSE	TRUE	FALSE	FALSE	FALSE	FALSE	GO:000467231|GO:001028728	Uncharacterized aarF domain-containing protein kinase At1g71810	chloroplastic	.
Solyc12g037930.2	2.34749	1.75612	5.82673	5.82673	9.74e-05	0.00134405	0.00137549	0.00746652	2.86154	2.12688	FALSE	FALSE	TRUE	FALSE	FALSE	FALSE	FALSE	FALSE	NA	.	.	.
Solyc04g074230.3	-0.835282	-1.05027	7.44222	7.44222	9.77e-05	8.02e-06	0.00137899	0.000166751	-2.86044	-3.77793	FALSE	FALSE	FALSE	FALSE	FALSE	TRUE	FALSE	FALSE	GO:00199047	14-3-3 protein 7	PF00244.19^14-3-3^14-3-3 protein^11-60^E:1.6e-20`PF00244.19^14-3-3^14-3-3 protein^79-116^E:1.5e-12`PF00244.19^14-3-3^14-3-3 protein^117-146^E:2e-07	KEGG:sly:544213`KO:K06630
Solyc06g071230.3	-0.979143	-0.387688	7.47157	7.47157	9.86e-05	0.0568834	0.00138958	0.126587	-2.85712	-0.897612	FALSE	FALSE	FALSE	TRUE	FALSE	FALSE	FALSE	FALSE	GO:0003677244|GO:0006355192	Transcription factor MYB1R1	.	KEGG:sot:102577613
Solyc07g056550.3	-0.831948	-0.586719	5.42822	5.42822	9.88e-05	0.00219338	0.00139045	0.0106987	-2.85685	-1.97067	FALSE	FALSE	FALSE	TRUE	FALSE	FALSE	FALSE	FALSE	NA	Bystin	PF05291.10^Bystin^Bystin^138-397^E:7.6e-118	KEGG:bta:514128`KO:K14797
Solyc09g075810.3	-1.84174	0.876108	2.96927	2.96927	9.88e-05	0.0239639	0.00139045	0.0658552	-2.85685	1.18141	FALSE	FALSE	FALSE	TRUE	FALSE	FALSE	FALSE	FALSE	NA	Mavicyanin	PF02298.16^Cu_bind_like^Plastocyanin-like domain^1-49^E:3.7e-14	.
Solyc01g094460.3	1.96208	3.01461	3.74365	3.74365	0.000100011	1.04e-06	0.00140569	4.19e-05	2.85211	4.3778	FALSE	FALSE	TRUE	FALSE	FALSE	FALSE	FALSE	FALSE	NA	Putative ripening-related protein 2	.	KEGG:osa:4330088
Solyc04g073990.3	1.21879	1.00956	6.1735	6.1735	0.000100122	0.00065183	0.00140588	0.00432671	2.85205	2.36384	FALSE	FALSE	TRUE	FALSE	FALSE	FALSE	FALSE	FALSE	NA	Annexin D1	.	KEGG:ath:AT1G35720`KO:K17098
Solyc02g087190.1	2.36445	0.794727	4.16315	4.16315	0.000100276	0.0932683	0.00140668	0.184083	2.8518	0.734987	TRUE	FALSE	FALSE	FALSE	FALSE	FALSE	FALSE	FALSE	NA	Peroxidase 63	PF00141.22^peroxidase^Peroxidase^48-291^E:4.6e-70	KEGG:ath:AT5G40150`KO:K00430
Solyc03g059390.3	1.7941	1.06643	2.85124	2.85124	0.000100555	0.00600731	0.00140922	0.0230929	2.85102	1.63652	TRUE	FALSE	FALSE	FALSE	FALSE	FALSE	FALSE	FALSE	NA	Tetraspanin-2	PF00335.19^Tetraspannin^Tetraspanin family^6-140^E:3.9e-20	KEGG:ath:AT2G19580
Solyc02g066920.3	3.24567	0.90421	3.70157	3.70157	0.00010175	0.127806	0.0014246	0.234224	2.84631	0.630369	TRUE	FALSE	FALSE	FALSE	FALSE	FALSE	FALSE	FALSE	NA	Protein CHLORORESPIRATORY REDUCTION 7	chloroplastic {ECO:0000305}	PF12095.7^CRR7^Protein CHLORORESPIRATORY REDUCTION 7^72-149^E:1.9e-28
Solyc09g008550.3	1.54773	0.698379	4.48673	4.48673	0.000101996	0.0316143	0.00142666	0.080905	2.84568	1.09202	TRUE	FALSE	FALSE	FALSE	FALSE	FALSE	FALSE	FALSE	GO:003196950	Purine-uracil permease NCS1 {ECO:0000305}	PF02133.14^Transp_cyt_pur^Permease for cytosine/purines	uracil
Solyc09g074330.3	-0.921673	0.314466	5.27028	5.27028	0.000102325	0.0969876	0.00142989	0.189409	-2.8447	0.722599	FALSE	FALSE	FALSE	TRUE	FALSE	FALSE	FALSE	FALSE	NA	Serine/threonine-protein phosphatase BSL1 homolog	.	KEGG:ath:AT4G03090
Solyc03g115900.3	-4.35462	-2.69952	8.79343	8.79343	0.000102527	0.00345473	0.00143133	0.0151192	-2.84426	-1.82047	FALSE	FALSE	FALSE	TRUE	FALSE	FALSE	FALSE	FALSE	GO:000952226|GO:000952332|GO:0009535124|GO:001616838|GO:001829843	Chlorophyll a-b binding protein P4	chloroplastic	PF00504.20^Chloroa_b-bind^Chlorophyll A-B binding protein^63-222^E:6e-49
Solyc12g057100.2	2.47095	0.39834	2.40819	2.40819	0.000103033	0.384879	0.001437	0.525304	2.84254	0.279589	TRUE	FALSE	FALSE	FALSE	FALSE	FALSE	FALSE	FALSE	NA	Purine permease 3	PF16913.4^PUNUT^Purine nucleobase transmembrane transport^25-344^E:1.2e-94`PF00892.19^EamA^EamA-like transporter family^101-170^E:1.3e-06	KEGG:ath:AT1G28220
Solyc04g079410.3	-1.36633	-1.10696	4.51629	4.51629	0.000103254	0.00064825	0.0014387	0.00430492	-2.84203	-2.36604	FALSE	FALSE	FALSE	FALSE	FALSE	TRUE	FALSE	FALSE	NA	Protein OSB1	mitochondrial	PF00436.24^SSB^Single-strand binding protein family^75-170^E:3.2e-09
Solyc01g098725.1	1.95963	0.789754	3.26456	3.26456	0.000103482	0.0486209	0.00144049	0.112316	2.84149	0.949558	TRUE	FALSE	FALSE	FALSE	FALSE	FALSE	FALSE	FALSE	NA	E3 ubiquitin-protein ligase ATL6	PF13639.5^zf-RING_2^Ring finger domain^127-170^E:3.8e-14`PF17123.4^zf-RING_11^RING-like zinc finger^127-156^E:6.5e-11`PF13923.5^zf-C3HC4_2^Zinc finger	C3HC4 type (RING finger)^127-169^E:6.4e-10`PF00097.24^zf-C3HC4^Zinc finger
Solyc09g075390.3	1.07686	0.676077	6.48465	6.48465	0.000103628	0.00519107	0.00144114	0.0207428	2.84129	1.68313	TRUE	FALSE	FALSE	FALSE	FALSE	FALSE	FALSE	FALSE	NA	Putative GTP diphosphokinase RSH1	chloroplastic	PF13328.5^HD_4^HD domain^124-170^E:9.2e-08
Solyc11g062350.2	1.20069	1.63515	4.71677	4.71677	0.000103953	3.95e-06	0.00144426	9.97e-05	2.84035	4.00118	FALSE	FALSE	TRUE	FALSE	FALSE	FALSE	FALSE	FALSE	NA	.	PF02298.16^Cu_bind_like^Plastocyanin-like domain^1-75^E:4e-09	.
Solyc04g008800.3	-1.13773	-0.732977	5.03508	5.03508	0.000104521	0.00417257	0.00145077	0.0175345	-2.8384	-1.75611	FALSE	FALSE	FALSE	TRUE	FALSE	FALSE	FALSE	FALSE	NA	.	.	.
Solyc02g086460.3	-1.95254	-1.21353	8.2252	8.2252	0.000104839	0.00508269	0.00145379	0.0203998	-2.8375	-1.69037	FALSE	FALSE	FALSE	TRUE	FALSE	FALSE	FALSE	FALSE	NA	.	.	.
Solyc09g091700.3	4.0092	0.631861	4.39715	4.39715	0.000105227	0.379504	0.00145714	0.520364	2.8365	0.283693	TRUE	FALSE	FALSE	FALSE	FALSE	FALSE	FALSE	FALSE	NA	NADPH-dependent oxidoreductase 2-alkenal reductase {ECO:0000303|PubMed:16299173}	PF16884.4^ADH_N_2^N-terminal domain of oxidoreductase^6-118^E:2.1e-17`PF00107.25^ADH_zinc_N^Zinc-binding dehydrogenase^170-299^E:3.8e-22`PF13602.5^ADH_zinc_N_2^Zinc-binding dehydrogenase^202-342^E:1.3e-08	KEGG:ath:AT5G16970`KO:K08070
Solyc01g087260.3	-1.39147	-3.18988	9.26987	9.26987	0.000105282	7.65e-09	0.00145714	1.4e-06	-2.8365	-5.85312	FALSE	FALSE	FALSE	FALSE	FALSE	TRUE	FALSE	FALSE	NA	Carotenoid 9	10(9'	10')-cleavage dioxygenase 1
Solyc03g116670.3	1.52574	0.154005	8.13937	8.13937	0.000106529	0.604901	0.00147299	0.71951	2.8318	0.142963	TRUE	FALSE	FALSE	FALSE	FALSE	FALSE	FALSE	FALSE	NA	.	PF13432.5^TPR_16^Tetratricopeptide repeat^261-314^E:0.012	.
Solyc03g007830.3	1.82047	1.31267	4.60162	4.60162	0.000106688	0.00208034	0.0014736	0.0102684	2.83162	1.9885	TRUE	FALSE	FALSE	FALSE	FALSE	FALSE	FALSE	FALSE	NA	Protein CURVATURE THYLAKOID 1A	chloroplastic	.
Solyc01g006370.3	1.61615	1.4868	4.60321	4.60321	0.000106777	0.000212425	0.0014736	0.00187975	2.83162	2.7259	FALSE	FALSE	TRUE	FALSE	FALSE	FALSE	FALSE	FALSE	GO:00083603|GO:00715554	Callose synthase 3	PF02364.14^Glucan_synthase^1	3-beta-glucan synthase component^39-74^E:9.9e-09`PF06635.11^NolV^Nodulation protein NolV^127-234^E:3.8e-05
Solyc04g076220.3	-2.91943	-0.43923	2.73219	2.73219	0.000106919	0.41207	0.00147416	0.552007	-2.83145	-0.258055	FALSE	FALSE	FALSE	TRUE	FALSE	FALSE	FALSE	FALSE	NA	AT-hook motif nuclear-localized protein 17 {ECO:0000312|EMBL:FAA00288.1}	PF03479.14^DUF296^Domain of unknown function (DUF296)^140-257^E:2.2e-24	KEGG:ath:AT5G49700
Solyc01g099100.3	1.03911	0.88309	6.55648	6.55648	0.000107115	0.000501643	0.00147546	0.00356519	2.83107	2.44792	FALSE	FALSE	TRUE	FALSE	FALSE	FALSE	FALSE	FALSE	GO:00057778|GO:000965114	Long chain acyl-CoA synthetase 7	peroxisomal	PF00501.27^AMP-binding^AMP-binding enzyme^108-580^E:7.3e-99`PF13193.5^AMP-binding_C^AMP-binding enzyme C-terminal domain^590-632^E:2.7e-05
Solyc08g080090.3	-1.81625	-0.980508	8.71813	8.71813	0.000107624	0.0125004	0.00147834	0.0401974	-2.83022	-1.3958	FALSE	FALSE	FALSE	TRUE	FALSE	FALSE	FALSE	FALSE	NA	Protein STAY-GREEN	chloroplastic	PF12638.6^Staygreen^Staygreen protein^1-47^E:8.4e-17
Solyc07g062310.3	1.77772	-0.0758004	4.99214	4.99214	0.00010766	0.829963	0.00147834	0.890423	2.83022	-0.0504035	TRUE	FALSE	FALSE	FALSE	FALSE	FALSE	FALSE	FALSE	NA	Protein GRAVITROPIC IN THE LIGHT 1 {ECO:0000303|PubMed:16640600}	PF04859.11^DUF641^Plant protein of unknown function (DUF641)^73-198^E:4.9e-47	KEGG:ath:AT5G58960
Solyc09g090470.3	3.22375	3.37163	2.9105	2.9105	0.000107679	5.75e-05	0.00147834	0.000699692	2.83022	3.15509	FALSE	FALSE	TRUE	FALSE	FALSE	FALSE	FALSE	FALSE	GO:000961151|GO:000973795|GO:000975128|GO:000975335|GO:004253821|GO:004274275	Protein NRT1/ PTR FAMILY 5.2	PF00854.20^PTR2^POT family^105-533^E:3.2e-104	KEGG:ath:AT5G46050
Solyc05g053100.3	3.26063	3.61902	4.50652	4.50652	0.000107795	4.71e-05	0.00147834	0.000607367	2.83022	3.21655	FALSE	FALSE	TRUE	FALSE	FALSE	FALSE	FALSE	FALSE	GO:000573096|GO:0009570173|GO:000994188|GO:004545423|GO:005066018	Dihydrolipoyl dehydrogenase 1	chloroplastic	PF07992.13^Pyr_redox_2^Pyridine nucleotide-disulphide oxidoreductase^85-420^E:9.1e-60`PF01134.21^GIDA^Glucose inhibited division protein A^86-228^E:2.7e-06`PF00070.26^Pyr_redox^Pyridine nucleotide-disulphide oxidoreductase^259-333^E:9.9e-15`PF02852.21^Pyr_redox_dim^Pyridine nucleotide-disulphide oxidoreductase
Solyc02g083670.3	1.17321	0.708816	4.36874	4.36874	0.000107835	0.00699229	0.00147834	0.0258497	2.83022	1.58754	TRUE	FALSE	FALSE	FALSE	FALSE	FALSE	FALSE	FALSE	NA	Histidine kinase 1	.	KEGG:ath:AT2G17820
Solyc03g113060.3	3.53752	2.1002	4.43898	4.43898	0.000108003	0.00543109	0.00147924	0.0213957	2.82996	1.66967	TRUE	FALSE	FALSE	FALSE	FALSE	FALSE	FALSE	FALSE	GO:00052158|GO:004262613|GO:004323110	ABC transporter A family member 12	.	KEGG:ath:AT3G47740
Solyc09g064420.3	-0.894916	0.0262627	4.48917	4.48917	0.000108271	0.88164	0.00148152	0.925109	-2.82929	0.033807	FALSE	FALSE	FALSE	TRUE	FALSE	FALSE	FALSE	FALSE	NA	.	.	.
Solyc03g007000.3	-2.69324	-1.50114	5.45354	5.45354	0.000108517	0.00918873	0.00148347	0.0317483	-2.82872	-1.49828	FALSE	FALSE	FALSE	TRUE	FALSE	FALSE	FALSE	FALSE	NA	Mitochondrial metalloendopeptidase OMA1	PF01435.17^Peptidase_M48^Peptidase family M48^259-305^E:8.6e-12	KEGG:sce:YKR087C
Solyc08g014570.3	2.26339	-1.51417	4.84091	4.84091	0.000108624	0.0027817	0.00148354	0.012821	2.8287	-1.89208	TRUE	FALSE	FALSE	FALSE	FALSE	FALSE	FALSE	FALSE	NA	Ankyrin repeat-containing protein At5g02620	PF12796.6^Ank_2^Ankyrin repeats (3 copies)^45-111^E:1.9e-07`PF12796.6^Ank_2^Ankyrin repeats (3 copies)^78-148^E:4.5e-09`PF12796.6^Ank_2^Ankyrin repeats (3 copies)^122-183^E:1.8e-09`PF13637.5^Ank_4^Ankyrin repeats (many copies)^128-180^E:2.5e-06`PF12796.6^Ank_2^Ankyrin repeats (3 copies)^192-252^E:7.6e-11`PF13606.5^Ank_3^Ankyrin repeat^193-220^E:0.00067`PF00023.29^Ank^Ankyrin repeat^193-219^E:0.00…	KEGG:ath:AT5G02620
Solyc06g016790.2	1.36385	0.707795	3.38091	3.38091	0.000108857	0.0169377	0.00148531	0.0505894	2.82818	1.29594	TRUE	FALSE	FALSE	FALSE	FALSE	FALSE	FALSE	FALSE	NA	.	.	.
Solyc09g009300.3	-1.27416	-1.45725	4.63524	4.63524	0.000109253	2.74e-05	0.00148859	0.00041117	-2.82723	-3.38598	FALSE	FALSE	FALSE	FALSE	FALSE	TRUE	FALSE	FALSE	GO:000039838|GO:000568133	Protein BUD31 homolog 1 {ECO:0000305}	.	KEGG:osa:4324760`KEGG:osa:4337198`KO:K12873
Solyc11g012850.2	-2.09477	-0.994242	5.33551	5.33551	0.00010933	0.0233875	0.00148859	0.0646886	-2.82723	-1.18917	FALSE	FALSE	FALSE	TRUE	FALSE	FALSE	FALSE	FALSE	NA	BTB/POZ domain-containing protein At1g21780	.	KEGG:ath:AT1G44446`KO:K13600
Solyc08g048390.2	1.43817	2.70133	4.5222	4.5222	0.000109405	1.1e-07	0.00148859	9.14e-06	2.82723	5.03902	FALSE	FALSE	TRUE	FALSE	FALSE	FALSE	FALSE	FALSE	GO:0003677317|GO:0003700247|GO:0006355238|GO:000963710|GO:000996535|GO:003015488|GO:004836634	Transcription factor TCP24	PF03634.12^TCP^TCP family transcription factor^77-194^E:2e-34`PF08238.11^Sel1^Sel1 repeat^113-130^E:0.26	KEGG:ath:AT4G18390
Solyc12g044860.2	-1.18475	-1.28289	6.66719	6.66719	0.000109609	4.77e-05	0.0014893	0.000612233	-2.82702	-3.21308	FALSE	FALSE	FALSE	FALSE	FALSE	TRUE	FALSE	FALSE	GO:0003723295|GO:000400447|GO:0005730209|GO:000636426|GO:001050137	DEAD-box ATP-dependent RNA helicase 20	PF00271.30^Helicase_C^Helicase conserved C-terminal domain^35-65^E:3.4e-09	KEGG:osa:9268869`KO:K12823
Solyc09g082520.3	-0.785498	-0.550779	6.83966	6.83966	0.000109663	0.00246944	0.0014893	0.0117049	-2.82702	-1.93163	FALSE	FALSE	FALSE	TRUE	FALSE	FALSE	FALSE	FALSE	GO:0003735266|GO:0005840134|GO:0006412235	40S ribosomal protein S3a {ECO:0000255|HAMAP-Rule:MF_03122}	PF01015.17^Ribosomal_S3Ae^Ribosomal S3Ae family^1-54^E:9.6e-16`PF01015.17^Ribosomal_S3Ae^Ribosomal S3Ae family^63-127^E:6.3e-29`PF01015.17^Ribosomal_S3Ae^Ribosomal S3Ae family^125-171^E:3.8e-15	KEGG:nta:107794621`KO:K02984
Solyc10g051380.2	2.07385	1.71263	7.32286	7.32286	0.000110404	0.000607398	0.00149795	0.00412057	2.8245	2.38504	FALSE	FALSE	TRUE	FALSE	FALSE	FALSE	FALSE	FALSE	GO:0003723255	Glycine-rich RNA-binding protein	.	.
Solyc06g050310.3	1.03183	0.68217	5.57736	5.57736	0.000111936	0.00380641	0.00151639	0.0162937	2.81919	1.78798	TRUE	FALSE	FALSE	FALSE	FALSE	FALSE	FALSE	FALSE	NA	.	.	.
Solyc01g103230.3	1.00237	1.75411	4.67035	4.67035	0.000112122	1.97e-07	0.00151639	1.35e-05	2.81919	4.86875	FALSE	FALSE	TRUE	FALSE	FALSE	FALSE	FALSE	FALSE	NA	Non-lysosomal glucosylceramidase	PF12215.7^Glyco_hydr_116N^beta-glucosidase 2	glycosyl-hydrolase family 116 N-term^102-417^E:6.6e-106`PF04685.12^DUF608^Glycosyl-hydrolase family 116
Solyc07g047850.3	-4.36633	-4.51594	9.33441	9.33441	0.000112125	8.39e-05	0.00151639	0.000929996	-2.81919	-3.03152	FALSE	FALSE	FALSE	FALSE	FALSE	TRUE	FALSE	FALSE	GO:000941655|GO:000952240|GO:000952342|GO:0009535215|GO:000976824|GO:0009941114|GO:001028743|GO:001616855|GO:001829864|GO:003140923	Chlorophyll a-b binding protein 4	chloroplastic	PF00504.20^Chloroa_b-bind^Chlorophyll A-B binding protein^1-126^E:5.9e-30
Solyc05g009470.3	2.34717	2.45935	5.59511	5.59511	0.000112182	5.72e-05	0.00151639	0.000697851	2.81919	3.15624	FALSE	FALSE	TRUE	FALSE	FALSE	FALSE	FALSE	FALSE	GO:000561892|GO:000950531|GO:0009506126|GO:003024615|GO:004668654|GO:004804661|GO:007155562	Alpha-xylosidase 1	PF01055.25^Glyco_hydro_31^Glycosyl hydrolases family 31^1-463^E:1.2e-132	KEGG:ath:AT1G68560`KO:K15925
Solyc10g078530.2	1.92743	0.683467	5.6751	5.6751	0.000112794	0.0768819	0.00152325	0.159003	2.81723	0.798595	TRUE	FALSE	FALSE	FALSE	FALSE	FALSE	FALSE	FALSE	NA	Patatin-like protein 7	.	KEGG:ath:AT3G54950
Solyc11g071620.3	2.71474	2.55586	5.86597	5.86597	0.00011303	0.000171919	0.00152501	0.00160884	2.81673	2.79349	FALSE	FALSE	TRUE	FALSE	FALSE	FALSE	FALSE	FALSE	NA	Abscisic-aldehyde oxidase	PF00111.26^Fer2^2Fe-2S iron-sulfur cluster binding domain^13-79^E:9.3e-07`PF01799.19^Fer2_2^[2Fe-2S] binding domain^91-177^E:3.3e-22`PF00941.20^FAD_binding_5^FAD binding domain in molybdopterin dehydrogenase^235-416^E:5.8e-41`PF03450.16^CO_deh_flav_C^CO dehydrogenase flavoprotein C-terminal domain^433-536^E:3.6e-23`PF01315.21^Ald_Xan_dh_C^Aldehyde oxidase and xanthine dehydrogenase	a/b hammerhead domain^610-716^E:2.5e-23`PF02738.17^Ald_Xan_dh_C2^Molybdopterin-binding domain of aldehyde dehydrogenase^745-1263^E:6.5e-162
Solyc06g060170.3	-1.12136	-0.611505	4.20173	4.20173	0.000113613	0.0143909	0.00153145	0.0445439	-2.8149	-1.35121	FALSE	FALSE	FALSE	TRUE	FALSE	FALSE	FALSE	FALSE	NA	Probable polygalacturonase	PF00295.16^Glyco_hydro_28^Glycosyl hydrolases family 28^16-155^E:1.1e-11	.
Solyc09g090070.1	1.95787	2.45075	7.47045	7.47045	0.000114404	1.23e-05	0.00154067	0.000230098	2.81229	3.63809	FALSE	FALSE	TRUE	FALSE	FALSE	FALSE	FALSE	FALSE	GO:0005773160|GO:0005794304|GO:000588784|GO:0009506254|GO:000973794|GO:001529342|GO:0016020318	Inorganic phosphate transporter 1-4	PF00083.23^Sugar_tr^Sugar (and other) transporter^24-516^E:1.4e-45`PF07690.15^MFS_1^Major Facilitator Superfamily^66-457^E:2e-20	KEGG:ath:AT2G38940`KO:K08176
Solyc03g097190.3	1.07057	0.909921	6.18203	6.18203	0.000114765	0.000519986	0.0015441	0.0036614	2.81133	2.43635	FALSE	FALSE	TRUE	FALSE	FALSE	FALSE	FALSE	FALSE	NA	WEB family protein At5g16730	chloroplastic	.
Solyc00g090870.3	-1.5383	-1.10316	4.50809	4.50809	0.000115009	0.00206899	0.00154595	0.0102367	-2.8108	-1.98984	FALSE	FALSE	FALSE	TRUE	FALSE	FALSE	FALSE	FALSE	NA	SNF1-related protein kinase regulatory subunit beta-3	PF04739.14^AMPKBI^5'-AMP-activated protein kinase beta subunit	interaction domain^29-100^E:1.3e-23
Solyc04g076460.3	1.3831	-0.360988	4.04509	4.04509	0.000115238	0.194324	0.0015468	0.318707	2.81057	-0.496608	TRUE	FALSE	FALSE	FALSE	FALSE	FALSE	FALSE	FALSE	NA	Receptor-like protein Cf-9 homolog {ECO:0000305}	PF00560.32^LRR_1^Leucine Rich Repeat^51-70^E:0.8`PF00560.32^LRR_1^Leucine Rich Repeat^72-91^E:0.037`PF13855.5^LRR_8^Leucine rich repeat^261-320^E:1.6e-10`PF00560.32^LRR_1^Leucine Rich Repeat^286-307^E:0.041`PF00560.32^LRR_1^Leucine Rich Repeat^310-326^E:0.27	.
Solyc04g025990.3	1.39943	1.06441	7.52488	7.52488	0.000115286	0.00132996	0.0015468	0.00740819	2.81057	2.13029	FALSE	FALSE	TRUE	FALSE	FALSE	FALSE	FALSE	FALSE	GO:0016020126	Putative potassium transporter 12	PF02705.15^K_trans^K+ potassium transporter^103-676^E:6e-188	KEGG:ath:AT1G60160`KO:K03549
Solyc10g055680.1	-1.57968	-0.73642	6.52597	6.52597	0.000115913	0.0298795	0.00155377	0.0775902	-2.80861	-1.11019	FALSE	FALSE	FALSE	TRUE	FALSE	FALSE	FALSE	FALSE	GO:0005783176|GO:0005794322|GO:000875720|GO:000982521|GO:001612623	24-methylenesterol C-methyltransferase 2	PF02353.19^CMAS^Mycolic acid cyclopropane synthetase^76-281^E:1.4e-14`PF01209.17^Ubie_methyltran^ubiE/COQ5 methyltransferase family^110-234^E:9.4e-11`PF13489.5^Methyltransf_23^Methyltransferase domain^121-228^E:1.2e-10`PF13847.5^Methyltransf_31^Methyltransferase domain^124-233^E:6.8e-16`PF13649.5^Methyltransf_25^Methyltransferase domain^127-221^E:1.6e-18`PF08241.11^Methyltransf_11^Methyltransfera…	KEGG:ath:AT1G20330`KO:K08242
Solyc05g052040.1	2.7029	-3.31912	4.1673	4.1673	0.00011611	1.51e-05	0.00155497	0.00026881	2.80828	-3.57056	FALSE	FALSE	FALSE	FALSE	FALSE	FALSE	TRUE	FALSE	NA	Ethylene-responsive transcription factor 5	PF00847.19^AP2^AP2 domain^210-260^E:3.1e-12	KEGG:nta:107790518`KO:K09286
Solyc02g080780.3	-1.15219	-1.27444	6.11226	6.11226	0.000116353	4.04e-05	0.00155679	0.00053998	-2.80777	-3.26762	FALSE	FALSE	FALSE	FALSE	FALSE	TRUE	FALSE	FALSE	NA	.	.	.
Solyc12g006160.2	-0.856109	-0.135789	5.89247	5.89247	0.000116638	0.433011	0.00155915	0.570815	-2.80711	-0.243504	FALSE	FALSE	FALSE	TRUE	FALSE	FALSE	FALSE	FALSE	NA	.	.	.
Solyc04g079930.3	1.66747	2.3653	3.59614	3.59614	0.000117233	3.33e-06	0.00156447	8.98e-05	2.80563	4.04669	FALSE	FALSE	TRUE	FALSE	FALSE	FALSE	FALSE	FALSE	NA	Pre-mRNA-splicing factor CWC22 homolog	.	.
Solyc07g043570.3	-1.26782	-1.17261	7.98541	7.98541	0.000117251	0.000248667	0.00156447	0.00211833	-2.80563	-2.67401	FALSE	FALSE	FALSE	FALSE	FALSE	TRUE	FALSE	FALSE	GO:0009535213|GO:0009941112|GO:001028742|GO:001649168	Uncharacterized oxidoreductase At1g06690	chloroplastic	PF00248.20^Aldo_ket_red^Aldo/keto reductase family^53-355^E:1.6e-60
Solyc11g010810.1	3.87708	3.03849	4.55904	4.55904	0.000118157	0.000492993	0.00157469	0.00352863	2.8028	2.45239	FALSE	FALSE	TRUE	FALSE	FALSE	FALSE	FALSE	FALSE	NA	UDP-glycosyltransferase 91A1	PF00201.17^UDPGT^UDP-glucoronosyl and UDP-glucosyl transferase^270-401^E:1e-14	KEGG:ath:AT2G22590
Solyc01g096390.3	0.87421	0.721929	5.14257	5.14257	0.000118235	0.000678647	0.00157469	0.00444761	2.8028	2.35187	FALSE	FALSE	TRUE	FALSE	FALSE	FALSE	FALSE	FALSE	NA	DNA-directed RNA polymerase V subunit 1	PF04998.16^RNA_pol_Rpb1_5^RNA polymerase Rpb1	domain 5^46-443^E:1.8e-08
Solyc02g088120.3	1.46441	0.188557	3.49601	3.49601	0.000118754	0.522895	0.00158015	0.651964	2.8013	0.185777	TRUE	FALSE	FALSE	FALSE	FALSE	FALSE	FALSE	FALSE	NA	.	.	.
Solyc12g008470.2	1.82782	1.1323	4.27116	4.27116	0.000119231	0.00660016	0.00158399	0.0247412	2.80025	1.60658	TRUE	FALSE	FALSE	FALSE	FALSE	FALSE	FALSE	FALSE	NA	Cytochrome B5-like protein {ECO:0000303|PubMed:19054355}	PF00173.27^Cyt-b5^Cytochrome b5-like Heme/Steroid binding domain^47-117^E:9.9e-21	KEGG:ath:AT1G60660
Solyc10g083970.1	2.02717	-1.6413	6.351	6.351	0.000119261	0.000737056	0.00158399	0.00471931	2.80025	-2.32612	FALSE	FALSE	FALSE	FALSE	FALSE	FALSE	TRUE	FALSE	NA	S-adenosylmethionine synthase 2	PF00438.19^S-AdoMet_synt_N^S-adenosylmethionine synthetase	N-terminal domain^4-101^E:7.6e-43`PF02772.15^S-AdoMet_synt_M^S-adenosylmethionine synthetase
Solyc04g078750.3	1.91174	0.390804	5.66558	5.66558	0.000120114	0.301745	0.00159385	0.442097	2.79755	0.354483	TRUE	FALSE	FALSE	FALSE	FALSE	FALSE	FALSE	FALSE	NA	.	PF03168.12^LEA_2^Late embryogenesis abundant protein^196-293^E:2.8e-07	.
Solyc03g117030.2	-2.04611	-2.74939	6.50286	6.50286	0.000120524	6.05e-06	0.00159782	0.000135222	-2.79647	-3.86895	FALSE	FALSE	FALSE	FALSE	FALSE	TRUE	FALSE	FALSE	GO:000093210|GO:000372399|GO:0006355109	Probable CCR4-associated factor 1 homolog 7	PF04857.19^CAF1^CAF1 family ribonuclease^18-136^E:3.6e-11`PF04857.19^CAF1^CAF1 family ribonuclease^159-243^E:1.8e-07	KEGG:ath:AT2G32070`KO:K12581
Solyc03g031800.3	2.47425	2.2769	3.15129	3.15129	0.000120983	0.000290881	0.00160244	0.00236738	2.79522	2.62573	FALSE	FALSE	TRUE	FALSE	FALSE	FALSE	FALSE	FALSE	GO:00045538|GO:000561847|GO:004804636|GO:007155533	Probable xyloglucan endotransglucosylase/hydrolase protein 8	PF00722.20^Glyco_hydro_16^Glycosyl hydrolases family 16^33-213^E:7.1e-53`PF06955.11^XET_C^Xyloglucan endo-transglycosylase (XET) C-terminus^242-289^E:1.3e-15	KEGG:ath:AT1G11545`KO:K08235
Solyc12g056170.2	1.43168	1.55152	3.65714	3.65714	0.000121176	5.11e-05	0.00160353	0.000641592	2.79492	3.19274	FALSE	FALSE	TRUE	FALSE	FALSE	FALSE	FALSE	FALSE	NA	.	.	.
Solyc04g015370.3	-2.42036	-1.42137	6.72651	6.72651	0.000121365	0.00746206	0.00160457	0.0271428	-2.79464	-1.56635	FALSE	FALSE	FALSE	TRUE	FALSE	FALSE	FALSE	FALSE	GO:0005739142|GO:000575922|GO:005511423|GO:007046938	Acyl carrier protein 2	mitochondrial	.
Solyc01g010290.3	1.32082	1.34677	6.25408	6.25408	0.00012156	0.000107076	0.00160568	0.00111681	2.79434	2.95202	FALSE	FALSE	TRUE	FALSE	FALSE	FALSE	FALSE	FALSE	NA	Ureide permease 1 {ECO:0000303|PubMed:11971139}	PF07168.10^Ureide_permease^Ureide permease^45-101^E:3.8e-27	KEGG:ath:AT2G03590
Solyc09g083200.3	2.21821	0.0639824	3.24061	3.24061	0.0001218	0.878938	0.00160738	0.923462	2.79388	0.034581	TRUE	FALSE	FALSE	FALSE	FALSE	FALSE	FALSE	FALSE	NA	Serine/threonine receptor-like kinase NFP {ECO:0000303|PubMed:16723404}	PF01476.19^LysM^LysM domain^184-215^E:0.00068`PF00069.24^Pkinase^Protein kinase domain^362-602^E:4.1e-41`PF07714.16^Pkinase_Tyr^Protein tyrosine kinase^370-603^E:4.9e-38	KEGG:mtr:MTR_5g019040
Solyc07g064690.1	-1.17345	-0.778291	3.95829	3.95829	0.000122105	0.00357093	0.00160993	0.0155012	-2.79319	-1.80964	FALSE	FALSE	FALSE	TRUE	FALSE	FALSE	FALSE	FALSE	NA	.	PF09585.9^Lin0512_fam^Conserved hypothetical protein (Lin0512_fam)^12-127^E:6e-40	.
Solyc12g017450.2	1.01295	1.43627	4.86555	4.86555	0.000122342	2.86e-06	0.00161159	8.17e-05	2.79274	4.08784	FALSE	FALSE	TRUE	FALSE	FALSE	FALSE	FALSE	FALSE	NA	Uncharacterized membrane protein At1g16860	.	KEGG:ath:AT1G16860
Solyc02g079410.2	-0.836669	-0.341055	5.20036	5.20036	0.000122792	0.0556855	0.00161606	0.124612	-2.79154	-0.90444	FALSE	FALSE	FALSE	TRUE	FALSE	FALSE	FALSE	FALSE	NA	Universal stress protein PHOS32 {ECO:0000303|PubMed:12644671}	PF00582.25^Usp^Universal stress protein family^37-192^E:2.6e-31	KEGG:ath:AT5G54430
Solyc03g058350.3	1.19511	0.489042	5.3759	5.3759	0.000123119	0.0516858	0.00161797	0.117613	2.79103	0.929544	TRUE	FALSE	FALSE	FALSE	FALSE	FALSE	FALSE	FALSE	NA	Eukaryotic translation initiation factor 5B	PF00009.26^GTP_EFTU^Elongation factor Tu GTP binding domain^564-773^E:8.7e-33`PF01926.22^MMR_HSR1^50S ribosome-binding GTPase^565-686^E:2.3e-05`PF03144.24^GTP_EFTU_D2^Elongation factor Tu domain 2^800-878^E:1.7e-10`PF11987.7^IF-2^Translation-initiation factor 2^900-1002^E:2.9e-21	KEGG:spo:SPAC56F8.03`KO:K03243
Solyc03g005760.1	-2.69556	-1.9285	10.6133	10.6133	0.000123161	0.00192235	0.00161797	0.00971713	-2.79103	-2.01246	FALSE	FALSE	FALSE	FALSE	FALSE	TRUE	FALSE	FALSE	GO:000941629|GO:000952220|GO:000952327|GO:0009535107|GO:000976813|GO:000994151|GO:001028722|GO:001616832|GO:001829837|GO:003140913	Chlorophyll a-b binding protein 3C	chloroplastic	PF00504.20^Chloroa_b-bind^Chlorophyll A-B binding protein^68-233^E:2.7e-50
Solyc00g072100.3	1.51282	0.0193619	4.12833	4.12833	0.000123351	0.948449	0.001619	0.969271	2.79075	0.0135546	TRUE	FALSE	FALSE	FALSE	FALSE	FALSE	FALSE	FALSE	NA	.	PF14223.5^Retrotran_gag_2^gag-polypeptide of LTR copia-type^19-99^E:5.6e-14	.
Solyc04g081910.3	2.243	-0.0689756	3.64587	3.64587	0.000124685	0.87215	0.00163503	0.91966	2.78648	-0.0363727	TRUE	FALSE	FALSE	FALSE	FALSE	FALSE	FALSE	FALSE	GO:000468316|GO:000550952|GO:000551645|GO:000973837|GO:000993118|GO:001810519|GO:003555631|GO:004677740	Calcium-dependent protein kinase 29	PF00069.24^Pkinase^Protein kinase domain^73-331^E:1.2e-74`PF07714.16^Pkinase_Tyr^Protein tyrosine kinase^75-324^E:5.1e-27`PF00036.31^EF-hand_1^EF hand^379-405^E:1.3e-07`PF13499.5^EF-hand_7^EF-hand domain pair^379-439^E:5.5e-11`PF13405.5^EF-hand_6^EF-hand domain^379-407^E:8.7e-06`PF13202.5^EF-hand_5^EF hand^379-401^E:6.1e-06`PF13833.5^EF-hand_8^EF-hand domain pair^381-400^E:0.0044`PF13833.5^EF-han…	KEGG:ath:AT1G76040`KO:K13412
Solyc06g083050.3	2.78098	1.00193	4.41052	4.41052	0.000125818	0.140795	0.00164839	0.251671	2.78294	0.599166	TRUE	FALSE	FALSE	FALSE	FALSE	FALSE	FALSE	FALSE	NA	Serine carboxypeptidase 1	.	KEGG:ath:AT4G12910`KO:K16296
Solyc07g043050.1	-2.27631	1.07333	4.93734	4.93734	0.000126805	0.0276653	0.00165981	0.0733132	-2.77994	1.13482	FALSE	FALSE	FALSE	TRUE	FALSE	FALSE	FALSE	FALSE	NA	Putative UDP-glucose flavonoid 3-O-glucosyltransferase 3 {ECO:0000250|UniProtKB:Q2V6K0}	PF00201.17^UDPGT^UDP-glucoronosyl and UDP-glucosyl transferase^278-407^E:6.9e-21	.
Solyc04g054990.3	2.25367	2.31937	7.30158	7.30158	0.000127253	0.000118802	0.00166417	0.00121205	2.7788	2.91648	FALSE	FALSE	TRUE	FALSE	FALSE	FALSE	FALSE	FALSE	NA	PLAT domain-containing protein 1 {ECO:0000305}	PF06232.10^ATS3^Embryo-specific protein 3	(ATS3)^29-130^E:3.7e-09`PF01477.22^PLAT^PLAT/LH2 domain^35-154^E:1.5e-17
Solyc04g049380.3	-1.5037	-1.47657	4.86429	4.86429	0.000127374	0.000139721	0.00166426	0.00137228	-2.77878	-2.86256	FALSE	FALSE	FALSE	FALSE	FALSE	TRUE	FALSE	FALSE	NA	Uncharacterized protein sll0005	PF03109.15^ABC1^ABC1 family^263-380^E:1.7e-30`PF14111.5^DUF4283^Domain of unknown function (DUF4283)^614-754^E:3.3e-38	KEGG:syn:sll0005
Solyc02g086830.3	-1.26627	-1.25176	7.79193	7.79193	0.000127663	0.000143424	0.00166652	0.00139693	-2.77819	-2.85482	FALSE	FALSE	FALSE	FALSE	FALSE	TRUE	FALSE	FALSE	NA	Protein KINESIN LIGHT CHAIN-RELATED 2 {ECO:0000303|PubMed:23204523}	PF12862.6^ANAPC5^Anaphase-promoting complex subunit 5^209-266^E:0.44`PF13374.5^TPR_10^Tetratricopeptide repeat^238-266^E:0.0068`PF13176.5^TPR_7^Tetratricopeptide repeat^240-266^E:0.0051`PF13181.5^TPR_8^Tetratricopeptide repeat^283-312^E:0.07`PF13424.5^TPR_12^Tetratricopeptide repeat^328-387^E:1.2e-07`PF13181.5^TPR_8^Tetratricopeptide repeat^369-387^E:0.086`PF13424.5^TPR_12^Tetratricopeptide repea…	KEGG:ath:AT3G27960
Solyc01g100010.3	3.20146	-0.483863	3.85294	3.85294	0.000127812	0.421521	0.00166697	0.560312	2.77807	-0.25157	TRUE	FALSE	FALSE	FALSE	FALSE	FALSE	FALSE	FALSE	NA	F-box protein PP2-B15	PF14299.5^PP2^Phloem protein 2^1-150^E:9.5e-32	KEGG:ath:AT1G56240
Solyc09g010970.3	-1.3804	-0.706951	6.17113	6.17113	0.000128535	0.0195254	0.00167489	0.0562524	-2.77601	-1.24986	FALSE	FALSE	FALSE	TRUE	FALSE	FALSE	FALSE	FALSE	GO:0008270135	Beta carbonic anhydrase 5	chloroplastic	.
Solyc05g055420.3	1.05252	0.669854	4.60088	4.60088	0.000128703	0.00546759	0.00167556	0.0215082	2.77584	1.6674	TRUE	FALSE	FALSE	FALSE	FALSE	FALSE	FALSE	FALSE	NA	Glycosyltransferase family protein 64 protein C5 {ECO:0000303|PubMed:24905498}	PF09258.9^Glyco_transf_64^Glycosyl transferase family 64 domain^314-552^E:1.3e-64	KEGG:ath:AT5G04500
Solyc09g008470.3	-0.73035	-0.606547	6.03236	6.03236	0.00012923	0.000707911	0.00168092	0.00458338	-2.77445	-2.33881	FALSE	FALSE	FALSE	FALSE	FALSE	TRUE	FALSE	FALSE	NA	Splicing factor 3A subunit 2	PF12874.6^zf-met^Zinc-finger of C2H2 type^58-82^E:7.7e-06`PF16835.4^SF3A2^Pre-mRNA-splicing factor SF3a complex subunit 2 (Prp11)^116-210^E:2.3e-35	KEGG:hsa:8175`KO:K12826
Solyc11g011040.2	-0.866976	-1.27751	5.11142	5.11142	0.000129583	1.62e-06	0.00168325	5.64e-05	-2.77385	-4.24847	FALSE	FALSE	FALSE	FALSE	FALSE	TRUE	FALSE	FALSE	GO:0005525173|GO:000581944|GO:000704976|GO:003190228|GO:005130183	ADP-ribosylation factor-like protein 8c {ECO:0000303|PubMed:22174675}	.	KEGG:ath:AT5G37680`KO:K07955
Solyc05g052470.3	-0.902609	-0.349974	6.68811	6.68811	0.000129642	0.0684106	0.00168325	0.145452	-2.77385	-0.837282	FALSE	FALSE	FALSE	TRUE	FALSE	FALSE	FALSE	FALSE	NA	Ferritin-2	chloroplastic	PF00210.23^Ferritin^Ferritin-like domain^93-237^E:1.5e-33
Solyc06g082420.3	-1.95383	-2.58959	3.04355	3.04355	0.000130988	5.87e-06	0.00169921	0.000132663	-2.76975	-3.87725	FALSE	FALSE	FALSE	FALSE	FALSE	TRUE	FALSE	FALSE	NA	Cationic peroxidase 1	PF06813.12^Nodulin-like^Nodulin-like^4-251^E:4.8e-72`PF00141.22^peroxidase^Peroxidase^421-657^E:5.2e-77	.
Solyc02g091410.3	0.882427	0.235435	5.49899	5.49899	0.000131719	0.19771	0.00170716	0.322979	2.76773	0.490826	TRUE	FALSE	FALSE	FALSE	FALSE	FALSE	FALSE	FALSE	GO:000425210	Protease Do-like 7	.	KEGG:ath:AT3G03380`KO:K22686
Solyc09g007110.3	1.665	2.27996	4.36033	4.36033	0.000132155	5.3e-06	0.00171128	0.00012388	2.76668	3.907	FALSE	FALSE	TRUE	FALSE	FALSE	FALSE	FALSE	FALSE	NA	Probable LRR receptor-like serine/threonine-protein kinase At4g20940	PF07714.16^Pkinase_Tyr^Protein tyrosine kinase^54-139^E:1.7e-07	KEGG:ath:AT5G10020
Solyc05g052920.3	1.15309	-0.00560681	4.61531	4.61531	0.000133092	0.980474	0.0017213	0.989111	2.76414	-0.00475475	TRUE	FALSE	FALSE	FALSE	FALSE	FALSE	FALSE	FALSE	NA	Folylpolyglutamate synthase {ECO:0000250|UniProtKB:Q05932	ECO:0000312|EMBL:CAC80839.2}	.
Solyc02g072140.1	1.88407	1.60445	2.29177	2.29177	0.000133167	0.000745392	0.0017213	0.00476119	2.76414	2.32228	FALSE	FALSE	TRUE	FALSE	FALSE	FALSE	FALSE	FALSE	NA	Protein GRAVITROPIC IN THE LIGHT 1 {ECO:0000303|PubMed:16640600}	PF04859.11^DUF641^Plant protein of unknown function (DUF641)^68-193^E:2.8e-45	KEGG:ath:AT5G58960
Solyc06g059870.1	2.93363	1.91279	6.79325	6.79325	0.000133743	0.00365907	0.00172721	0.015775	2.76266	1.80203	TRUE	FALSE	FALSE	FALSE	FALSE	FALSE	FALSE	FALSE	NA	.	.	.
Solyc12g010570.1	2.08282	1.20445	3.59087	3.59087	0.000134025	0.00845058	0.0017293	0.0299089	2.76213	1.5242	TRUE	FALSE	FALSE	FALSE	FALSE	FALSE	FALSE	FALSE	NA	Tetraspanin-7	PF00335.19^Tetraspannin^Tetraspanin family^7-256^E:1.4e-34	KEGG:ath:AT4G28050
Solyc03g095490.3	1.20341	0.925076	5.13455	5.13455	0.000134825	0.00141795	0.00173808	0.00774918	2.75993	2.11074	FALSE	FALSE	TRUE	FALSE	FALSE	FALSE	FALSE	FALSE	NA	Probable inactive receptor kinase At5g58300	PF08263.11^LRRNT_2^Leucine rich repeat N-terminal domain^28-65^E:0.00014`PF00560.32^LRR_1^Leucine Rich Repeat^144-163^E:1.3`PF00069.24^Pkinase^Protein kinase domain^342-604^E:3.2e-35`PF07714.16^Pkinase_Tyr^Protein tyrosine kinase^343-606^E:1.4e-34	KEGG:ath:AT5G58300
Solyc06g073970.2	-1.02273	1.17549	5.31899	5.31899	0.000135579	3.33e-05	0.00174625	0.000466236	-2.75789	3.33139	FALSE	FALSE	FALSE	FALSE	FALSE	FALSE	FALSE	TRUE	NA	.	PF02485.20^Branch^Core-2/I-Branching enzyme^13-110^E:1.7e-27	.
Solyc04g081755.1	-2.56075	-0.291275	3.14112	3.14112	0.000135777	0.573057	0.00174724	0.693368	-2.75765	-0.159036	FALSE	FALSE	FALSE	TRUE	FALSE	FALSE	FALSE	FALSE	NA	GDSL esterase/lipase EXL3	PF00657.21^Lipase_GDSL^GDSL-like Lipase/Acylhydrolase^36-332^E:2.5e-12`PF00657.21^Lipase_GDSL^GDSL-like Lipase/Acylhydrolase^344-649^E:2.8e-12`PF00657.21^Lipase_GDSL^GDSL-like Lipase/Acylhydrolase^659-961^E:5e-12`PF00657.21^Lipase_GDSL^GDSL-like Lipase/Acylhydrolase^962-1212^E:1.5e-10`PF00657.21^Lipase_GDSL^GDSL-like Lipase/Acylhydrolase^1260-1517^E:2.2e-09	KEGG:ath:AT1G75900
Solyc11g012680.2	-0.880301	-1.21376	6.29231	6.29231	0.000136317	3.88e-06	0.00175264	9.86e-05	-2.75631	-4.0063	FALSE	FALSE	FALSE	FALSE	FALSE	TRUE	FALSE	FALSE	NA	.	.	.
Solyc08g062610.3	2.32636	1.37915	4.27792	4.27792	0.000136494	0.00753423	0.00175297	0.0273479	2.75623	1.56308	TRUE	FALSE	FALSE	FALSE	FALSE	FALSE	FALSE	FALSE	NA	(S)-coclaurine N-methyltransferase	PF02353.19^CMAS^Mycolic acid cyclopropane synthetase^77-338^E:4.5e-44`PF01135.18^PCMT^Protein-L-isoaspartate(D-aspartate) O-methyltransferase (PCMT)^116-201^E:0.00022`PF13489.5^Methyltransf_23^Methyltransferase domain^126-236^E:3.1e-13`PF13847.5^Methyltransf_31^Methyltransferase domain^128-240^E:9.7e-14`PF02527.14^GidB^rRNA small subunit methyltransferase G^128-202^E:7.3e-05`PF05175.13^MTS^Methyl…	KEGG:ag:AAU20766`KO:K13384
Solyc10g078320.2	-2.58554	-0.730883	3.76923	3.76923	0.000136586	0.152101	0.00175297	0.266421	-2.75623	-0.574432	FALSE	FALSE	FALSE	TRUE	FALSE	FALSE	FALSE	FALSE	GO:000551687|GO:0009535306|GO:001688745	Calmodulin-interacting protein 111	PF00004.28^AAA^ATPase family associated with various cellular activities (AAA)^28-130^E:5.1e-29`PF00004.28^AAA^ATPase family associated with various cellular activities (AAA)^253-342^E:2.2e-18	KEGG:ath:AT3G56690
Solyc08g080420.3	-0.817602	-0.200482	5.29716	5.29716	0.000136977	0.234792	0.00175644	0.368065	-2.75537	-0.434075	FALSE	FALSE	FALSE	TRUE	FALSE	FALSE	FALSE	FALSE	NA	Phosphatidylinositol glycan anchor biosynthesis class U protein	PF06728.12^PIG-U^GPI transamidase subunit PIG-U^22-126^E:6e-12`PF06728.12^PIG-U^GPI transamidase subunit PIG-U^208-391^E:4.3e-62	.
Solyc08g080390.3	2.87495	0.943609	2.38882	2.38882	0.000137312	0.0843309	0.00175888	0.170439	2.75476	0.76843	TRUE	FALSE	FALSE	FALSE	FALSE	FALSE	FALSE	FALSE	NA	Probable (S)-N-methylcoclaurine 3'-hydroxylase isozyme 2	PF00067.21^p450^Cytochrome P450^2-427^E:8.4e-81	.
Solyc04g079050.2	-1.68174	-1.25185	4.69123	4.69123	0.00013741	0.00218315	0.00175888	0.0106631	-2.75476	-1.97212	FALSE	FALSE	FALSE	TRUE	FALSE	FALSE	FALSE	FALSE	NA	UDP-glycosyltransferase 79B6	PF00201.17^UDPGT^UDP-glucoronosyl and UDP-glucosyl transferase^324-415^E:3.9e-09`PF00201.17^UDPGT^UDP-glucoronosyl and UDP-glucosyl transferase^786-876^E:1.7e-07	KEGG:ath:AT5G54010
Solyc02g066940.3	-0.920113	-0.389928	6.31892	6.31892	0.000138057	0.0493562	0.00176542	0.113616	-2.75315	-0.944561	FALSE	FALSE	FALSE	TRUE	FALSE	FALSE	FALSE	FALSE	NA	Glycine-rich RNA-binding protein 3	mitochondrial	.
Solyc10g074540.1	4.16957	2.72356	4.05187	4.05187	0.000138165	0.00449793	0.00176542	0.0185782	2.75315	1.731	TRUE	FALSE	FALSE	FALSE	FALSE	FALSE	FALSE	FALSE	GO:000561533|GO:0048046116	Protein EXORDIUM-like 5	PF04674.11^Phi_1^Phosphate-induced protein 1 conserved region^58-339^E:1.5e-104	KEGG:ath:AT2G17230
Solyc02g079030.3	-2.22401	-2.34265	6.32641	6.32641	0.000138604	9.62e-05	0.00176946	0.00102751	-2.75216	-2.98821	FALSE	FALSE	FALSE	FALSE	FALSE	TRUE	FALSE	FALSE	GO:000577338|GO:000970511|GO:000973716|GO:00098454	Sphingosine kinase 1	.	KEGG:ath:AT4G21540`KO:K04718
Solyc10g049970.2	1.57566	1.43092	5.07307	5.07307	0.000139438	0.000342567	0.00177854	0.00267731	2.74994	2.5723	FALSE	FALSE	TRUE	FALSE	FALSE	FALSE	FALSE	FALSE	NA	Cyclase-like protein 3 {ECO:0000305}	PF04199.12^Cyclase^Putative cyclase^52-207^E:6.1e-19	KEGG:ath:AT1G44542
Solyc03g117690.3	2.28317	3.4435	3.39842	3.39842	0.000139671	3.33e-06	0.00177976	8.98e-05	2.74964	4.04669	FALSE	FALSE	TRUE	FALSE	FALSE	FALSE	FALSE	FALSE	NA	Aspartyl protease family protein At5g10770	PF14543.5^TAXi_N^Xylanase inhibitor N-terminal^158-326^E:3.1e-50`PF00026.22^Asp^Eukaryotic aspartyl protease^158-499^E:9.5e-23`PF14541.5^TAXi_C^Xylanase inhibitor C-terminal^352-498^E:3.6e-29	KEGG:ath:AT5G10770
Solyc04g078650.3	1.4541	0.450488	3.79666	3.79666	0.000139779	0.13283	0.00177976	0.241004	2.74964	0.617975	TRUE	FALSE	FALSE	FALSE	FALSE	FALSE	FALSE	FALSE	GO:0003677184|GO:0006355137|GO:00071658|GO:001008710|GO:005130145	WUSCHEL-related homeobox 4	.	KEGG:ath:AT1G46480
Solyc03g083900.3	1.91653	0.445552	3.41213	3.41213	0.000140155	0.258894	0.00178297	0.395161	2.74886	0.403226	TRUE	FALSE	FALSE	FALSE	FALSE	FALSE	FALSE	FALSE	GO:000550715|GO:000950683|GO:00167225|GO:00312259|GO:004665812	Monocopper oxidase-like protein SKS1	PF07731.13^Cu-oxidase_2^Multicopper oxidase^65-131^E:1.7e-09	KEGG:ath:AT4G25240
Solyc03g119060.3	1.48386	1.06291	8.04209	8.04209	0.000140661	0.0024673	0.00178784	0.0116997	2.74767	1.93183	TRUE	FALSE	FALSE	FALSE	FALSE	FALSE	FALSE	FALSE	GO:000460124|GO:000697931|GO:00101507|GO:002003763|GO:003140816	Alpha-dioxygenase 2	PF03098.14^An_peroxidase^Animal haem peroxidase^84-601^E:1e-106	KEGG:ath:AT1G73680
Solyc06g053180.3	-0.979955	0.108209	6.55728	6.55728	0.000141946	0.587207	0.00180259	0.70529	-2.7441	0.151632	FALSE	FALSE	FALSE	TRUE	FALSE	FALSE	FALSE	FALSE	NA	Cytochrome b5 isoform E {ECO:0000303|PubMed:19054355}	.	KEGG:ath:AT5G53560
Solyc07g006855.1	-2.58578	-2.04659	2.97565	2.97565	0.00014211	0.000862058	0.0018031	0.00530387	-2.74398	-2.27541	FALSE	FALSE	FALSE	FALSE	FALSE	TRUE	FALSE	FALSE	NA	CASP-like protein 2C1	PF04535.11^DUF588^Domain of unknown function (DUF588)^5-133^E:8.4e-25	.
Solyc03g113930.2	-7.0495	-8.86788	9.69382	9.69382	0.000142682	2.99e-05	0.00180876	0.000436313	-2.74262	-3.3602	FALSE	FALSE	FALSE	FALSE	FALSE	TRUE	FALSE	FALSE	NA	22.0 kDa class IV heat shock protein	PF04969.15^CS^CS domain^59-150^E:2.8e-06`PF00011.20^HSP20^Hsp20/alpha crystallin family^61-164^E:1e-29	.
Solyc01g067000.3	1.19544	-0.503069	5.33701	5.33701	0.000143078	0.0499544	0.00181219	0.114589	2.7418	-0.940858	TRUE	FALSE	FALSE	FALSE	FALSE	FALSE	FALSE	FALSE	NA	Protein SRC2 {ECO:0000305}	PF00168.29^C2^C2 domain^5-114^E:1.1e-13	KEGG:gmx:547451
Solyc04g017680.3	1.34108	0.404938	4.33587	4.33587	0.000143353	0.142977	0.0018141	0.25445	2.74134	0.594397	TRUE	FALSE	FALSE	FALSE	FALSE	FALSE	FALSE	FALSE	NA	50S ribosomal protein L22 {ECO:0000255|HAMAP-Rule:MF_01331}	PF00237.18^Ribosomal_L22^Ribosomal protein L22p/L17e^113-215^E:3.8e-26	KEGG:sme:SMc01304`KO:K02890
Solyc07g056490.4	1.38929	0.291945	6.22325	6.22325	0.000144059	0.301931	0.00182143	0.442325	2.73959	0.354259	TRUE	FALSE	FALSE	FALSE	FALSE	FALSE	FALSE	FALSE	GO:000436413|GO:000973477	Glutathione S-transferase 3	PF00043.24^GST_C^Glutathione S-transferase	C-terminal domain^12-87^E:7.5e-09`PF13410.5^GST_C_2^Glutathione S-transferase
Solyc11g010380.2	-1.47377	-1.76422	7.91145	7.91145	0.000144945	2.3e-05	0.00183103	0.000362227	-2.7373	-3.44102	FALSE	FALSE	FALSE	FALSE	FALSE	TRUE	FALSE	FALSE	NA	Protein DETOXIFICATION 28 {ECO:0000303|PubMed:11739388}	PF01554.17^MatE^MatE^1-113^E:1.6e-20	KEGG:ath:AT5G44050`KO:K03327
Solyc01g068540.3	-2.08671	-3.03482	3.66869	3.66869	0.000145346	3.81e-06	0.00183451	9.79e-05	-2.73648	-4.00914	FALSE	FALSE	FALSE	FALSE	FALSE	TRUE	FALSE	FALSE	NA	Trans-resveratrol di-O-methyltransferase	.	.
Solyc00g007200.3	1.4969	1.86162	3.43327	3.43327	0.000145749	2.19e-05	0.00183799	0.000349911	2.73566	3.45604	FALSE	FALSE	TRUE	FALSE	FALSE	FALSE	FALSE	FALSE	GO:00055161|GO:00069522|GO:00096071	MLO-like protein 8	PF03094.14^Mlo^Mlo family^1-46^E:3.2e-09	KEGG:ath:AT5G65970`KO:K08472
Solyc04g009440.3	2.20414	-2.28232	5.73372	5.73372	0.000145991	8.68e-05	0.00183943	0.000955	2.73532	-3.02	FALSE	FALSE	FALSE	FALSE	FALSE	FALSE	TRUE	FALSE	NA	NAC domain-containing protein 2	PF02365.14^NAM^No apical meristem (NAM) protein^14-137^E:2.2e-36	KEGG:ath:AT1G01720
Solyc05g052780.3	0.74042	1.09817	5.89181	5.89181	0.000146306	1.89e-06	0.0018407	6.3e-05	2.73502	4.20093	FALSE	FALSE	TRUE	FALSE	FALSE	FALSE	FALSE	FALSE	GO:000372951|GO:000585623|GO:005101511	LIM domain-containing protein WLIM2b {ECO:0000305}	PF00412.21^LIM^LIM domain^77-131^E:3.4e-12`PF00412.21^LIM^LIM domain^175-230^E:2.8e-11	KEGG:ath:AT3G55770
Solyc08g067180.3	2.27876	3.71579	3.86902	3.86902	0.000146393	1.03e-06	0.0018407	4.16e-05	2.73502	4.38138	FALSE	FALSE	TRUE	FALSE	FALSE	FALSE	FALSE	FALSE	NA	.	.	.
Solyc03g098020.3	-2.31654	-2.02776	7.10193	7.10193	0.000146473	0.000463146	0.0018407	0.00337272	-2.73502	-2.47202	FALSE	FALSE	FALSE	FALSE	FALSE	TRUE	FALSE	FALSE	NA	Monoacylglycerol lipase {ECO:0000303|PubMed:17784850}	PF12146.7^Hydrolase_4^Serine aminopeptidase	S33^214-250^E:7.2e-11`PF12146.7^Hydrolase_4^Serine aminopeptidase
Solyc10g074820.1	2.05873	1.33245	2.59323	2.59323	0.000146752	0.00458405	0.00184261	0.0188211	2.73457	1.72535	TRUE	FALSE	FALSE	FALSE	FALSE	FALSE	FALSE	FALSE	NA	.	PF06697.11^DUF1191^Protein of unknown function (DUF1191)^35-308^E:5.1e-106	.
Solyc06g005520.3	2.57186	1.14417	2.84048	2.84048	0.000147461	0.0335638	0.00184991	0.0847998	2.73285	1.07161	TRUE	FALSE	FALSE	FALSE	FALSE	FALSE	FALSE	FALSE	NA	Serine/threonine-protein kinase PCRK1 {ECO:0000305}	PF00069.24^Pkinase^Protein kinase domain^1-109^E:4.4e-14`PF07714.16^Pkinase_Tyr^Protein tyrosine kinase^5-111^E:3.1e-12	KEGG:ath:AT3G09830
Solyc02g065470.1	2.26532	1.63296	4.85483	4.85483	0.000148566	0.00208179	0.00186216	0.010272	2.72998	1.98834	TRUE	FALSE	FALSE	FALSE	FALSE	FALSE	FALSE	FALSE	NA	STS14 protein	PF00188.25^CAP^Cysteine-rich secretory protein family^46-166^E:1.9e-16	.
Solyc07g006120.3	-1.4795	-0.73568	4.75748	4.75748	0.000148741	0.0253424	0.00186273	0.0686532	-2.72985	-1.16334	FALSE	FALSE	FALSE	TRUE	FALSE	FALSE	FALSE	FALSE	NA	Autophagy-related protein 18b	.	KEGG:ath:AT4G30510`KO:K17908
Solyc04g014370.3	-0.968202	-0.240062	5.9792	5.9792	0.000149623	0.237283	0.00187216	0.370966	-2.72766	-0.430666	FALSE	FALSE	FALSE	TRUE	FALSE	FALSE	FALSE	FALSE	NA	Very-long-chain (3R)-3-hydroxyacyl-CoA dehydratase PASTICCINO 2 {ECO:0000305}	.	KEGG:ath:AT5G10480`KO:K10703
Solyc02g079730.3	1.44368	2.12167	3.7393	3.7393	0.000150304	2.45e-06	0.00187906	7.49e-05	2.72606	4.12535	FALSE	FALSE	TRUE	FALSE	FALSE	FALSE	FALSE	FALSE	NA	Thioredoxin-like fold domain-containing protein MRL7	chloroplastic {ECO:0000305}	.
Solyc04g079730.1	2.5253	0.126493	3.86032	3.86032	0.00015046	0.787373	0.00187939	0.858493	2.72598	0.066263	TRUE	FALSE	FALSE	FALSE	FALSE	FALSE	FALSE	FALSE	GO:000449731|GO:000550653|GO:000695272|GO:0009535142|GO:000994178|GO:001670527|GO:002003774|GO:003140820	Allene oxide synthase 1	chloroplastic {ECO:0000303|PubMed:12351632}	PF00067.21^p450^Cytochrome P450^362-464^E:1.5e-13
Solyc04g078740.2	3.18974	1.4084	3.48394	3.48394	0.000151361	0.0301972	0.00188901	0.0782196	2.72376	1.10668	TRUE	FALSE	FALSE	FALSE	FALSE	FALSE	FALSE	FALSE	NA	Subtilisin-like protease SBT1.9 {ECO:0000303|PubMed:16193095}	PF05922.15^Inhibitor_I9^Peptidase inhibitor I9^22-101^E:2.6e-13`PF00082.21^Peptidase_S8^Subtilase family^125-562^E:2.2e-50	KEGG:ath:AT5G67090
Solyc03g034440.2	-0.725988	-0.751222	6.33287	6.33287	0.000151556	0.000106019	0.00188981	0.00110819	-2.72358	-2.95539	FALSE	FALSE	FALSE	FALSE	FALSE	TRUE	FALSE	FALSE	NA	Eukaryotic translation initiation factor 5	PF01873.16^eIF-5_eIF-2B^Domain found in IF2B/IF5^11-127^E:7.4e-37`PF02020.17^W2^eIF4-gamma/eIF5/eIF2-epsilon^336-413^E:2.7e-21	.
Solyc06g069190.3	2.00426	0.955396	4.20417	4.20417	0.000151847	0.0271937	0.00189182	0.0723856	2.72312	1.14035	TRUE	FALSE	FALSE	FALSE	FALSE	FALSE	FALSE	FALSE	GO:003016310|GO:005083252	Aspartyl protease APCB1 {ECO:0000303|PubMed:26739014}	PF14543.5^TAXi_N^Xylanase inhibitor N-terminal^3-65^E:1.5e-08`PF14543.5^TAXi_N^Xylanase inhibitor N-terminal^67-115^E:6.1e-12	KEGG:ath:AT1G49050
Solyc06g082480.3	-1.50444	-0.929721	5.57355	5.57355	0.00015261	0.00704229	0.00189969	0.0259616	-2.72132	-1.58567	FALSE	FALSE	FALSE	TRUE	FALSE	FALSE	FALSE	FALSE	NA	.	.	.
Solyc02g069690.1	1.76193	0.815438	3.59087	3.59087	0.000152999	0.0438767	0.00190289	0.103707	2.72059	0.984193	TRUE	FALSE	FALSE	FALSE	FALSE	FALSE	FALSE	FALSE	NA	Berberine bridge enzyme-like 15 {ECO:0000303|PubMed:26037923}	PF01565.22^FAD_binding_4^FAD binding domain^82-220^E:5.1e-25`PF08031.11^BBE^Berberine and berberine like^475-532^E:7.5e-22	KEGG:ath:AT2G34790`KO:K22395
Solyc06g060560.3	-2.23128	-0.508085	4.4728	4.4728	0.000153447	0.238426	0.00190668	0.372304	-2.71972	-0.429103	FALSE	FALSE	FALSE	TRUE	FALSE	FALSE	FALSE	FALSE	NA	.	.	.
Solyc01g087490.3	-2.04432	-1.64536	3.82511	3.82511	0.000153567	0.000961985	0.00190668	0.0057835	-2.71972	-2.23781	FALSE	FALSE	FALSE	FALSE	FALSE	TRUE	FALSE	FALSE	NA	Protein OBERON 4	PF00254.27^FKBP_C^FKBP-type peptidyl-prolyl cis-trans isomerase^68-161^E:4.4e-14`PF13432.5^TPR_16^Tetratricopeptide repeat^245-302^E:0.00033`PF13181.5^TPR_8^Tetratricopeptide repeat^270-302^E:0.059`PF07227.10^PHD_Oberon^PHD - plant homeodomain finger protein^1262-1385^E:3.7e-36`PF16312.4^Oberon_cc^Coiled-coil region of Oberon^1494-1607^E:2.7e-38	KEGG:ath:AT3G63500
Solyc12g006810.2	-1.04523	-2.41845	5.99463	5.99463	0.000153792	8.05e-09	0.00190783	1.44e-06	-2.71946	-5.8421	FALSE	FALSE	FALSE	FALSE	FALSE	TRUE	FALSE	FALSE	NA	Heme-binding-like protein At3g10130	chloroplastic	PF10184.8^DUF2358^Uncharacterized conserved protein (DUF2358)^37-146^E:1.5e-25`PF04832.11^SOUL^SOUL heme-binding protein^181-343^E:4e-40
Solyc08g043170.3	0.707401	0.792839	6.05346	6.05346	0.000154053	4.81e-05	0.00190854	0.000615302	2.7193	3.21091	FALSE	FALSE	TRUE	FALSE	FALSE	FALSE	FALSE	FALSE	NA	Delta-1-pyrroline-5-carboxylate synthase	PF00696.27^AA_kinase^Amino acid kinase family^15-260^E:5e-39`PF00171.21^Aldedh^Aldehyde dehydrogenase family^287-557^E:4.9e-09	KEGG:sly:544281`KO:K12657
Solyc02g082120.3	1.82847	1.66901	4.24424	4.24424	0.000154112	0.000339714	0.00190854	0.00266284	2.7193	2.57465	FALSE	FALSE	TRUE	FALSE	FALSE	FALSE	FALSE	FALSE	NA	Probable GMP synthase [glutamine-hydrolyzing]	PF03352.12^Adenine_glyco^Methyladenine glycosylase^208-379^E:7.5e-62	KEGG:hhe:HH_1444`KO:K03790
Solyc08g067370.1	2.1269	2.1565	5.73886	5.73886	0.000154329	0.000136344	0.00190959	0.00134826	2.71906	2.87023	FALSE	FALSE	TRUE	FALSE	FALSE	FALSE	FALSE	FALSE	NA	.	.	.
Solyc01g108880.3	-2.5706	-1.85773	4.53357	4.53357	0.000154535	0.00282906	0.00191048	0.0129604	-2.71886	-1.88738	FALSE	FALSE	FALSE	TRUE	FALSE	FALSE	FALSE	FALSE	NA	Probable 2-oxoglutarate/Fe(II)-dependent dioxygenase	PF03171.19^2OG-FeII_Oxy^2OG-Fe(II) oxygenase superfamily^89-158^E:5.7e-16`PF14226.5^DIOX_N^non-haem dioxygenase in morphine synthesis N-terminal^224-346^E:6e-32	KEGG:ath:AT5G07200`KO:K05282
Solyc03g082740.3	-1.19416	-0.417042	4.16484	4.16484	0.000154664	0.103075	0.00191048	0.198537	-2.71886	-0.702159	FALSE	FALSE	FALSE	TRUE	FALSE	FALSE	FALSE	FALSE	NA	Protein yippee-like At4g27745	PF03226.13^Yippee-Mis18^Yippee zinc-binding/DNA-binding /Mis18	centromere assembly^10-102^E:4.9e-16
Solyc06g083460.3	0.841393	0.695865	5.62147	5.62147	0.00015551	0.000908247	0.00191928	0.00553891	2.71686	2.25658	FALSE	FALSE	TRUE	FALSE	FALSE	FALSE	FALSE	FALSE	NA	Transcriptional corepressor LEUNIG_HOMOLOG	PF00400.31^WD40^WD domain	G-beta repeat^22-52^E:0.069`PF00400.31^WD40^WD domain
Solyc04g016210.3	2.06126	0.911652	2.84612	2.84612	0.00015571	0.0465322	0.00192012	0.108688	2.71667	0.96382	TRUE	FALSE	FALSE	FALSE	FALSE	FALSE	FALSE	FALSE	NA	Zeatin O-glucosyltransferase	PF00201.17^UDPGT^UDP-glucoronosyl and UDP-glucosyl transferase^100-220^E:4.1e-19	KEGG:pvu:PHAVU_007G251000g`KO:K13494
Solyc06g034020.3	-0.775536	0.24982	5.66493	5.66493	0.000156179	0.131639	0.00192353	0.239475	-2.7159	0.620739	FALSE	FALSE	FALSE	TRUE	FALSE	FALSE	FALSE	FALSE	NA	Peptide methionine sulfoxide reductase	PF01625.20^PMSR^Peptide methionine sulfoxide reductase^74-154^E:1.3e-32	KEGG:ath:AT4G25130`KO:K07304
Solyc04g011690.3	2.54889	1.3193	4.59226	4.59226	0.000156274	0.0162099	0.00192353	0.0488275	2.7159	1.31134	TRUE	FALSE	FALSE	FALSE	FALSE	FALSE	FALSE	FALSE	NA	Cytochrome P450 CYP736A12	PF00067.21^p450^Cytochrome P450^37-491^E:1.7e-108	.
Solyc12g056960.2	1.93213	2.91976	3.16938	3.16938	0.0001565	2.73e-06	0.00192353	8.01e-05	2.7159	4.09636	FALSE	FALSE	TRUE	FALSE	FALSE	FALSE	FALSE	FALSE	NA	Probable glucan 1	3-beta-glucosidase A	.
Solyc07g052350.3	1.13787	1.00625	8.31041	8.31041	0.000156518	0.000489095	0.00192353	0.003507	2.7159	2.45506	FALSE	FALSE	TRUE	FALSE	FALSE	FALSE	FALSE	FALSE	GO:005153944	Aconitate hydratase	cytoplasmic	PF00330.19^Aconitase^Aconitase family (aconitate hydratase)^162-665^E:7.6e-181`PF00694.18^Aconitase_C^Aconitase C-terminal domain^794-922^E:4e-47
Solyc07g049210.3	-1.24422	-0.935944	3.88811	3.88811	0.000156972	0.00205842	0.00192746	0.0101984	-2.71501	-1.99147	FALSE	FALSE	FALSE	TRUE	FALSE	FALSE	FALSE	FALSE	GO:000368227|GO:000632523|GO:0006355217|GO:000984514|GO:000990853	Chromatin remodeling protein EBS {ECO:0000305}	PF01426.17^BAH^BAH domain^13-123^E:8.1e-22	KEGG:ath:AT4G22140
Solyc06g007480.3	-1.06681	-0.438206	4.78401	4.78401	0.000157142	0.0587558	0.00192792	0.129727	-2.71491	-0.88697	FALSE	FALSE	FALSE	TRUE	FALSE	FALSE	FALSE	FALSE	NA	GDSL esterase/lipase At1g29670	PF08265.10^YL1_C^YL1 nuclear protein C-terminal domain^74-102^E:1.4e-16	KEGG:spo:SPAC222.04c`KO:K11667
Solyc01g107800.3	1.97814	1.13883	4.67512	4.67512	0.000157823	0.0100928	0.00193463	0.0341547	2.7134	1.46655	TRUE	FALSE	FALSE	FALSE	FALSE	FALSE	FALSE	FALSE	NA	Protein IRX15-LIKE	PF04669.12^Polysacc_synt_4^Polysaccharide biosynthesis^96-284^E:8.1e-74	KEGG:ath:AT5G67210
Solyc01g103430.3	1.03132	2.15331	5.7797	5.7797	0.000159301	3.45e-08	0.0019511	4.41e-06	2.70972	5.35509	FALSE	FALSE	TRUE	FALSE	FALSE	FALSE	FALSE	FALSE	GO:000467417	Shaggy-related protein kinase kappa	PF00069.24^Pkinase^Protein kinase domain^86-361^E:2.1e-61`PF07714.16^Pkinase_Tyr^Protein tyrosine kinase^88-281^E:9.5e-22	KEGG:ath:AT1G09840`KO:K03083
Solyc01g100920.3	-3.33852	-1.22737	3.46736	3.46736	0.000159544	0.0553686	0.00195243	0.124099	-2.70942	-0.906232	FALSE	FALSE	FALSE	TRUE	FALSE	FALSE	FALSE	FALSE	NA	WAT1-related protein At1g09380	PF00892.19^EamA^EamA-like transporter family^9-148^E:4.4e-12`PF00892.19^EamA^EamA-like transporter family^182-318^E:3.1e-14	KEGG:ath:AT1G09380
Solyc08g061480.3	-1.27906	-1.05041	5.72569	5.72569	0.000160041	0.000922366	0.00195685	0.00560583	-2.70844	-2.25136	FALSE	FALSE	FALSE	FALSE	FALSE	TRUE	FALSE	FALSE	NA	Fatty-acid-binding protein 2	PF16035.4^Chalcone_2^Chalcone isomerase like^229-401^E:3.8e-16	KEGG:ath:AT2G26310
Solyc04g064870.3	3.13395	-1.6723	5.67668	5.67668	0.00016046	0.0119952	0.00195897	0.0390234	2.70797	-1.40868	TRUE	FALSE	FALSE	FALSE	FALSE	FALSE	FALSE	FALSE	NA	Pathogen-related protein	.	.
Solyc03g006500.3	-0.869488	-1.6985	5.197	5.197	0.000160485	6.85e-08	0.00195897	6.36e-06	-2.70797	-5.19683	FALSE	FALSE	FALSE	FALSE	FALSE	TRUE	FALSE	FALSE	NA	Cold-responsive protein kinase 1 {ECO:0000303|PubMed:28344081}	PF00069.24^Pkinase^Protein kinase domain^47-252^E:3.3e-48`PF07714.16^Pkinase_Tyr^Protein tyrosine kinase^49-315^E:1.6e-47	KEGG:ath:AT1G16670
Solyc05g008440.2	-1.01471	-0.728695	4.54633	4.54633	0.000160738	0.00253657	0.00196041	0.0119538	-2.70765	-1.9225	FALSE	FALSE	FALSE	TRUE	FALSE	FALSE	FALSE	FALSE	NA	.	.	.
Solyc09g059970.3	-1.16904	-0.855172	7.73999	7.73999	0.000160985	0.0023586	0.00196176	0.0113139	-2.70735	-1.94639	FALSE	FALSE	FALSE	TRUE	FALSE	FALSE	FALSE	FALSE	NA	Small ubiquitin-related modifier 2	PF11976.7^Rad60-SLD^Ubiquitin-2 like Rad60 SUMO-like^21-91^E:3.9e-24`PF00240.22^ubiquitin^Ubiquitin family^23-93^E:8.2e-15	KEGG:ath:AT5G55160`KO:K12160
Solyc10g081040.1	2.74846	-1.21909	4.72996	4.72996	0.000161176	0.0343516	0.00196245	0.0862184	2.7072	-1.0644	TRUE	FALSE	FALSE	FALSE	FALSE	FALSE	FALSE	FALSE	NA	Calmodulin-binding protein 25 {ECO:0000303|PubMed:15086802}	PF05678.13^VQ^VQ motif^112-135^E:5.4e-09	KEGG:ath:AT2G41010
Solyc07g032740.3	-1.19168	-0.116554	6.87133	6.87133	0.000161587	0.634686	0.0019658	0.742922	-2.70646	-0.129057	FALSE	FALSE	FALSE	TRUE	FALSE	FALSE	FALSE	FALSE	GO:000609923|GO:003017041	Aspartate aminotransferase	cytoplasmic	.
Solyc12g099160.2	2.07521	2.35377	4.24832	4.24832	0.000162705	4.82e-05	0.00197773	0.000615302	2.70383	3.21091	FALSE	FALSE	TRUE	FALSE	FALSE	FALSE	FALSE	FALSE	NA	Serine carboxypeptidase-like 26 {ECO:0000305}	PF00450.21^Peptidase_S10^Serine carboxypeptidase^40-471^E:5.7e-132	KEGG:osa:4337873`KO:K16297
Solyc07g064620.2	-1.60078	-1.94841	7.80162	7.80162	0.000162978	2.27e-05	0.00197939	0.000359387	-2.70347	-3.44444	FALSE	FALSE	FALSE	FALSE	FALSE	TRUE	FALSE	FALSE	GO:000374326|GO:000641721	Protein translation factor SUI1 homolog	PF01253.21^SUI1^Translation initiation factor SUI1^27-101^E:8.8e-25	KEGG:zma:541664`KO:K03113
Solyc11g006990.2	1.27547	1.62739	4.38198	4.38198	0.000163205	1.39e-05	0.00197994	0.000252312	2.70335	3.59806	FALSE	FALSE	TRUE	FALSE	FALSE	FALSE	FALSE	FALSE	GO:0005794337	Protein trichome birefringence-like 36	PF14416.5^PMR5N^PMR5 N terminal Domain^55-106^E:1.9e-22	KEGG:ath:AT3G54260
Solyc11g007690.2	1.45429	1.79275	4.62075	4.62075	0.000163297	2.34e-05	0.00197994	0.000365592	2.70335	3.437	FALSE	FALSE	TRUE	FALSE	FALSE	FALSE	FALSE	FALSE	GO:000028798|GO:000609656|GO:001630148	Pyruvate kinase 1	cytosolic {ECO:0000305}	PF00224.20^PK^Pyruvate kinase
Solyc08g082930.2	2.05769	1.01378	3.13456	3.13456	0.000163701	0.0227738	0.00198161	0.0634275	2.70298	1.19772	TRUE	FALSE	FALSE	FALSE	FALSE	FALSE	FALSE	FALSE	NA	Transcription factor LHW	PF14215.5^bHLH-MYC_N^bHLH-MYC and R2R3-MYB transcription factors N-terminal^55-148^E:8.5e-14	KEGG:ath:AT2G27230
Solyc11g017300.2	-1.0472	-0.522014	5.43831	5.43831	0.000163708	0.0257627	0.00198161	0.0695313	-2.70298	-1.15782	FALSE	FALSE	FALSE	TRUE	FALSE	FALSE	FALSE	FALSE	GO:000727598|GO:000958525|GO:000973394	COP9 signalosome complex subunit 5b	PF01398.20^JAB^JAB1/Mov34/MPN/PAD-1 ubiquitin protease^8-49^E:5e-14	KEGG:ath:AT1G71230`KO:K09613
Solyc06g068820.3	-0.938775	-0.776113	4.7049	4.7049	0.00016393	0.000985187	0.00198262	0.00589118	-2.70276	-2.2298	FALSE	FALSE	FALSE	FALSE	FALSE	TRUE	FALSE	FALSE	GO:0005739204|GO:000574380|GO:000695298|GO:000973461	Mitochondrial import inner membrane translocase subunit PAM16 like 2 {ECO:0000303|PubMed:24194927}	PF03656.12^Pam16^Pam16^1-108^E:3.1e-20	KEGG:ath:AT3G59280`KO:K17805
Solyc09g009020.3	-1.27921	-0.287853	8.53622	8.53622	0.000164066	0.280611	0.00198262	0.419064	-2.70276	-0.377719	FALSE	FALSE	FALSE	TRUE	FALSE	FALSE	FALSE	FALSE	GO:000028782|GO:000609644	Enolase	PF03952.15^Enolase_N^Enolase	N-terminal domain^4-139^E:1.7e-55`PF00113.21^Enolase_C^Enolase
Solyc08g075530.3	0.784643	0.926327	5.58997	5.58997	0.000164692	2.99e-05	0.00198852	0.000435816	2.70147	3.3607	FALSE	FALSE	TRUE	FALSE	FALSE	FALSE	FALSE	FALSE	NA	Alpha-glucosidase 2	PF13802.5^Gal_mutarotas_2^Galactose mutarotase-like^164-230^E:5.6e-14`PF01055.25^Glyco_hydro_31^Glycosyl hydrolases family 31^254-684^E:7.4e-132`PF17137.3^DUF5110^Domain of unknown function (DUF5110)^702-770^E:4.9e-11	.
Solyc01g106210.3	-2.44056	-3.01954	8.31594	8.31594	0.000165054	2.22e-05	0.00199124	0.000354389	-2.70088	-3.45052	FALSE	FALSE	FALSE	FALSE	FALSE	TRUE	FALSE	FALSE	GO:000573955|GO:000645712|GO:005108212	Heat shock 70 kDa protein	mitochondrial	PF00012.19^HSP70^Hsp70 protein^59-651^E:5.9e-272`PF06723.12^MreB_Mbl^MreB/Mbl protein^188-425^E:2.2e-11
Solyc08g006350.3	2.89208	0.816473	4.43449	4.43449	0.000165273	0.153665	0.00199222	0.268511	2.70066	0.571039	TRUE	FALSE	FALSE	FALSE	FALSE	FALSE	FALSE	FALSE	NA	UDP-glycosyltransferase 74D1	PF00201.17^UDPGT^UDP-glucoronosyl and UDP-glucosyl transferase^39-200^E:2.7e-29	KEGG:ath:AT2G31750
Solyc07g018070.3	2.37777	1.86242	4.6443	4.6443	0.000166716	0.00109528	0.00200794	0.00639066	2.69725	2.19445	FALSE	FALSE	TRUE	FALSE	FALSE	FALSE	FALSE	FALSE	NA	Protein SMAX1-LIKE 4 {ECO:0000303|PubMed:23893171}	.	KEGG:ath:AT4G29920
Solyc05g026310.3	-1.57879	-2.06753	6.30762	6.30762	0.000166872	1.06e-05	0.00200815	0.000206886	-2.6972	-3.68427	FALSE	FALSE	FALSE	FALSE	FALSE	TRUE	FALSE	FALSE	GO:000578987	Derlin-1	.	KEGG:ath:AT4G29330`KO:K13989
Solyc07g055120.3	-1.84838	-0.989541	2.84967	2.84967	0.000167532	0.0173671	0.00201442	0.0515699	-2.69585	-1.2876	FALSE	FALSE	FALSE	TRUE	FALSE	FALSE	FALSE	FALSE	NA	F-box/LRR-repeat MAX2 homolog A	.	.
Solyc04g074630.3	1.20859	-0.179928	3.94521	3.94521	0.000168157	0.471523	0.00202026	0.606777	2.69459	-0.216971	TRUE	FALSE	FALSE	FALSE	FALSE	FALSE	FALSE	FALSE	GO:0005739156|GO:000965824	Serine--tRNA ligase	chloroplastic/mitochondrial {ECO:0000305}	PF00587.24^tRNA-synt_2b^tRNA synthetase class II core domain (G
Solyc10g079640.2	2.87602	1.51155	5.53966	5.53966	0.000168529	0.0165867	0.00202216	0.0497568	2.69419	1.30315	TRUE	FALSE	FALSE	FALSE	FALSE	FALSE	FALSE	FALSE	NA	IAA-amino acid hydrolase ILR1-like 6	PF01546.27^Peptidase_M20^Peptidase family M20/M25/M40^78-122^E:2.4e-06`PF01546.27^Peptidase_M20^Peptidase family M20/M25/M40^184-225^E:5.8e-06	KEGG:osa:4327677`KO:K14664
Solyc03g097120.3	-3.05759	-1.93933	6.15109	6.15109	0.000168595	0.00535146	0.00202216	0.0211849	-2.69419	-1.67397	FALSE	FALSE	FALSE	TRUE	FALSE	FALSE	FALSE	FALSE	NA	Heat stress transcription factor A-1	.	KEGG:osa:4334826`KO:K09419
Solyc09g009530.3	1.34338	2.39586	8.07395	8.07395	0.000168823	3.09e-07	0.00202322	1.8e-05	2.69396	4.74437	FALSE	FALSE	TRUE	FALSE	FALSE	FALSE	FALSE	FALSE	NA	.	.	.
Solyc01g102740.3	-1.67958	0.149904	2.75658	2.75658	0.000169359	0.656583	0.00202648	0.760367	-2.69326	0.118977	FALSE	FALSE	FALSE	TRUE	FALSE	FALSE	FALSE	FALSE	GO:000367764|GO:000370033|GO:000990811	NAC domain-containing protein 35 {ECO:0000303|PubMed:15029955}	PF02365.14^NAM^No apical meristem (NAM) protein^52-176^E:1.2e-31	KEGG:ath:AT2G02450
Solyc05g052500.3	1.10723	1.18243	4.21987	4.21987	0.000169375	9e-05	0.00202648	0.000978917	2.69326	3.00925	FALSE	FALSE	TRUE	FALSE	FALSE	FALSE	FALSE	FALSE	NA	Probable methyltransferase PMT23	PF03141.15^Methyltransf_29^Putative S-adenosyl-L-methionine-dependent methyltransferase^107-596^E:2.9e-219`PF13649.5^Methyltransf_25^Methyltransferase domain^225-317^E:1.4e-06`PF08241.11^Methyltransf_11^Methyltransferase domain^226-320^E:2.3e-07	KEGG:ath:AT2G40280
Solyc09g031940.1	1.49329	2.14259	4.40469	4.40469	0.00016989	4.13e-06	0.00203041	0.000103021	2.69242	3.98707	FALSE	FALSE	TRUE	FALSE	FALSE	FALSE	FALSE	FALSE	GO:000953674|GO:0009793107|GO:0009941145|GO:003196955|GO:004836639	Protein RETICULATA-RELATED 3	chloroplastic {ECO:0000303|PubMed:23596191}	PF11891.7^RETICULATA-like^Protein RETICULATA-related^111-278^E:1.1e-62
Solyc06g036250.1	-1.14364	-0.424863	6.56263	6.56263	0.000169984	0.490049	0.00203041	0.622921	-2.69242	-0.205567	FALSE	FALSE	FALSE	TRUE	FALSE	FALSE	FALSE	FALSE	NA	.	.	.
Solyc01g006110.3	-1.04581	-0.753353	6.02822	6.02822	0.000170593	0.0027739	0.00203601	0.0127973	-2.69122	-1.89288	FALSE	FALSE	FALSE	TRUE	FALSE	FALSE	FALSE	FALSE	NA	PP2A regulatory subunit TAP46 {ECO:0000303|PubMed:21216945}	PF04177.11^TAP42^TAP42-like family^148-189^E:8.7e-10	.
Solyc04g015340.3	1.11916	1.55044	5.60615	5.60615	0.000171088	5.29e-06	0.00204023	0.00012388	2.69032	3.907	FALSE	FALSE	TRUE	FALSE	FALSE	FALSE	FALSE	FALSE	GO:000557692|GO:000577372|GO:005160317	Serine carboxypeptidase-like 26	PF00450.21^Peptidase_S10^Serine carboxypeptidase^36-121^E:1.6e-35	KEGG:ath:AT2G35780`KO:K16297
Solyc11g017270.2	1.60567	-1.20965	6.24032	6.24032	0.000171847	0.00185669	0.0020476	0.00945454	2.68876	-2.02436	FALSE	FALSE	FALSE	FALSE	FALSE	FALSE	TRUE	FALSE	NA	Leucine-rich repeat receptor-like serine/threonine-protein kinase At1g17230	PF08263.11^LRRNT_2^Leucine rich repeat N-terminal domain^51-69^E:0.00046`PF13855.5^LRR_8^Leucine rich repeat^198-256^E:4e-07`PF13855.5^LRR_8^Leucine rich repeat^409-469^E:5.1e-08`PF00560.32^LRR_1^Leucine Rich Repeat^434-456^E:0.58`PF13855.5^LRR_8^Leucine rich repeat^508-563^E:2e-10`PF00069.24^Pkinase^Protein kinase domain^687-850^E:9.6e-10`PF07714.16^Pkinase_Tyr^Protein tyrosine kinase^716-833^E:…	KEGG:ath:AT2G41820
Solyc03g117800.3	-2.23484	-1.97545	6.55157	6.55157	0.000172238	0.000504149	0.00205056	0.00357948	-2.68813	-2.44618	FALSE	FALSE	FALSE	FALSE	FALSE	TRUE	FALSE	FALSE	NA	Protein ECERIFERUM 3	PF04116.12^FA_hydroxylase^Fatty acid hydroxylase superfamily^119-259^E:3.2e-16`PF12076.7^Wax2_C^WAX2 C-terminal domain^453-623^E:7.3e-65	KEGG:ath:AT5G57800
Solyc03g097670.3	1.22199	-0.14876	5.53384	5.53384	0.000172872	0.557206	0.00205642	0.680138	2.68689	-0.167403	TRUE	FALSE	FALSE	FALSE	FALSE	FALSE	FALSE	FALSE	NA	.	.	.
Solyc07g062520.3	2.56616	-0.589968	4.82962	4.82962	0.000173331	0.252756	0.00205878	0.388238	2.68639	-0.410902	TRUE	FALSE	FALSE	FALSE	FALSE	FALSE	FALSE	FALSE	NA	Cytochrome P450 CYP72A219	PF00067.21^p450^Cytochrome P450^94-504^E:4.1e-87	.
Solyc09g075950.1	-6.73078	-8.65808	8.50979	8.50979	0.000173466	3.01e-05	0.00205878	0.00043731	-2.68639	-3.35921	FALSE	FALSE	FALSE	FALSE	FALSE	TRUE	FALSE	FALSE	GO:000940844|GO:000964421	Heat shock 70 kDa protein 8	PF00012.19^HSP70^Hsp70 protein^28-522^E:7.1e-96	KEGG:ath:AT2G32120`KO:K09489
Solyc00g053440.3	-4.6883	-5.31463	7.09304	7.09304	0.000173504	6.15e-05	0.00205878	0.00073485	-2.68639	-3.1338	FALSE	FALSE	FALSE	FALSE	FALSE	TRUE	FALSE	FALSE	NA	Protein LIFEGUARD 4 {ECO:0000303|PubMed:23888068}	.	KEGG:ath:AT1G03070`KO:K06890
Solyc04g079980.3	1.70158	1.49648	5.0637	5.0637	0.000173699	0.00049333	0.00205878	0.00352863	2.68639	2.45239	FALSE	FALSE	TRUE	FALSE	FALSE	FALSE	FALSE	FALSE	NA	Protein BRASSINAZOLE-RESISTANT 1	PF05687.12^BES1_N^BES1/BZR1 plant transcription factor	N-terminal^30-157^E:6e-62
Solyc01g090560.3	2.44743	1.47849	4.16165	4.16165	0.000173905	0.00537268	0.00205878	0.0212398	2.68639	1.67285	TRUE	FALSE	FALSE	FALSE	FALSE	FALSE	FALSE	FALSE	NA	Ethylene-responsive transcription factor ERF034	PF00847.19^AP2^AP2 domain^99-148^E:1.1e-12	KEGG:ath:AT2G44940
Solyc02g081550.3	-5.11032	-5.10023	8.09738	8.09738	0.000173923	0.000169414	0.00205878	0.0015895	-2.68639	-2.79874	FALSE	FALSE	FALSE	FALSE	FALSE	TRUE	FALSE	FALSE	GO:00042224|GO:000827029|GO:0009535101|GO:000994136	ATP-dependent zinc metalloprotease FTSH 6	chloroplastic	PF00004.28^AAA^ATPase family associated with various cellular activities (AAA)^247-378^E:1.2e-45`PF01434.17^Peptidase_M41^Peptidase family M41^440-649^E:3.7e-74
Solyc03g032040.3	1.65917	2.48375	3.67283	3.67283	0.000174635	2.4e-06	0.00206552	7.4e-05	2.68497	4.13073	FALSE	FALSE	TRUE	FALSE	FALSE	FALSE	FALSE	FALSE	NA	Monosaccharide-sensing protein 2	PF00083.23^Sugar_tr^Sugar (and other) transporter^8-225^E:8e-54`PF07690.15^MFS_1^Major Facilitator Superfamily^12-198^E:9.2e-26`PF00083.23^Sugar_tr^Sugar (and other) transporter^476-715^E:1.9e-41	KEGG:ath:AT4G35300
Solyc12g057120.3	-1.22554	-1.25807	6.10854	6.10854	0.000175035	0.000136924	0.00206856	0.00135122	-2.68433	-2.86927	FALSE	FALSE	FALSE	FALSE	FALSE	TRUE	FALSE	FALSE	NA	Cytochrome c oxidase subunit 6b-1	PF02297.16^COX6B^Cytochrome oxidase c subunit VIb^115-174^E:5.8e-17	KEGG:ath:AT1G22450`KO:K02267
Solyc01g058320.3	1.88432	0.789475	4.70982	4.70982	0.000175373	0.048614	0.00207086	0.112316	2.68385	0.949558	TRUE	FALSE	FALSE	FALSE	FALSE	FALSE	FALSE	FALSE	NA	.	.	.
Solyc03g122270.3	1.20348	-0.264247	5.85234	5.85234	0.00017697	0.297461	0.00208801	0.437771	2.68027	-0.358753	TRUE	FALSE	FALSE	FALSE	FALSE	FALSE	FALSE	FALSE	NA	Sm-like protein LSM1A {ECO:0000305}	PF13768.5^VWA_3^von Willebrand factor type A domain^1-80^E:4.5e-05	.
Solyc04g015360.3	2.37048	-0.699338	5.33714	5.33714	0.00017735	0.154871	0.00209037	0.269999	2.67978	-0.568637	TRUE	FALSE	FALSE	FALSE	FALSE	FALSE	FALSE	FALSE	GO:000097715|GO:000368211|GO:0003700124|GO:000827063|GO:003015443	GATA transcription factor 8	PF00320.26^GATA^GATA zinc finger^162-195^E:5e-15	KEGG:ath:AT1G08010
Solyc08g068780.2	2.74278	-0.29471	2.81846	2.81846	0.000177459	0.565961	0.00209037	0.687425	2.67978	-0.162774	TRUE	FALSE	FALSE	FALSE	FALSE	FALSE	FALSE	FALSE	NA	Tyramine N-feruloyltransferase 4/11	PF00583.24^Acetyltransf_1^Acetyltransferase (GNAT) family^129-208^E:5.4e-07	KEGG:nta:107822189`KO:K22246
Solyc02g078950.3	1.85235	1.90365	3.10467	3.10467	0.000178034	0.000167914	0.00209545	0.00158055	2.67872	2.80119	FALSE	FALSE	TRUE	FALSE	FALSE	FALSE	FALSE	FALSE	NA	Beta-galactosidase 8	PF01301.18^Glyco_hydro_35^Glycosyl hydrolases family 35^2-50^E:0.00015	KEGG:osa:4332289
Solyc09g010130.3	0.832112	0.642606	5.91097	5.91097	0.000178582	0.00177134	0.00209907	0.00912912	2.67797	2.03957	FALSE	FALSE	TRUE	FALSE	FALSE	FALSE	FALSE	FALSE	GO:0005768120|GO:0005794292|GO:000689724|GO:0016020298|GO:003190224|GO:004323131|GO:004836447	Sorting nexin 1	PF00787.23^PX^PX domain^39-79^E:6.2e-05	KEGG:ath:AT5G06140`KO:K17917
Solyc01g108300.3	1.74722	2.00234	3.77205	3.77205	0.000178632	5.96e-05	0.00209907	0.000717342	2.67797	3.14427	FALSE	FALSE	TRUE	FALSE	FALSE	FALSE	FALSE	FALSE	NA	Myb family transcription factor EFM {ECO:0000303|PubMed:25132385}	PF00249.30^Myb_DNA-binding^Myb-like DNA-binding domain^263-314^E:3.7e-08	KEGG:ath:AT2G03500
Solyc05g052260.3	-1.06023	-1.17808	6.48777	6.48777	0.000179543	6.38e-05	0.00210799	0.000756974	-2.67613	-3.12092	FALSE	FALSE	FALSE	FALSE	FALSE	TRUE	FALSE	FALSE	NA	Macro domain-containing protein VPA0103	PF01661.20^Macro^Macro domain^120-237^E:3.4e-40	KEGG:vpa:VPA0103
Solyc09g098095.1	-1.46915	0.111766	4.36523	4.36523	0.000179683	0.70356	0.00210799	0.796359	-2.67613	0.0988909	FALSE	FALSE	FALSE	TRUE	FALSE	FALSE	FALSE	FALSE	GO:000962624|GO:0016020324	Probable aldo-keto reductase 2	PF00931.21^NB-ARC^NB-ARC domain^7-66^E:4e-11	.
Solyc04g005670.2	1.54816	0.324271	6.2743	6.2743	0.000180308	0.315392	0.00211362	0.456776	2.67497	0.340297	TRUE	FALSE	FALSE	FALSE	FALSE	FALSE	FALSE	FALSE	NA	F-box/kelch-repeat protein SKIP11	PF01344.24^Kelch_1^Kelch motif^236-282^E:1.1e-10`PF13418.5^Kelch_4^Galactose oxidase	central domain^236-281^E:9.1e-06`PF01344.24^Kelch_1^Kelch motif^284-333^E:1.4e-10`PF13415.5^Kelch_3^Galactose oxidase
Solyc10g054080.2	1.50154	1.19077	3.96388	3.96388	0.000180735	0.00143357	0.00211569	0.00781689	2.67455	2.10697	FALSE	FALSE	TRUE	FALSE	FALSE	FALSE	FALSE	FALSE	NA	Kinesin-like protein KIN-7D	mitochondrial {ECO:0000305}	PF00225.22^Kinesin^Kinesin motor domain^622-656^E:1.4e-08`PF00225.22^Kinesin^Kinesin motor domain^658-700^E:1.7e-09
Solyc09g007640.3	1.72013	1.36645	4.02819	4.02819	0.000180777	0.00119928	0.00211569	0.00685429	2.67455	2.16404	FALSE	FALSE	TRUE	FALSE	FALSE	FALSE	FALSE	FALSE	NA	Serine carboxypeptidase-like 50	PF00450.21^Peptidase_S10^Serine carboxypeptidase^50-446^E:4.6e-99	KEGG:ath:AT1G15000`KO:K09645
Solyc01g098820.3	-2.59578	-1.74124	2.1018	2.1018	0.000182388	0.00306868	0.00213282	0.0138052	-2.67105	-1.85996	FALSE	FALSE	FALSE	TRUE	FALSE	FALSE	FALSE	FALSE	NA	Coleoptile phototropism protein 1	PF00651.30^BTB^BTB/POZ domain^46-134^E:6.8e-09`PF03000.13^NPH3^NPH3 family^223-456^E:4.2e-68	KEGG:ath:AT5G10250
Solyc11g010300.2	1.26504	0.719268	4.98057	4.98057	0.0001838	0.013245	0.00214731	0.041839	2.66811	1.37842	TRUE	FALSE	FALSE	FALSE	FALSE	FALSE	FALSE	FALSE	GO:0005525172|GO:0009570309|GO:0016020362	Bifunctional riboflavin biosynthesis protein RIBA 1	chloroplastic	PF00926.18^DHBP_synthase^3
Solyc11g065930.2	2.15108	1.49596	6.33782	6.33782	0.000184015	0.00356811	0.00214731	0.0154936	2.66811	1.80985	TRUE	FALSE	FALSE	FALSE	FALSE	FALSE	FALSE	FALSE	NA	Xanthine dehydrogenase 1	PF02738.17^Ald_Xan_dh_C2^Molybdopterin-binding domain of aldehyde dehydrogenase^25-82^E:1.7e-08`PF02738.17^Ald_Xan_dh_C2^Molybdopterin-binding domain of aldehyde dehydrogenase^87-171^E:1e-19`PF02738.17^Ald_Xan_dh_C2^Molybdopterin-binding domain of aldehyde dehydrogenase^171-206^E:4e-07`PF02738.17^Ald_Xan_dh_C2^Molybdopterin-binding domain of aldehyde dehydrogenase^213-269^E:4.7e-17`PF02738.17^Ald…	a/b hammerhead domain^518-546^E:5.6e-05`PF02738.17^Ald_Xan_dh_C2^Molybdopterin-binding domain of aldehyde dehydrogenase^564-626^E:1.3e-10`PF01315.21^Ald_Xan_dh_C^Aldehyde oxidase and xanthine dehydrogenase
Solyc10g046930.2	-1.01781	-0.144744	6.10608	6.10608	0.000184072	0.494068	0.00214731	0.626873	-2.66811	-0.202821	FALSE	FALSE	FALSE	TRUE	FALSE	FALSE	FALSE	FALSE	NA	pre-rRNA processing protein FTSJ3 {ECO:0000255|HAMAP-Rule:MF_03163}	PF07780.11^Spb1_C^Spb1 C-terminal domain^105-296^E:5.8e-57	KEGG:ddi:DDB_G0284945`KO:K14857
Solyc01g096620.3	-2.42537	-3.40636	2.74635	2.74635	0.00018589	5.39e-06	0.00216677	0.000125542	-2.66419	-3.90121	FALSE	FALSE	FALSE	FALSE	FALSE	TRUE	FALSE	FALSE	NA	.	.	.
Solyc11g066460.1	-1.10957	-0.821609	3.67388	3.67388	0.000186382	0.00261652	0.00217075	0.0122188	-2.66339	-1.91297	FALSE	FALSE	FALSE	TRUE	FALSE	FALSE	FALSE	FALSE	NA	.	PF04504.13^DUF573^Protein of unknown function	DUF573^71-115^E:1.4e-07
Solyc02g078460.3	-1.31535	0.640978	4.65644	4.65644	0.000187219	0.0291974	0.00217734	0.0761518	-2.66207	1.11832	FALSE	FALSE	FALSE	TRUE	FALSE	FALSE	FALSE	FALSE	NA	E3 ubiquitin-protein ligase AIRP2 {ECO:0000305}	.	KEGG:ath:AT5G01520
Solyc05g009300.1	2.19994	2.55144	3.73318	3.73318	0.000187248	5.7e-05	0.00217734	0.0006959	2.66207	3.15745	FALSE	FALSE	TRUE	FALSE	FALSE	FALSE	FALSE	FALSE	NA	.	.	.
Solyc01g111380.3	1.69429	1.8929	3.98419	3.98419	0.000187891	6.23e-05	0.00218306	0.000740809	2.66093	3.13029	FALSE	FALSE	TRUE	FALSE	FALSE	FALSE	FALSE	FALSE	GO:00037797	Actin-depolymerizing factor 5	PF00241.19^Cofilin_ADF^Cofilin/tropomyosin-type actin-binding protein^58-180^E:2.8e-31	KEGG:ath:AT2G16700`KO:K05765
Solyc01g101000.3	-0.933526	-0.687125	7.99877	7.99877	0.000189509	0.0026028	0.00220009	0.0121747	-2.65756	-1.91454	FALSE	FALSE	FALSE	TRUE	FALSE	FALSE	FALSE	FALSE	GO:00046724|GO:000467416|GO:000965116|GO:00425381	Shaggy-related protein kinase alpha {ECO:0000303|PubMed:7509023}	PF00069.24^Pkinase^Protein kinase domain^116-157^E:1.6e-10`PF00069.24^Pkinase^Protein kinase domain^204-294^E:1.6e-07	KEGG:ath:AT5G26751`KO:K00924
Solyc01g111840.3	1.62776	0.994627	3.25975	3.25975	0.000189991	0.00839134	0.00220304	0.0297311	2.65698	1.52679	TRUE	FALSE	FALSE	FALSE	FALSE	FALSE	FALSE	FALSE	NA	Protein ASPARTIC PROTEASE IN GUARD CELL 1	PF07690.15^MFS_1^Major Facilitator Superfamily^10-350^E:1.9e-18	KEGG:mmu:66631
Solyc12g099370.2	-1.79863	-1.78607	4.73447	4.73447	0.00019016	0.000186984	0.00220304	0.00171436	-2.65698	-2.7659	FALSE	FALSE	FALSE	FALSE	FALSE	TRUE	FALSE	FALSE	NA	GATA transcription factor 15	PF00320.26^GATA^GATA zinc finger^33-67^E:4.5e-17	KEGG:ath:AT5G49300
Solyc06g071420.3	-1.89217	-1.34642	5.51322	5.51322	0.000190219	0.00313262	0.00220304	0.0140188	-2.65698	-1.85329	FALSE	FALSE	FALSE	TRUE	FALSE	FALSE	FALSE	FALSE	GO:000484228|GO:001656770|GO:004316125|GO:006163033	E3 ubiquitin-protein ligase SIS3	PF13639.5^zf-RING_2^Ring finger domain^232-274^E:2e-13`PF17123.4^zf-RING_11^RING-like zinc finger^232-260^E:8.2e-11`PF13923.5^zf-C3HC4_2^Zinc finger	C3HC4 type (RING finger)^232-273^E:4.4e-10`PF13445.5^zf-RING_UBOX^RING-type zinc-finger^233-271^E:1.2e-08`PF00097.24^zf-C3HC4^Zinc finger
Solyc07g041210.3	-0.979544	-0.90015	4.58023	4.58023	0.00019047	0.000423878	0.00220418	0.00315176	-2.65675	-2.50145	FALSE	FALSE	FALSE	FALSE	FALSE	TRUE	FALSE	FALSE	GO:0005773124|GO:0005783132	Phospholipid:diacylglycerol acyltransferase 1	PF02450.14^LCAT^Lecithin:cholesterol acyltransferase^174-265^E:1.8e-16`PF02450.14^LCAT^Lecithin:cholesterol acyltransferase^268-340^E:3.6e-15	KEGG:ath:AT5G13640`KO:K00679
Solyc09g074050.3	-1.89388	-2.03974	7.43201	7.43201	0.00019133	9.51e-05	0.00221237	0.00101903	-2.65514	-2.99181	FALSE	FALSE	FALSE	FALSE	FALSE	TRUE	FALSE	FALSE	NA	.	.	.
Solyc05g054390.3	0.814838	0.5967	6.44069	6.44069	0.00019189	0.00278418	0.00221707	0.0128256	2.65422	1.89192	TRUE	FALSE	FALSE	FALSE	FALSE	FALSE	FALSE	FALSE	NA	Two-component response regulator ARR1	PF00072.23^Response_reg^Response regulator receiver domain^39-147^E:2e-22`PF00249.30^Myb_DNA-binding^Myb-like DNA-binding domain^221-268^E:6.5e-07	KEGG:ath:AT3G16857`KO:K14491
Solyc12g009020.2	1.0346	-0.544769	6.69362	6.69362	0.000193957	0.0212308	0.00223813	0.0599723	2.65011	-1.22205	TRUE	FALSE	FALSE	FALSE	FALSE	FALSE	FALSE	FALSE	NA	Mitogen-activated protein kinase kinase 2	PF00069.24^Pkinase^Protein kinase domain^2-62^E:1.4e-19`PF07714.16^Pkinase_Tyr^Protein tyrosine kinase^3-46^E:1.7e-08`PF07714.16^Pkinase_Tyr^Protein tyrosine kinase^65-123^E:3.4e-05`PF00069.24^Pkinase^Protein kinase domain^67-137^E:9.4e-09	KEGG:ath:AT4G29810`KO:K20603
Solyc05g055910.3	1.88181	2.27156	5.82047	5.82047	0.000194022	3.3e-05	0.00223813	0.000464446	2.65011	3.33306	FALSE	FALSE	TRUE	FALSE	FALSE	FALSE	FALSE	FALSE	NA	Cysteine-rich repeat secretory protein 39	PF06101.10^Vps62^Vacuolar protein sorting-associated protein 62^2-529^E:4.1e-255	.
Solyc05g055470.3	-1.37576	-1.34614	6.63499	6.63499	0.000194204	0.00023589	0.00223845	0.00203272	-2.65005	-2.69192	FALSE	FALSE	FALSE	FALSE	FALSE	TRUE	FALSE	FALSE	GO:0003677220|GO:0003700176|GO:000964414|GO:004589340	NAC domain-containing protein 78 {ECO:0000303|PubMed:15029955}	.	KEGG:ath:AT5G04410
Solyc03g005080.3	-0.864833	-0.314132	5.94342	5.94342	0.00019478	0.0969171	0.0022433	0.189322	-2.64911	-0.722798	FALSE	FALSE	FALSE	TRUE	FALSE	FALSE	FALSE	FALSE	NA	4-coumarate--CoA ligase-like 9	PF01593.23^Amino_oxidase^Flavin containing amine oxidoreductase^17-83^E:5e-15`PF13450.5^NAD_binding_8^NAD(P)-binding Rossmann-like domain^17-72^E:2.8e-08	KEGG:nta:107815753`KO:K00231
Solyc04g079430.3	-1.01643	-1.40593	6.62213	6.62213	0.000198013	6.55e-06	0.00227872	0.00014286	-2.64231	-3.84509	FALSE	FALSE	FALSE	FALSE	FALSE	TRUE	FALSE	FALSE	NA	Probable disease resistance protein At4g33300	PF00931.21^NB-ARC^NB-ARC domain^89-129^E:6.2e-08	KEGG:ath:AT4G33300
Solyc06g063280.1	-4.8776	-5.99853	3.56683	3.56683	0.000198509	4.02e-06	0.00228262	0.000100866	-2.64157	-3.99626	FALSE	FALSE	FALSE	FALSE	FALSE	TRUE	FALSE	FALSE	NA	B-box zinc finger protein 32 {ECO:0000303|PubMed:19920209}	.	KEGG:ath:AT3G21150
Solyc03g112990.1	1.58624	1.02289	3.62612	3.62612	0.000198823	0.00584156	0.00228441	0.0226179	2.64123	1.64555	TRUE	FALSE	FALSE	FALSE	FALSE	FALSE	FALSE	FALSE	NA	Putative pectinesterase/pectinesterase inhibitor 26	PF04043.14^PMEI^Plant invertase/pectin methylesterase inhibitor^75-226^E:6.9e-27	KEGG:ath:AT3G14300
Solyc04g015470.3	1.80084	2.15129	3.21325	3.21325	0.00019918	3.89e-05	0.00228671	0.000525119	2.64079	3.27974	FALSE	FALSE	TRUE	FALSE	FALSE	FALSE	FALSE	FALSE	NA	Phosphatidylinositol 4-phosphate 5-kinase 1	PF02493.19^MORN^MORN repeat^77-99^E:9.6e-05`PF02493.19^MORN^MORN repeat^100-121^E:6.6e-08`PF02493.19^MORN^MORN repeat^123-145^E:1e-06`PF02493.19^MORN^MORN repeat^146-167^E:0.071`PF02493.19^MORN^MORN repeat^169-190^E:0.00053`PF02493.19^MORN^MORN repeat^192-214^E:7.4e-07`PF02493.19^MORN^MORN repeat^215-235^E:3.3e-06	KEGG:ath:AT1G21980`KO:K00889
Solyc09g084470.3	8.14848	6.02731	8.85059	8.85059	0.000201416	0.00147945	0.00230872	0.00798879	2.63663	2.09752	FALSE	FALSE	TRUE	FALSE	FALSE	FALSE	FALSE	FALSE	GO:000486715|GO:0005576175|GO:000961148	Wound-induced proteinase inhibitor 1	PF00280.17^potato_inhibit^Potato inhibitor I family^48-110^E:5.9e-21	KEGG:sly:543954
Solyc02g077090.3	1.92082	1.44303	3.80874	3.80874	0.000201417	0.00234837	0.00230872	0.0112789	2.63663	1.94773	TRUE	FALSE	FALSE	FALSE	FALSE	FALSE	FALSE	FALSE	NA	Protein CHUP1	chloroplastic	.
Solyc04g054480.3	0.907203	1.06232	7.54201	7.54201	0.000202309	4.1e-05	0.00231711	0.000545093	2.63505	3.26353	FALSE	FALSE	TRUE	FALSE	FALSE	FALSE	FALSE	FALSE	GO:0005794143|GO:000801726|GO:000836010|GO:000941424|GO:0009506113|GO:003024415|GO:004000822	Protein CELLULOSE SYNTHASE INTERACTIVE 1 {ECO:0000303|PubMed:20616083}	PF00514.22^Arm^Armadillo/beta-catenin-like repeat^89-119^E:3.1e-05`PF00168.29^C2^C2 domain^1649-1741^E:9.9e-10	KEGG:ath:AT2G22125
Solyc12g095760.2	1.06407	1.16329	5.66385	5.66385	0.000202808	8.88e-05	0.00232099	0.000971361	2.63433	3.01262	FALSE	FALSE	TRUE	FALSE	FALSE	FALSE	FALSE	FALSE	GO:0015979108	Pyrophosphate--fructose 6-phosphate 1-phosphotransferase subunit alpha {ECO:0000255|HAMAP-Rule:MF_03185}	.	KEGG:ath:AT1G76550`KO:K00895
Solyc01g006830.3	0.891884	0.999997	5.78843	5.78843	0.000203679	6.5e-05	0.00232912	0.000766053	2.63281	3.11574	FALSE	FALSE	TRUE	FALSE	FALSE	FALSE	FALSE	FALSE	NA	Protein WVD2-like 4 {ECO:0000305}	.	.
Solyc03g083610.3	1.04291	2.49556	4.8974	4.8974	0.000205627	9.65e-09	0.00234939	1.62e-06	2.62905	5.78932	FALSE	FALSE	TRUE	FALSE	FALSE	FALSE	FALSE	FALSE	NA	UMP-CMP kinase {ECO:0000255|HAMAP-Rule:MF_03172}	PF13238.5^AAA_18^AAA domain^72-200^E:2e-07`PF00406.21^ADK^Adenylate kinase^73-225^E:4.3e-45`PF13207.5^AAA_17^AAA domain^74-204^E:8.7e-32	.
Solyc01g111940.3	-0.832026	-0.244542	5.63498	5.63498	0.000205776	0.177801	0.00234939	0.298404	-2.62905	-0.525196	FALSE	FALSE	FALSE	TRUE	FALSE	FALSE	FALSE	FALSE	NA	Coiled-coil domain-containing protein 124	PF06244.11^Ccdc124^Coiled-coil domain-containing protein 124^44-161^E:1.1e-30	KEGG:mmu:234388
Solyc04g077660.3	-1.17891	-0.571757	3.6888	3.6888	0.000206933	0.0316907	0.00236073	0.0810469	-2.62695	-1.09126	FALSE	FALSE	FALSE	TRUE	FALSE	FALSE	FALSE	FALSE	NA	Peptidyl-prolyl cis-trans isomerase FKBP62	PF00254.27^FKBP_C^FKBP-type peptidyl-prolyl cis-trans isomerase^58-147^E:8.6e-18`PF00254.27^FKBP_C^FKBP-type peptidyl-prolyl cis-trans isomerase^179-265^E:2e-07`PF00254.27^FKBP_C^FKBP-type peptidyl-prolyl cis-trans isomerase^293-386^E:2.1e-18`PF13181.5^TPR_8^Tetratricopeptide repeat^490-522^E:0.071	KEGG:ath:AT3G25230`KO:K09571
Solyc02g083500.3	-2.0442	-0.429457	3.94377	3.94377	0.000207125	0.313079	0.00236077	0.454107	-2.62695	-0.342842	FALSE	FALSE	FALSE	TRUE	FALSE	FALSE	FALSE	FALSE	NA	.	PF00582.25^Usp^Universal stress protein family^78-182^E:6.9e-05	.
Solyc04g011430.3	-1.52966	-1.96915	8.41268	8.41268	0.000207263	1.65e-05	0.00236077	0.00028586	-2.62695	-3.54385	FALSE	FALSE	FALSE	FALSE	FALSE	TRUE	FALSE	FALSE	GO:001656745|GO:001674016	Ubiquitin-conjugating enzyme E2 7	PF00179.25^UQ_con^Ubiquitin-conjugating enzyme^71-105^E:8.9e-11	.
Solyc02g070880.1	1.07344	1.96157	4.72728	4.72728	0.000207835	2.84e-07	0.0023646	1.74e-05	2.62624	4.75883	FALSE	FALSE	TRUE	FALSE	FALSE	FALSE	FALSE	FALSE	NA	Transcription factor bHLH144	PF00010.25^HLH^Helix-loop-helix DNA-binding domain^186-230^E:0.00026	KEGG:ath:AT1G29950
Solyc04g012060.3	1.68167	1.81515	3.67344	3.67344	0.00020807	0.00010165	0.0023646	0.00107163	2.62624	2.96995	FALSE	FALSE	TRUE	FALSE	FALSE	FALSE	FALSE	FALSE	GO:000626014|GO:004668643	Ribonucleoside-diphosphate reductase large subunit {ECO:0000303|PubMed:10542051}	PF02867.14^Ribonuc_red_lgC^Ribonucleotide reductase	barrel domain^36-86^E:8.1e-14`PF02867.14^Ribonuc_red_lgC^Ribonucleotide reductase
Solyc04g082140.3	1.95375	0.921535	6.87611	6.87611	0.000208167	0.0343064	0.0023646	0.086135	2.62624	1.06482	TRUE	FALSE	FALSE	FALSE	FALSE	FALSE	FALSE	FALSE	NA	L-ascorbate oxidase homolog	PF07731.13^Cu-oxidase_2^Multicopper oxidase^102-147^E:5.8e-09	KEGG:bna:106452325`KO:K00423
Solyc12g009980.2	1.14821	0.753769	5.50416	5.50416	0.000208252	0.00613577	0.0023646	0.0234497	2.62624	1.62986	TRUE	FALSE	FALSE	FALSE	FALSE	FALSE	FALSE	FALSE	NA	Nucleoid-associated protein At2g24020	chloroplastic {ECO:0000305}	PF02575.15^YbaB_DNA_bd^YbaB/EbfC DNA-binding family^84-172^E:1.4e-15
Solyc06g008920.3	-1.89042	3.22533	6.94328	6.94328	0.000209353	9.54e-07	0.00237524	3.98e-05	-2.62429	4.40033	FALSE	FALSE	FALSE	FALSE	FALSE	FALSE	FALSE	TRUE	NA	Probable acyl-activating enzyme 1	peroxisomal	PF00501.27^AMP-binding^AMP-binding enzyme^1-376^E:7.5e-73`PF13193.5^AMP-binding_C^AMP-binding enzyme C-terminal domain^385-459^E:5.6e-22
Solyc03g063880.3	-0.968752	-0.286578	6.05953	6.05953	0.000209567	0.173803	0.0023758	0.293599	-2.62419	-0.532245	FALSE	FALSE	FALSE	TRUE	FALSE	FALSE	FALSE	FALSE	GO:000578352|GO:000578953|GO:000727526	1-acyl-sn-glycerol-3-phosphate acyltransferase 2	PF16076.4^Acyltransf_C^Acyltransferase C-terminus^42-75^E:1.4e-09	KEGG:ath:AT3G57650`KO:K13523
Solyc02g088730.2	1.23248	0.471306	3.84096	3.84096	0.000210327	0.0861578	0.00238256	0.173502	2.62296	0.760695	TRUE	FALSE	FALSE	FALSE	FALSE	FALSE	FALSE	FALSE	NA	F-box protein At5g39250	PF00646.32^F-box^F-box domain^4-43^E:2.2e-05`PF12937.6^F-box-like^F-box-like^5-43^E:8.3e-09	KEGG:ath:AT5G39250
Solyc03g080080.3	1.64371	1.22227	5.82546	5.82546	0.000210534	0.00236281	0.00238303	0.0113229	2.62287	1.94604	TRUE	FALSE	FALSE	FALSE	FALSE	FALSE	FALSE	FALSE	NA	Uncharacterized calcium-binding protein At1g02270	PF03372.22^Exo_endo_phos^Endonuclease/Exonuclease/phosphatase family^35-245^E:5e-09`PF13833.5^EF-hand_8^EF-hand domain pair^323-372^E:0.00044	KEGG:ath:AT1G02270
Solyc02g091000.3	0.914571	-0.36227	4.62126	4.62126	0.000211036	0.0802175	0.00238685	0.164231	2.62217	-0.784545	TRUE	FALSE	FALSE	FALSE	FALSE	FALSE	FALSE	FALSE	NA	.	.	.
Solyc11g011840.2	-1.06112	-0.690366	4.41456	4.41456	0.000211915	0.00523913	0.00239492	0.0208542	-2.62071	-1.68081	FALSE	FALSE	FALSE	TRUE	FALSE	FALSE	FALSE	FALSE	NA	Uncharacterized oxidoreductase At4g09670	PF01408.21^GFO_IDH_MocA^Oxidoreductase family	NAD-binding Rossmann fold^8-128^E:3.3e-17
Solyc04g082200.2	-2.3616	-2.99188	10.1145	10.1145	0.00021218	2.33e-05	0.00239605	0.00036482	-2.6205	-3.43792	FALSE	FALSE	FALSE	FALSE	FALSE	TRUE	FALSE	FALSE	NA	Phosphoprotein ECPP44	PF00257.18^Dehydrin^Dehydrin^10-70^E:2.1e-12`PF00257.18^Dehydrin^Dehydrin^70-113^E:4e-07	.
Solyc02g093180.3	2.50238	2.23863	6.27096	6.27096	0.00021286	0.000439387	0.00240186	0.00323386	2.61945	2.49028	FALSE	FALSE	TRUE	FALSE	FALSE	FALSE	FALSE	FALSE	NA	Uncharacterized acetyltransferase At3g50280	PF02458.14^Transferase^Transferase family^8-124^E:2.8e-16	KEGG:ath:AT5G67160
Solyc04g015740.3	1.38922	1.24003	4.28142	4.28142	0.00021387	0.000574688	0.00241096	0.00394115	2.61781	2.40438	FALSE	FALSE	TRUE	FALSE	FALSE	FALSE	FALSE	FALSE	GO:000013989|GO:000576860|GO:0005794135|GO:000580252|GO:001675721|GO:004280235	Probable glycosyltransferase STELLO1 {ECO:0000303|PubMed:27277162}	PF03385.16^STELLO^STELLO glycosyltransferases^294-406^E:2e-07	KEGG:ath:AT2G41770
Solyc02g069250.3	2.12159	-2.13821	3.46298	3.46298	0.000214001	0.00017734	0.00241096	0.00164469	2.61781	-2.78392	FALSE	FALSE	FALSE	FALSE	FALSE	FALSE	TRUE	FALSE	NA	Probable cinnamyl alcohol dehydrogenase 6 {ECO:0000305}	PF08240.11^ADH_N^Alcohol dehydrogenase GroES-like domain^54-87^E:4e-06	KEGG:osa:4335223`KO:K00083
Solyc05g041200.3	-1.35725	-0.72103	7.97006	7.97006	0.000214294	0.0210497	0.00241239	0.0595304	-2.61755	-1.22526	FALSE	FALSE	FALSE	TRUE	FALSE	FALSE	FALSE	FALSE	GO:000655911	4-hydroxyphenylpyruvate dioxygenase	PF00903.24^Glyoxalase^Glyoxalase/Bleomycin resistance protein/Dioxygenase superfamily^16-173^E:1.4e-05	.
Solyc09g076000.3	1.13033	0.63552	4.99018	4.99018	0.000215052	0.0156111	0.00241904	0.0473303	2.61636	1.32486	TRUE	FALSE	FALSE	FALSE	FALSE	FALSE	FALSE	FALSE	NA	Serine/threonine-protein kinase WNK1	PF00069.24^Pkinase^Protein kinase domain^27-281^E:1.9e-50`PF07714.16^Pkinase_Tyr^Protein tyrosine kinase^27-273^E:1.8e-34`PF12202.7^OSR1_C^Oxidative-stress-responsive kinase 1 C-terminal domain^376-431^E:2.1e-06	KEGG:ath:AT3G04910`KO:K08867
Solyc11g039910.2	-1.56238	-1.25022	6.62384	6.62384	0.000215382	0.0014591	0.00241942	0.00791578	-2.61629	-2.10151	FALSE	FALSE	FALSE	FALSE	FALSE	TRUE	FALSE	FALSE	GO:0005739362|GO:0005743135	Mitochondrial import inner membrane translocase subunit TIM17-2	PF02466.18^Tim17^Tim17/Tim22/Tim23/Pmp24 family^16-122^E:1.9e-24	KEGG:ath:AT2G37410`KO:K17795
Solyc01g110530.3	-1.00922	-0.879841	7.02504	7.02504	0.000215527	0.000737696	0.00241942	0.00472132	-2.61629	-2.32594	FALSE	FALSE	FALSE	FALSE	FALSE	TRUE	FALSE	FALSE	GO:00037556	Peptidyl-prolyl cis-trans isomerase Pin1	.	.
Solyc12g044940.2	1.28309	0.29315	5.55509	5.55509	0.000215587	0.281166	0.00241942	0.419806	2.61629	0.376952	TRUE	FALSE	FALSE	FALSE	FALSE	FALSE	FALSE	FALSE	NA	Oxidoreductase UcpA	PF00106.24^adh_short^short chain dehydrogenase^10-212^E:9.1e-51`PF08659.9^KR^KR domain^12-176^E:4e-09`PF13561.5^adh_short_C2^Enoyl-(Acyl carrier protein) reductase^16-260^E:1.1e-47	KEGG:stm:STM2445
Solyc02g090360.3	1.66847	-0.367146	4.72077	4.72077	0.000216364	0.300405	0.00242626	0.440919	2.61506	-0.355641	TRUE	FALSE	FALSE	FALSE	FALSE	FALSE	FALSE	FALSE	NA	L-ascorbate oxidase homolog	PF07731.13^Cu-oxidase_2^Multicopper oxidase^26-97^E:4e-10	KEGG:bna:106452325`KO:K00423
[truncated: 13,186 more rows]
[truncated: 7 more columns]

## Sheet: TableS4. MR approach 8-24 hpi 
trxID	S._arc.logFC	S._lyc.logFC	S._arc.logCPM	S._lyc.logCPM	S._arc.PValue	S._lyc.PValue	S._arc.FDR	S._lyc.FDR	scoreS._arc	scoreS._lyc	arUp	lycUp	arlyc_UP	arDOWN	lycDOWN	arlyc_DOWN	arUp_lycDown	arDown_lycUp	GO	description_BLASTX_hit	Pfam	Kegg
[truncated: 14,477 more rows]

[truncated: 4 more sheets: TableS5. STA approach 0-8 hpi, TableS6. STA approach 8-24 hpi, TableS7. DA approach 0-8 hpi , TableS8 DA approach 8-24 hpi]
