# Supplementary material for: Comparative RNA-Seq Analysis Reveals Potentially Resistance-Related Genes in Response to Bacterial Canker of Tomato
Source: Genes (Basel). 2021 Oct 29;12(11):1745. doi: 10.3390/genes12111745 (PMC8618811; doi:10.3390/genes12111745)
Supplement: Supplementary file 1 [file genes-12-01745-s001.zip › Table S10.xlsx]

## Sheet: Ch05QTL.txt.sorted.DA0_8
trxID	S._arc.logFC	S._lyc.logFC	S._arc.logCPM	S._lyc.logCPM	S._arc.PValue	S._lyc.PValue	S._arc.FDR	S._lyc.FDR	scoreS._arc	scoreS._lyc	arUp	lycUp	arlyc_UP	arDOWN	lycDOWN	arlyc_DOWN	arUp_lycDown	arDown_lycUp	GO	description_BLASTX_hit	Pfam	Kegg
TRINITY_DN21279_c1_g1_i2 TRINITY_DN21279_c1_g1_i2	6.90555	0.351698	3.23722	3.23722	0.00504738	0.775812	0.0635723	0.990037	1.19673	0.00434867	TRUE	FALSE	FALSE	FALSE	FALSE	FALSE	FALSE	FALSE	NA	UPF0481 protein At3g47200	PF03140.14^DUF247^Plant protein of unknown function^117-525^E:5.7e-127	KEGG:ath:AT3G47200
TRINITY_DN15819_c0_g1_i9 TRINITY_DN15819_c0_g1_i9	4.64035	0.438742	4.48822	4.48822	0.015186	0.590317	0.121237	0.901447	0.916366	0.0450598	FALSE	FALSE	FALSE	FALSE	FALSE	FALSE	FALSE	FALSE	NA	.	.	.
TRINITY_DN19945_c3_g1_i7 TRINITY_DN19945_c3_g1_i7	4.37774	0.656132	5.78958	5.78958	0.0321647	0.694664	0.189864	0.954886	0.721557	0.0200484	FALSE	FALSE	FALSE	FALSE	FALSE	FALSE	FALSE	FALSE	NA	Hyoscyamine 6-dioxygenase	PF14226.5^DIOX_N^non-haem dioxygenase in morphine synthesis N-terminal^37-151^E:6.1e-27	KEGG:ag:BAA05630`KO:K12692
TRINITY_DN20188_c0_g1_i5 TRINITY_DN20188_c0_g1_i5	3.9752	0.979174	4.22391	4.22391	0.0122343	0.167458	0.107684	0.45846	0.96785	0.338699	FALSE	FALSE	FALSE	FALSE	FALSE	FALSE	FALSE	FALSE	NA	.	PF00018.27^SH3_1^SH3 domain^1177-1218^E:7.3e-06`PF14604.5^SH3_9^Variant SH3 domain^1178-1230^E:1.3e-07	.
TRINITY_DN19945_c3_g1_i3 TRINITY_DN19945_c3_g1_i3	3.87243	1.48259	6.83789	6.83789	0.0103666	0.237133	0.0981187	0.568706	1.00825	0.245112	TRUE	FALSE	FALSE	FALSE	FALSE	FALSE	FALSE	FALSE	NA	Hyoscyamine 6-dioxygenase	PF14226.5^DIOX_N^non-haem dioxygenase in morphine synthesis N-terminal^37-151^E:2.3e-26`PF03171.19^2OG-FeII_Oxy^2OG-Fe(II) oxygenase superfamily^197-256^E:3.3e-12	KEGG:ag:BAA05630`KO:K12692
TRINITY_DN13595_c4_g2_i4 TRINITY_DN13595_c4_g2_i4	3.45378	2.17711	3.99007	3.99007	0.017113	0.0832313	0.131003	0.29996	0.882718	0.522937	FALSE	FALSE	FALSE	FALSE	FALSE	FALSE	FALSE	FALSE	NA	Metallocarboxypeptidase inhibitor	.	.
TRINITY_DN19945_c3_g1_i2 TRINITY_DN19945_c3_g1_i2	3.35085	1.08453	8.93156	8.93156	0.0566498	0.466973	0.265684	0.808913	0.575635	0.0920984	FALSE	FALSE	FALSE	FALSE	FALSE	FALSE	FALSE	FALSE	NA	Hyoscyamine 6-dioxygenase	PF14226.5^DIOX_N^non-haem dioxygenase in morphine synthesis N-terminal^37-151^E:3.9e-26`PF03171.19^2OG-FeII_Oxy^2OG-Fe(II) oxygenase superfamily^197-291^E:2.5e-21	KEGG:ag:BAA05630`KO:K12692
TRINITY_DN25285_c1_g1_i6 TRINITY_DN25285_c1_g1_i6	3.24008	-0.535629	2.83093	2.83093	0.0347971	0.398813	0.198239	0.748187	0.702811	-0.12599	FALSE	FALSE	FALSE	FALSE	FALSE	FALSE	FALSE	FALSE	NA	.	.	.
TRINITY_DN23655_c0_g1_i2 TRINITY_DN23655_c0_g1_i2	3.13786	0.99542	3.32116	3.32116	0.0347971	0.0661079	0.198239	0.257567	0.702811	0.58911	FALSE	FALSE	FALSE	FALSE	FALSE	FALSE	FALSE	FALSE	NA	.	.	.
TRINITY_DN24120_c1_g1_i4 TRINITY_DN24120_c1_g1_i4	2.99318	0.79989	3.05697	3.05697	0.0818503	0.598583	0.333433	0.906603	0.476991	0.0425828	FALSE	FALSE	FALSE	FALSE	FALSE	FALSE	FALSE	FALSE	NA	Vacuolar protein sorting-associated protein 13C	PF06650.11^SHR-BD^SHR-binding domain of vacuolar-sorting associated protein 13^617-785^E:3.1e-10`PF06101.10^Vps62^Vacuolar protein sorting-associated protein 62^1476-1595^E:7.1e-06	KEGG:hsa:54832`KO:K19525
TRINITY_DN16645_c0_g1_i2 TRINITY_DN16645_c0_g1_i2	2.73816	1.17105	3.28629	3.28629	0.0848183	0.0816942	0.336935	0.296097	0.472454	0.528566	FALSE	FALSE	FALSE	FALSE	FALSE	FALSE	FALSE	FALSE	NA	.	.	.
TRINITY_DN23772_c0_g3_i4 TRINITY_DN23772_c0_g3_i4	2.60639	0.18365	4.46957	4.46957	0.0848183	0.737605	0.336935	0.974011	0.472454	0.011436	FALSE	FALSE	FALSE	FALSE	FALSE	FALSE	FALSE	FALSE	GO:0000398129|GO:000568188|GO:001660782	Serine/arginine-rich splicing factor RSZ21A	PF00076.21^RRM_1^RNA recognition motif. (a.k.a. RRM	RBD
TRINITY_DN19945_c3_g1_i6 TRINITY_DN19945_c3_g1_i6	2.45835	-5.92499	10.4044	10.4044	0.0554907	0.0250976	0.261788	0.140722	0.58205	-0.851638	FALSE	FALSE	FALSE	FALSE	FALSE	FALSE	FALSE	FALSE	NA	Hyoscyamine 6-dioxygenase	PF14226.5^DIOX_N^non-haem dioxygenase in morphine synthesis N-terminal^37-151^E:3.9e-26`PF03171.19^2OG-FeII_Oxy^2OG-Fe(II) oxygenase superfamily^197-291^E:2.5e-21	KEGG:ag:BAA05630`KO:K12692
TRINITY_DN16053_c1_g2_i2 TRINITY_DN16053_c1_g2_i2	2.26437	0.64908	3.66874	3.66874	0.0360628	0.357102	0.20191	0.70759	0.694843	0.150218	FALSE	FALSE	FALSE	FALSE	FALSE	FALSE	FALSE	FALSE	NA	.	.	.
TRINITY_DN21004_c4_g1_i9 TRINITY_DN21004_c4_g1_i9	2.09178	5.42305	4.15395	4.15395	0.0970469	0.0365687	0.366255	0.178571	0.436216	0.748189	FALSE	FALSE	FALSE	FALSE	FALSE	FALSE	FALSE	FALSE	NA	.	PF00300.21^His_Phos_1^Histidine phosphatase superfamily (branch 1)^81-272^E:5.4e-15	.
TRINITY_DN25268_c3_g1_i9 TRINITY_DN25268_c3_g1_i9	2.08975	0.979629	4.77771	4.77771	0.0576509	0.33389	0.268797	0.683453	0.570575	0.165291	FALSE	FALSE	FALSE	FALSE	FALSE	FALSE	FALSE	FALSE	NA	Phosphoglucan	water dikinase	chloroplastic
TRINITY_DN24563_c3_g1_i15 TRINITY_DN24563_c3_g1_i15	2.04498	0.621379	3.36448	3.36448	0.267747	0.721666	0.649403	0.968415	0.187486	0.0139387	FALSE	FALSE	FALSE	FALSE	FALSE	FALSE	FALSE	FALSE	NA	ABC transporter D family member 2	chloroplastic	PF06472.14^ABC_membrane_2^ABC transporter transmembrane region 2^2-178^E:5.6e-41`PF05992.11^SbmA_BacA^SbmA/BacA-like family^17-228^E:4.4e-14`PF00005.26^ABC_tran^ABC transporter^288-491^E:5.2e-15
TRINITY_DN24232_c0_g1_i19 TRINITY_DN24232_c0_g1_i19	2.04338	0.945346	6.16979	6.16979	1.4e-05	0.00802161	0.00133026	0.067658	2.87606	1.16968	FALSE	FALSE	TRUE	FALSE	FALSE	FALSE	FALSE	FALSE	GO:00041618|GO:00043378|GO:000669517|GO:00333848|GO:00453378	Farnesyl pyrophosphate synthase 1	PF00348.16^polyprenyl_synt^Polyprenyl synthetase^33-296^E:2e-88	.
TRINITY_DN19945_c3_g1_i1 TRINITY_DN19945_c3_g1_i1	2.03804	2.24083	5.19596	5.19596	0.332906	0.295717	0.727008	0.646727	0.138461	0.189279	FALSE	FALSE	FALSE	FALSE	FALSE	FALSE	FALSE	FALSE	NA	Hyoscyamine 6-dioxygenase	PF14226.5^DIOX_N^non-haem dioxygenase in morphine synthesis N-terminal^1-73^E:2e-07`PF03171.19^2OG-FeII_Oxy^2OG-Fe(II) oxygenase superfamily^119-213^E:1.5e-21	KEGG:ag:BAA05630`KO:K12692
TRINITY_DN22695_c0_g1_i24 TRINITY_DN22695_c0_g1_i24	2.03418	-4.4199	5.17775	5.17775	0.00572424	0.00454253	0.0685318	0.0483271	1.16411	-1.31581	FALSE	FALSE	FALSE	FALSE	FALSE	FALSE	TRUE	FALSE	GO:000437355|GO:000901155|GO:000950156|GO:0019252106|GO:003320155	Soluble starch synthase 1	chloroplastic/amyloplastic	PF08323.10^Glyco_transf_5^Starch synthase catalytic domain^132-390^E:1.7e-64`PF00534.19^Glycos_transf_1^Glycosyl transferases group 1^444-557^E:2.1e-13`PF13692.5^Glyco_trans_1_4^Glycosyl transferases group 1^448-556^E:3.2e-12
TRINITY_DN20771_c2_g4_i1 TRINITY_DN20771_c2_g4_i1	1.6854	-0.556482	2.92282	2.92282	0.0374331	0.443852	0.206382	0.790316	0.685328	-0.102199	FALSE	FALSE	FALSE	FALSE	FALSE	FALSE	FALSE	FALSE	NA	.	.	.
TRINITY_DN17081_c1_g1_i8 TRINITY_DN17081_c1_g1_i8	1.66826	1.08817	4.31296	4.31296	0.000661614	0.0121696	0.0169338	0.0886709	1.77125	1.05222	FALSE	FALSE	TRUE	FALSE	FALSE	FALSE	FALSE	FALSE	NA	Alpha-N-acetylglucosaminidase {ECO:0000305}	PF05089.11^NAGLU^Alpha-N-acetylglucosaminidase (NAGLU) tim-barrel domain^1-127^E:2.2e-50`PF12972.6^NAGLU_C^Alpha-N-acetylglucosaminidase (NAGLU) C-terminal domain^136-439^E:5.3e-85	KEGG:ath:AT5G13690`KO:K01205
TRINITY_DN24563_c3_g1_i13 TRINITY_DN24563_c3_g1_i13	1.47716	0.995034	3.81764	3.81764	0.245046	0.42164	0.623459	0.770168	0.205192	0.113414	FALSE	FALSE	FALSE	FALSE	FALSE	FALSE	FALSE	FALSE	NA	ABC transporter D family member 2	chloroplastic	PF06472.14^ABC_membrane_2^ABC transporter transmembrane region 2^57-330^E:2.2e-59`PF00664.22^ABC_membrane^ABC transporter transmembrane region^83-350^E:2.6e-07`PF05992.11^SbmA_BacA^SbmA/BacA-like family^113-380^E:3e-18`PF00005.26^ABC_tran^ABC transporter^440-643^E:8.5e-15
TRINITY_DN21279_c1_g1_i1 TRINITY_DN21279_c1_g1_i1	1.41057	0.935533	4.59487	4.59487	0.435227	0.599168	0.827788	0.906697	0.0820807	0.0425379	FALSE	FALSE	FALSE	FALSE	FALSE	FALSE	FALSE	FALSE	NA	UPF0481 protein At3g47200	PF03140.14^DUF247^Plant protein of unknown function^117-525^E:5.7e-127	KEGG:ath:AT3G47200
TRINITY_DN13625_c1_g1_i5 TRINITY_DN13625_c1_g1_i5	1.27439	-1.49499	10.7593	10.7593	0.212483	0.149831	0.580555	0.432073	0.236156	-0.364443	FALSE	FALSE	FALSE	FALSE	FALSE	FALSE	FALSE	FALSE	NA	Protein TAR1	.	KEGG:kla:KLLA0D17600g`KEGG:kla:KLLA0D17732g`KEGG:kla:KLLA0D17864g
TRINITY_DN23685_c1_g2_i3 TRINITY_DN23685_c1_g2_i3	1.25797	0.285234	2.34729	2.34729	0.26553	0.794236	0.646685	0.99556	0.189307	0.00193261	FALSE	FALSE	FALSE	FALSE	FALSE	FALSE	FALSE	FALSE	NA	Serine/threonine-protein phosphatase 6 regulatory subunit 3	PF04499.14^SAPS^SIT4 phosphatase-associated protein^133-355^E:3.6e-32`PF04499.14^SAPS^SIT4 phosphatase-associated protein^357-491^E:3e-25	KEGG:gga:423116`KO:K15501
TRINITY_DN21969_c4_g1_i4 TRINITY_DN21969_c4_g1_i4	1.1986	0.301873	6.04274	6.04274	0.0100087	0.460535	0.096357	0.804162	1.01612	0.0946565	TRUE	FALSE	FALSE	FALSE	FALSE	FALSE	FALSE	FALSE	NA	Protein STRICTOSIDINE SYNTHASE-LIKE 4 {ECO:0000303|PubMed:10777701}	PF08450.11^SGL^SMP-30/Gluconolaconase/LRE-like region^94-280^E:3e-14`PF03088.15^Str_synth^Strictosidine synthase^163-246^E:5.4e-24	KEGG:ath:AT3G51420
TRINITY_DN25080_c0_g3_i4 TRINITY_DN25080_c0_g3_i4	1.16455	0.672023	3.29855	3.29855	0.0121859	0.11489	0.107649	0.366273	0.967988	0.436195	FALSE	FALSE	FALSE	FALSE	FALSE	FALSE	FALSE	FALSE	NA	Embryogenesis-associated protein EMB8	.	.
TRINITY_DN25262_c2_g1_i5 TRINITY_DN25262_c2_g1_i5	1.06092	-0.227978	3.61579	3.61579	0.612113	0.906782	0.950246	1	0.0221639	0	FALSE	FALSE	FALSE	FALSE	FALSE	FALSE	FALSE	FALSE	NA	Protein unc-13 homolog {ECO:0000305}	PF05664.10^DUF810^Plant family of unknown function (DUF810)^1-494^E:3.2e-213	KEGG:ath:AT5G06970
TRINITY_DN15431_c4_g1_i4 TRINITY_DN15431_c4_g1_i4	1.01325	1.4231	2.25091	2.25091	0.350295	0.203434	0.74714	0.51594	0.126598	0.287401	FALSE	FALSE	FALSE	FALSE	FALSE	FALSE	FALSE	FALSE	NA	.	PF00564.23^PB1^PB1 domain^2-42^E:1.6e-09	.
TRINITY_DN15101_c3_g1_i3 TRINITY_DN15101_c3_g1_i3	0.90232	-0.410829	3.62524	3.62524	0.477628	0.667635	0.863429	0.941664	0.0637731	-0.0261041	FALSE	FALSE	FALSE	FALSE	FALSE	FALSE	FALSE	FALSE	NA	Uncharacterized protein At4g22758	.	KEGG:ath:AT4G22758
TRINITY_DN24616_c1_g1_i20 TRINITY_DN24616_c1_g1_i20	0.808772	0.958932	3.66734	3.66734	0.527025	0.455037	0.898548	0.799444	0.0464585	0.0972122	FALSE	FALSE	FALSE	FALSE	FALSE	FALSE	FALSE	FALSE	GO:00065591|GO:00096119	Tryptophan decarboxylase 2 {ECO:0000303|PubMed:17763868}	PF00282.18^Pyridoxal_deC^Pyridoxal-dependent decarboxylase conserved domain^42-245^E:1.1e-55	KEGG:ath:AT2G20340`KO:K01593
TRINITY_DN17104_c2_g1_i2 TRINITY_DN17104_c2_g1_i2	0.793852	0.89839	3.0997	3.0997	0.240817	0.187276	0.6178	0.490573	0.209152	0.309297	FALSE	FALSE	FALSE	FALSE	FALSE	FALSE	FALSE	FALSE	NA	Zinc finger CCCH domain-containing protein 64	PF04677.14^CwfJ_C_1^Protein similar to CwfJ C-terminus 1^386-498^E:2.9e-33`PF04676.13^CwfJ_C_2^Protein similar to CwfJ C-terminus 2^517-596^E:1.3e-18	KEGG:ath:AT5G56900
TRINITY_DN19458_c2_g1_i4 TRINITY_DN19458_c2_g1_i4	0.779845	0.717829	3.02794	3.02794	0.158139	0.191974	0.489541	0.497899	0.310211	0.302859	FALSE	FALSE	FALSE	FALSE	FALSE	FALSE	FALSE	FALSE	NA	.	PF11926.7^DUF3444^Domain of unknown function (DUF3444)^199-406^E:1e-71	.
TRINITY_DN14250_c2_g1_i1 TRINITY_DN14250_c2_g1_i1	0.769411	-1.04693	5.45498	5.45498	0.0833227	0.0236694	0.336935	0.135158	0.472454	-0.869159	FALSE	FALSE	FALSE	FALSE	FALSE	FALSE	FALSE	FALSE	NA	Zeatin O-glucosyltransferase	PF00201.17^UDPGT^UDP-glucoronosyl and UDP-glucosyl transferase^243-415^E:1.9e-21	KEGG:ag:AAD04166`KO:K13492
TRINITY_DN24900_c1_g4_i2 TRINITY_DN24900_c1_g4_i2	0.737419	-1.68906	6.65273	6.65273	0.168394	0.00569308	0.507991	0.055285	0.294144	-1.25739	FALSE	FALSE	FALSE	FALSE	TRUE	FALSE	FALSE	FALSE	NA	Uncharacterized mitochondrial protein AtMg00030	.	KEGG:ath:ArthMp003
TRINITY_DN25162_c0_g2_i2 TRINITY_DN25162_c0_g2_i2	0.733379	-1.15275	3.59499	3.59499	0.317064	0.128056	0.708023	0.392265	0.149953	-0.406421	FALSE	FALSE	FALSE	FALSE	FALSE	FALSE	FALSE	FALSE	GO:0006633208|GO:000957523|GO:0016740149	Acetyl-coenzyme A carboxylase carboxyl transferase subunit beta	chloroplastic {ECO:0000255|HAMAP-Rule:MF_01395}	PF01039.21^Carboxyl_trans^Carboxyl transferase domain^13-199^E:2.9e-22
TRINITY_DN20967_c2_g1_i1 TRINITY_DN20967_c2_g1_i1	0.684473	1.79053	2.56197	2.56197	0.412189	0.0498832	0.808616	0.214893	0.0922578	0.667778	FALSE	FALSE	FALSE	FALSE	FALSE	FALSE	FALSE	FALSE	NA	Uncharacterized protein At1g27050	.	KEGG:ath:AT1G27050
TRINITY_DN25262_c2_g1_i2 TRINITY_DN25262_c2_g1_i2	0.675765	-0.419005	4.08443	4.08443	0.222595	0.444249	0.590751	0.790416	0.228595	-0.102144	FALSE	FALSE	FALSE	FALSE	FALSE	FALSE	FALSE	FALSE	NA	Protein unc-13 homolog {ECO:0000305}	PF05664.10^DUF810^Plant family of unknown function (DUF810)^59-762^E:6.1e-289	KEGG:ath:AT5G06970
TRINITY_DN15969_c1_g1_i1 TRINITY_DN15969_c1_g1_i1	0.585253	0.754942	3.95875	3.95875	0.100252	0.0403576	0.373712	0.190395	0.427463	0.720345	FALSE	FALSE	FALSE	FALSE	FALSE	FALSE	FALSE	FALSE	NA	.	.	.
TRINITY_DN16075_c3_g1_i6 TRINITY_DN16075_c3_g1_i6	0.572873	1.05604	4.94674	4.94674	0.034148	0.000736361	0.197307	0.0141705	0.704858	1.84861	FALSE	TRUE	FALSE	FALSE	FALSE	FALSE	FALSE	FALSE	NA	PHD finger protein ALFIN-LIKE 5	PF12165.7^Alfin^Alfin^11-138^E:2.9e-66`PF00628.28^PHD^PHD-finger^193-241^E:9.5e-11	KEGG:ath:AT5G20510
TRINITY_DN16146_c0_g2_i12 TRINITY_DN16146_c0_g2_i12	0.543544	-0.204017	2.78877	2.78877	0.702381	0.885304	0.990298	1	0.00423412	0	FALSE	FALSE	FALSE	FALSE	FALSE	FALSE	FALSE	FALSE	NA	ABC transporter B family member 29	chloroplastic	PF00664.22^ABC_membrane^ABC transporter transmembrane region^2-200^E:1.7e-19
TRINITY_DN24725_c1_g2_i2 TRINITY_DN24725_c1_g2_i2	0.49572	-0.313901	3.8534	3.8534	0.37547	0.571596	0.771802	0.889774	0.112494	-0.0507202	FALSE	FALSE	FALSE	FALSE	FALSE	FALSE	FALSE	FALSE	NA	Maturase K {ECO:0000255|HAMAP-Rule:MF_01390}	PF12481.7^DUF3700^Aluminium induced protein^2-148^E:2.3e-61	.
TRINITY_DN23945_c1_g1_i1 TRINITY_DN23945_c1_g1_i1	0.490588	0.316491	4.45408	4.45408	0.423864	0.601795	0.817553	0.908708	0.087484	0.0415756	FALSE	FALSE	FALSE	FALSE	FALSE	FALSE	FALSE	FALSE	NA	Cadmium/zinc-transporting ATPase HMA2	PF00122.19^E1-E2_ATPase^E1-E2 ATPase^200-375^E:3.1e-43`PF00702.25^Hydrolase^haloacid dehalogenase-like hydrolase^393-612^E:3e-32	KEGG:ath:AT4G30110`KO:K01534
TRINITY_DN23811_c1_g1_i3 TRINITY_DN23811_c1_g1_i3	0.487249	0	2.13573	2.13573	0.228031	1	0.598647	1	0.222829	0	FALSE	FALSE	FALSE	FALSE	FALSE	FALSE	FALSE	FALSE	NA	.	PF13966.5^zf-RVT^zinc-binding in reverse transcriptase^18-68^E:9.8e-07	.
TRINITY_DN20231_c1_g2_i8 TRINITY_DN20231_c1_g2_i8	0.476701	-5.09459	4.24184	4.24184	0.658723	0.001674	0.970784	0.0245025	0.0128773	-1.61079	FALSE	FALSE	FALSE	FALSE	TRUE	FALSE	FALSE	FALSE	NA	Receptor-like protein kinase HERK 1	PF11721.7^Malectin^Di-glucose binding within endoplasmic reticulum^31-157^E:5.3e-06`PF12819.6^Malectin_like^Carbohydrate-binding protein of the ER^33-380^E:1.2e-33`PF00069.24^Pkinase^Protein kinase domain^480-746^E:1e-46`PF07714.16^Pkinase_Tyr^Protein tyrosine kinase^484-745^E:1.9e-49	KEGG:ath:AT3G46290
TRINITY_DN18343_c0_g1_i3 TRINITY_DN18343_c0_g1_i3	0.472978	-8.26803	2.48124	2.48124	0.781625	0.00909504	1	0.0733591	0	-1.13455	FALSE	FALSE	FALSE	FALSE	TRUE	FALSE	FALSE	FALSE	NA	Conserved oligomeric Golgi complex subunit 7	PF10191.8^COG7^Golgi complex component 7 (COG7)^1-422^E:1.4e-128	KEGG:rno:293456`KO:K20294
TRINITY_DN23995_c0_g2_i1 TRINITY_DN23995_c0_g2_i1	0.44824	0.498379	3.52925	3.52925	0.48859	0.440521	0.871934	0.787454	0.0595166	0.103775	FALSE	FALSE	FALSE	FALSE	FALSE	FALSE	FALSE	FALSE	NA	Scarecrow-like protein 6	PF03514.13^GRAS^GRAS domain family^356-489^E:1.8e-38	KEGG:ath:AT4G00150
TRINITY_DN23945_c1_g1_i6 TRINITY_DN23945_c1_g1_i6	0.440182	0.319936	4.98485	4.98485	0.56015	0.705016	0.921368	0.959783	0.0355667	0.0178268	FALSE	FALSE	FALSE	FALSE	FALSE	FALSE	FALSE	FALSE	NA	Cadmium/zinc-transporting ATPase HMA2	PF00702.25^Hydrolase^haloacid dehalogenase-like hydrolase^3-172^E:6.3e-21	KEGG:ath:AT4G30110`KO:K01534
TRINITY_DN23113_c0_g3_i3 TRINITY_DN23113_c0_g3_i3	0.39978	-0.390893	5.01995	5.01995	0.651816	0.360203	0.967312	0.711189	0.0144336	-0.148015	FALSE	FALSE	FALSE	FALSE	FALSE	FALSE	FALSE	FALSE	NA	.	.	.
TRINITY_DN15431_c4_g1_i6 TRINITY_DN15431_c4_g1_i6	0.384097	1.81707	3.8455	3.8455	0.726716	0.189649	1	0.494491	0	0.305842	FALSE	FALSE	FALSE	FALSE	FALSE	FALSE	FALSE	FALSE	NA	.	PF00564.23^PB1^PB1 domain^28-101^E:4.3e-21	.
TRINITY_DN20231_c1_g2_i7 TRINITY_DN20231_c1_g2_i7	0.351312	-6.84173	3.63423	3.63423	0.785095	0.0068784	1	0.0619491	0	-1.20796	FALSE	FALSE	FALSE	FALSE	TRUE	FALSE	FALSE	FALSE	NA	Receptor-like protein kinase HERK 1	.	KEGG:ath:AT3G46290
TRINITY_DN19458_c2_g1_i2 TRINITY_DN19458_c2_g1_i2	0.348495	-0.273648	4.45745	4.45745	0.281756	0.393685	0.666419	0.743342	0.176253	-0.128812	FALSE	FALSE	FALSE	FALSE	FALSE	FALSE	FALSE	FALSE	NA	Chaperone protein DnaJ {ECO:0000255|HAMAP-Rule:MF_01152}	PF00226.30^DnaJ^DnaJ domain^66-127^E:8.2e-19`PF11926.7^DUF3444^Domain of unknown function (DUF3444)^445-652^E:4.5e-72	KEGG:hde:HDEF_0371`KO:K03686
TRINITY_DN20817_c0_g1_i6 TRINITY_DN20817_c0_g1_i6	0.338976	0.686061	4.10474	4.10474	0.536758	0.221736	0.905846	0.544724	0.0429456	0.263823	FALSE	FALSE	FALSE	FALSE	FALSE	FALSE	FALSE	FALSE	GO:00170049|GO:005511430	Cytochrome c-type biogenesis ccda-like chloroplastic protein 2	PF02683.14^DsbD^Cytochrome C biogenesis protein transmembrane region^187-279^E:1.5e-19	KEGG:osa:9266150
TRINITY_DN20673_c2_g1_i7 TRINITY_DN20673_c2_g1_i7	0.326938	-5.57602	2.65764	2.65764	0.675047	0.000888085	0.97763	0.0159791	0.00982559	-1.79645	FALSE	FALSE	FALSE	FALSE	TRUE	FALSE	FALSE	FALSE	NA	Protein ACCUMULATION AND REPLICATION OF CHLOROPLASTS 3	PF02493.19^MORN^MORN repeat^644-665^E:1`PF02493.19^MORN^MORN repeat^667-689^E:8.6e-05`PF02493.19^MORN^MORN repeat^690-712^E:3.4e-05`PF02493.19^MORN^MORN repeat^717-729^E:6500`PF02493.19^MORN^MORN repeat^737-748^E:3.3	KEGG:ath:AT1G75010
TRINITY_DN19883_c1_g2_i1 TRINITY_DN19883_c1_g2_i1	0.323029	-0.235092	4.10955	4.10955	0.263811	0.410855	0.644331	0.75994	0.190891	-0.119221	FALSE	FALSE	FALSE	FALSE	FALSE	FALSE	FALSE	FALSE	NA	RING finger protein 5	.	.
TRINITY_DN25268_c3_g1_i5 TRINITY_DN25268_c3_g1_i5	0.304051	2.00984	4.26744	4.26744	0.764784	0.0724277	1	0.273898	0	0.562411	FALSE	FALSE	FALSE	FALSE	FALSE	FALSE	FALSE	FALSE	NA	Phosphoglucan	water dikinase	chloroplastic
TRINITY_DN24123_c0_g2_i4 TRINITY_DN24123_c0_g2_i4	0.289987	-0.582722	2.43569	2.43569	0.704785	0.620535	0.991062	0.917672	0.00389935	-0.0373126	FALSE	FALSE	FALSE	FALSE	FALSE	FALSE	FALSE	FALSE	NA	Dehydrogenase/reductase SDR family member 12	PF00106.24^adh_short^short chain dehydrogenase^2-146^E:1.1e-11`PF13561.5^adh_short_C2^Enoyl-(Acyl carrier protein) reductase^2-156^E:8.1e-10	KEGG:bta:507276`KO:K11168
TRINITY_DN23489_c3_g1_i2 TRINITY_DN23489_c3_g1_i2	0.278758	-0.547555	3.36836	3.36836	0.869068	0.744623	1	0.977059	0	-0.0100793	FALSE	FALSE	FALSE	FALSE	FALSE	FALSE	FALSE	FALSE	GO:000991139	Flowering locus K homology domain {ECO:0000303|PubMed:14593172}	.	KEGG:ath:AT3G04610`KO:K21444
TRINITY_DN16403_c2_g1_i5 TRINITY_DN16403_c2_g1_i5	0.265398	0.769278	4.26552	4.26552	0.336768	0.0123018	0.731728	0.0893522	0.13565	1.04889	FALSE	TRUE	FALSE	FALSE	FALSE	FALSE	FALSE	FALSE	NA	DNA-directed RNA polymerases IV and V subunit 4	.	.
TRINITY_DN18592_c0_g2_i2 TRINITY_DN18592_c0_g2_i2	0.241215	0.092195	5.5038	5.5038	0.217076	0.628766	0.587209	0.921265	0.231207	0.0356152	FALSE	FALSE	FALSE	FALSE	FALSE	FALSE	FALSE	FALSE	NA	Dipeptidyl aminopeptidase BIII {ECO:0000312|EMBL:BAO18428.1}	PF00326.20^Peptidase_S9^Prolyl oligopeptidase family^280-481^E:6.1e-42`PF01738.17^DLH^Dienelactone hydrolase family^329-480^E:2.1e-10	.
TRINITY_DN18787_c0_g1_i13 TRINITY_DN18787_c0_g1_i13	0.233443	0.149993	5.30276	5.30276	0.517813	0.676723	0.893578	0.945041	0.0488673	0.0245491	FALSE	FALSE	FALSE	FALSE	FALSE	FALSE	FALSE	FALSE	NA	Uncharacterized protein At4g29660	.	KEGG:ath:AT4G29660
TRINITY_DN21260_c0_g2_i1 TRINITY_DN21260_c0_g2_i1	0.227426	1.48304	5.35039	5.35039	0.755683	0.121715	1	0.379426	0	0.420873	FALSE	FALSE	FALSE	FALSE	FALSE	FALSE	FALSE	FALSE	NA	.	.	.
TRINITY_DN20115_c0_g1_i10 TRINITY_DN20115_c0_g1_i10	0.219729	0.404105	3.87713	3.87713	0.814256	0.669178	1	0.941792	0	0.0260452	FALSE	FALSE	FALSE	FALSE	FALSE	FALSE	FALSE	FALSE	NA	Trafficking protein particle complex subunit 13	PF06159.12^DUF974^Protein of unknown function (DUF974)^2-127^E:7e-23	KEGG:pon:100172189`KO:K20310
TRINITY_DN18343_c0_g1_i5 TRINITY_DN18343_c0_g1_i5	0.218676	0.644282	4.2629	4.2629	0.408235	0.0257013	0.805183	0.142893	0.0941055	0.844988	FALSE	FALSE	FALSE	FALSE	FALSE	FALSE	FALSE	FALSE	NA	Conserved oligomeric Golgi complex subunit 7	PF10191.8^COG7^Golgi complex component 7 (COG7)^19-492^E:4.3e-146	KEGG:rno:293456`KO:K20294
TRINITY_DN15819_c0_g1_i4 TRINITY_DN15819_c0_g1_i4	0.2105	-8.96694	4.18257	4.18257	0.887671	0.0050572	1	0.0515808	0	-1.28751	FALSE	FALSE	FALSE	FALSE	TRUE	FALSE	FALSE	FALSE	NA	.	.	.
TRINITY_DN15411_c0_g1_i4 TRINITY_DN15411_c0_g1_i4	0.175245	-0.91716	6.63714	6.63714	0.506686	0.003259	0.885551	0.0385279	0.0527863	-1.41422	FALSE	FALSE	FALSE	FALSE	TRUE	FALSE	FALSE	FALSE	GO:000655920|GO:00065722	4-hydroxyphenylpyruvate dioxygenase	PF00903.24^Glyoxalase^Glyoxalase/Bleomycin resistance protein/Dioxygenase superfamily^216-372^E:5.4e-06	.
TRINITY_DN22546_c0_g1_i1 TRINITY_DN22546_c0_g1_i1	0.173053	-0.110469	5.68902	5.68902	0.916555	0.946457	1	1	0	0	FALSE	FALSE	FALSE	FALSE	FALSE	FALSE	FALSE	FALSE	GO:000908966	Diaminopimelate decarboxylase 1	chloroplastic	PF02784.15^Orn_Arg_deC_N^Pyridoxal-dependent decarboxylase
TRINITY_DN16900_c1_g1_i2 TRINITY_DN16900_c1_g1_i2	0.169276	-0.455719	2.29798	2.29798	0.792732	0.726276	1	0.968759	0	-0.0137841	FALSE	FALSE	FALSE	FALSE	FALSE	FALSE	FALSE	FALSE	NA	.	.	.
TRINITY_DN21437_c1_g1_i15 TRINITY_DN21437_c1_g1_i15	0.149049	0.385981	3.27855	3.27855	0.940205	0.847216	1	1	0	0	FALSE	FALSE	FALSE	FALSE	FALSE	FALSE	FALSE	FALSE	NA	.	.	.
TRINITY_DN23772_c0_g3_i10 TRINITY_DN23772_c0_g3_i10	0.148166	0	3.85673	3.85673	0.85607	1	1	1	0	0	FALSE	FALSE	FALSE	FALSE	FALSE	FALSE	FALSE	FALSE	GO:0000398128|GO:000568187|GO:001660781	Serine/arginine-rich splicing factor RSZ21A	PF00076.21^RRM_1^RNA recognition motif. (a.k.a. RRM	RBD
TRINITY_DN21418_c0_g2_i5 TRINITY_DN21418_c0_g2_i5	0.138069	2.58101	2.57559	2.57559	0.866747	0.0095631	1	0.0758443	0	1.12008	FALSE	TRUE	FALSE	FALSE	FALSE	FALSE	FALSE	FALSE	NA	.	PF03004.13^Transposase_24^Plant transposase (Ptta/En/Spm family)^1-91^E:4.6e-06	.
TRINITY_DN21333_c1_g1_i11 TRINITY_DN21333_c1_g1_i11	0.134885	-1.02401	4.46753	4.46753	0.807759	0.300962	1	0.652977	0	-0.185102	FALSE	FALSE	FALSE	FALSE	FALSE	FALSE	FALSE	FALSE	GO:0003676122|GO:003104782	Protein argonaute 1B	PF12764.6^Gly-rich_Ago1^Glycine-rich region of argonaut^160-272^E:6.1e-27`PF16486.4^ArgoN^N-terminal domain of argonaute^292-426^E:9.3e-36`PF08699.9^ArgoL1^Argonaute linker 1 domain^436-485^E:1.8e-22	KEGG:osa:4330281`KO:K11593
TRINITY_DN23224_c0_g3_i1 TRINITY_DN23224_c0_g3_i1	0.1191	0.0855719	3.03661	3.03661	0.945655	0.893431	1	1	0	0	FALSE	FALSE	FALSE	FALSE	FALSE	FALSE	FALSE	FALSE	NA	.	.	.
TRINITY_DN24098_c0_g1_i2 TRINITY_DN24098_c0_g1_i2	0.113434	-0.54145	6.07095	6.07095	0.927633	0.508813	1	0.84517	0	-0.073056	FALSE	FALSE	FALSE	FALSE	FALSE	FALSE	FALSE	FALSE	NA	.	.	.
TRINITY_DN23775_c2_g2_i3 TRINITY_DN23775_c2_g2_i3	0.110042	1.90779	2.80486	2.80486	0.822344	0.00179498	1	0.0258477	0	1.58758	FALSE	TRUE	FALSE	FALSE	FALSE	FALSE	FALSE	FALSE	GO:000685544|GO:004233534|GO:0042626145	ABC transporter G family member 32 {ECO:0000303|PubMed:18299247}	PF01061.23^ABC2_membrane^ABC-2 type transporter^102-315^E:9.1e-53	KEGG:ath:AT2G26910
TRINITY_DN19458_c2_g1_i3 TRINITY_DN19458_c2_g1_i3	0.0608201	0.198893	3.62559	3.62559	0.968446	0.897334	1	1	0	0	FALSE	FALSE	FALSE	FALSE	FALSE	FALSE	FALSE	FALSE	NA	Chaperone protein DnaJ {ECO:0000255|HAMAP-Rule:MF_01152}	PF00226.30^DnaJ^DnaJ domain^66-127^E:4.3e-18`PF11926.7^DUF3444^Domain of unknown function (DUF3444)^450-657^E:8.7e-73	KEGG:hde:HDEF_0371`KO:K03686
TRINITY_DN24120_c1_g1_i5 TRINITY_DN24120_c1_g1_i5	0.0570601	0.689941	5.35639	5.35639	0.855474	0.0425085	1	0.196641	0	0.706325	FALSE	FALSE	FALSE	FALSE	FALSE	FALSE	FALSE	FALSE	NA	Vacuolar protein sorting-associated protein 13C	PF06101.10^Vps62^Vacuolar protein sorting-associated protein 62^736-855^E:3.1e-06	KEGG:hsa:54832`KO:K19525
TRINITY_DN22920_c1_g1_i1 TRINITY_DN22920_c1_g1_i1	0.0538732	0.157494	3.41643	3.41643	0.950729	0.787905	1	0.993363	0	0.00289199	FALSE	FALSE	FALSE	FALSE	FALSE	FALSE	FALSE	FALSE	NA	.	.	.
TRINITY_DN24188_c2_g1_i4 TRINITY_DN24188_c2_g1_i4	0.0484736	3.56302	2.05285	2.05285	0.958919	0.062723	1	0.249253	0	0.60336	FALSE	FALSE	FALSE	FALSE	FALSE	FALSE	FALSE	FALSE	NA	.	PF02892.14^zf-BED^BED zinc finger^7-42^E:6.3e-06`PF04937.14^DUF659^Protein of unknown function (DUF 659)^183-334^E:3.1e-55	.
TRINITY_DN15431_c4_g1_i2 TRINITY_DN15431_c4_g1_i2	0.0406889	-5.99465	2.22857	2.22857	0.973585	0.00802464	1	0.067658	0	-1.16968	FALSE	FALSE	FALSE	FALSE	TRUE	FALSE	FALSE	FALSE	NA	.	PF00564.23^PB1^PB1 domain^28-101^E:3.1e-21	.
TRINITY_DN24548_c0_g1_i11 TRINITY_DN24548_c0_g1_i11	0.0392817	0	5.14635	5.14635	0.958998	1	1	1	0	0	FALSE	FALSE	FALSE	FALSE	FALSE	FALSE	FALSE	FALSE	GO:000002850|GO:000046247|GO:0022626318|GO:0022627209|GO:0042788162|GO:004802718|GO:007018131	40S ribosomal protein S14-2	PF00411.18^Ribosomal_S11^Ribosomal protein S11^28-146^E:1e-47	KEGG:ath:AT3G11510`KO:K02955
TRINITY_DN21437_c1_g1_i16 TRINITY_DN21437_c1_g1_i16	0.0146692	-0.349555	4.11063	4.11063	0.987215	0.703191	1	0.959143	0	-0.0181165	FALSE	FALSE	FALSE	FALSE	FALSE	FALSE	FALSE	FALSE	NA	.	.	.
TRINITY_DN20990_c1_g4_i1 TRINITY_DN20990_c1_g4_i1	0.00806644	0.260048	3.70569	3.70569	0.977993	0.382067	1	0.732493	0	0.135197	FALSE	FALSE	FALSE	FALSE	FALSE	FALSE	FALSE	FALSE	NA	.	.	.
TRINITY_DN19505_c1_g1_i10 TRINITY_DN19505_c1_g1_i10	0.00366924	0.570128	6.76601	6.76601	0.988523	0.0398208	1	0.188683	0	0.724268	FALSE	FALSE	FALSE	FALSE	FALSE	FALSE	FALSE	FALSE	NA	2-oxoisovalerate dehydrogenase subunit alpha 2	mitochondrial	PF00459.24^Inositol_P^Inositol monophosphatase family^90-393^E:9.3e-54
TRINITY_DN13001_c0_g1_i1 TRINITY_DN13001_c0_g1_i1	0	-0.607366	3.57631	3.57631	1	0.105823	1	0.347955	0	-0.458477	FALSE	FALSE	FALSE	FALSE	FALSE	FALSE	FALSE	FALSE	GO:000371351|GO:0006357198|GO:0016592103|GO:003519628|GO:0045944133|GO:190015048|GO:200003121	Mediator of RNA polymerase II transcription subunit 20a	PF08612.10^Med20^TATA-binding related factor (TRF) of subunit 20 of Mediator complex^1-208^E:7.3e-42	KEGG:ath:AT2G28230`KO:K13528
TRINITY_DN15431_c4_g1_i3 TRINITY_DN15431_c4_g1_i3	0	1.54516	3.26103	3.26103	1	0.0058759	1	0.0563034	0	1.24947	FALSE	TRUE	FALSE	FALSE	FALSE	FALSE	FALSE	FALSE	NA	.	PF00564.23^PB1^PB1 domain^28-101^E:4.3e-21	.
TRINITY_DN20115_c0_g1_i14 TRINITY_DN20115_c0_g1_i14	0	0.14011	2.6404	2.6404	1	0.760962	1	0.983718	0	0.00712944	FALSE	FALSE	FALSE	FALSE	FALSE	FALSE	FALSE	FALSE	NA	Trafficking protein particle complex subunit 13	PF06159.12^DUF974^Protein of unknown function (DUF974)^1-93^E:5.8e-12	KEGG:pon:100172189`KO:K20310
TRINITY_DN20910_c1_g1_i4 TRINITY_DN20910_c1_g1_i4	0	0.820064	2.86967	2.86967	1	0.100908	1	0.336972	0	0.472406	FALSE	FALSE	FALSE	FALSE	FALSE	FALSE	FALSE	FALSE	NA	5-amino-6-(5-phospho-D-ribitylamino)uracil phosphatase	chloroplastic {ECO:0000303|PubMed:27490826}	PF13419.5^HAD_2^Haloacid dehalogenase-like hydrolase^3-67^E:3.6e-06
TRINITY_DN22109_c2_g1_i5 TRINITY_DN22109_c2_g1_i5	0	0.477112	3.75066	3.75066	1	0.249787	1	0.585997	0	0.232105	FALSE	FALSE	FALSE	FALSE	FALSE	FALSE	FALSE	FALSE	NA	Protein FAR-RED ELONGATED HYPOCOTYL 3	PF03101.14^FAR1^FAR1 DNA-binding domain^91-193^E:3.1e-26`PF10551.8^MULE^MULE transposase domain^291-383^E:2.6e-26	KEGG:ath:AT3G22170
TRINITY_DN25081_c1_g4_i3 TRINITY_DN25081_c1_g4_i3	-0.0284233	0.203092	2.33552	2.33552	0.961891	0.730193	1	0.970577	0	0.0129701	FALSE	FALSE	FALSE	FALSE	FALSE	FALSE	FALSE	FALSE	NA	.	.	.
TRINITY_DN25262_c2_g1_i4 TRINITY_DN25262_c2_g1_i4	-0.0304155	0	1.88533	1.88533	0.963264	1	1	1	0	0	FALSE	FALSE	FALSE	FALSE	FALSE	FALSE	FALSE	FALSE	NA	.	.	.
TRINITY_DN20817_c0_g1_i11 TRINITY_DN20817_c0_g1_i11	-0.0662862	0.287141	5.74001	5.74001	0.762129	0.202621	1	0.514558	0	0.288565	FALSE	FALSE	FALSE	FALSE	FALSE	FALSE	FALSE	FALSE	GO:001700410|GO:005511431	Cytochrome c-type biogenesis ccda-like chloroplastic protein 2	PF02683.14^DsbD^Cytochrome C biogenesis protein transmembrane region^48-255^E:3.2e-45	KEGG:osa:9266150
TRINITY_DN16075_c3_g1_i10 TRINITY_DN16075_c3_g1_i10	-0.0675507	0.667767	3.38924	3.38924	0.919174	0.325347	1	0.677913	0	0.168826	FALSE	FALSE	FALSE	FALSE	FALSE	FALSE	FALSE	FALSE	NA	PHD finger protein ALFIN-LIKE 5	PF12165.7^Alfin^Alfin^11-138^E:7.8e-67`PF00628.28^PHD^PHD-finger^193-241^E:2e-11	KEGG:ath:AT5G20510
TRINITY_DN17104_c2_g1_i5 TRINITY_DN17104_c2_g1_i5	-0.0852625	-1.30981	2.40215	2.40215	0.929368	0.200081	1	0.511195	0	-0.291413	FALSE	FALSE	FALSE	FALSE	FALSE	FALSE	FALSE	FALSE	NA	Zinc finger CCCH domain-containing protein 59	PF00642.23^zf-CCCH^Zinc finger C-x8-C-x5-C-x3-H type (and similar)^62-84^E:0.00016`PF14608.5^zf-CCCH_2^RNA-binding	Nab2-type zinc finger^98-115^E:2.6
TRINITY_DN23410_c0_g1_i1 TRINITY_DN23410_c0_g1_i1	-0.100944	-0.587959	3.08152	3.08152	0.897503	0.577263	1	0.893079	0	-0.0491099	FALSE	FALSE	FALSE	FALSE	FALSE	FALSE	FALSE	FALSE	NA	.	.	.
TRINITY_DN24645_c0_g1_i2 TRINITY_DN24645_c0_g1_i2	-0.101662	-0.615643	2.60567	2.60567	0.914961	0.568661	1	0.887854	0	-0.0516586	FALSE	FALSE	FALSE	FALSE	FALSE	FALSE	FALSE	FALSE	NA	.	.	.
TRINITY_DN23714_c0_g1_i4 TRINITY_DN23714_c0_g1_i4	-0.125883	-2.15869	2.23107	2.23107	0.835687	0.163105	1	0.452598	0	-0.344287	FALSE	FALSE	FALSE	FALSE	FALSE	FALSE	FALSE	FALSE	NA	.	.	.
TRINITY_DN21142_c2_g2_i1 TRINITY_DN21142_c2_g2_i1	-0.128205	0.108893	2.56015	2.56015	0.889659	0.893681	1	1	0	0	FALSE	FALSE	FALSE	FALSE	FALSE	FALSE	FALSE	FALSE	NA	.	.	.
TRINITY_DN17527_c3_g1_i2 TRINITY_DN17527_c3_g1_i2	-0.131682	0	2.89612	2.89612	0.755092	1	1	1	0	0	FALSE	FALSE	FALSE	FALSE	FALSE	FALSE	FALSE	FALSE	NA	30S ribosomal protein S15 {ECO:0000255|HAMAP-Rule:MF_01343}	PF00312.21^Ribosomal_S15^Ribosomal protein S15^12-89^E:4e-25	KEGG:tme:Tmel_0061`KO:K02956
TRINITY_DN16157_c0_g1_i3 TRINITY_DN16157_c0_g1_i3	-0.16691	-0.33751	2.56381	2.56381	0.92854	0.85732	1	1	0	0	FALSE	FALSE	FALSE	FALSE	FALSE	FALSE	FALSE	FALSE	NA	.	.	.
TRINITY_DN21346_c1_g2_i3 TRINITY_DN21346_c1_g2_i3	-0.187625	-1.52061	4.73949	4.73949	0.883569	0.286748	1	0.635038	0	-0.1972	FALSE	FALSE	FALSE	FALSE	FALSE	FALSE	FALSE	FALSE	NA	Protein DETOXIFICATION 9 {ECO:0000303|PubMed:11739388}	PF01554.17^MatE^MatE^2-158^E:1.5e-25	KEGG:ath:AT2G04040`KO:K03327
TRINITY_DN17557_c0_g2_i7 TRINITY_DN17557_c0_g2_i7	-0.192461	0.0267939	4.9586	4.9586	0.45924	0.917136	0.849048	1	-0.0710677	0	FALSE	FALSE	FALSE	FALSE	FALSE	FALSE	FALSE	FALSE	GO:000823619|GO:004836480	Alpha/beta hydrolase domain-containing protein WAV2 {ECO:0000305}	PF12146.7^Hydrolase_4^Serine aminopeptidase	S33^103-201^E:4.3e-10`PF00561.19^Abhydrolase_1^alpha/beta hydrolase fold^104-188^E:9.3e-08`PF00326.20^Peptidase_S9^Prolyl oligopeptidase family^132-276^E:1e-11
TRINITY_DN19458_c2_g1_i5 TRINITY_DN19458_c2_g1_i5	-0.211455	0.349505	3.86876	3.86876	0.914196	0.857908	1	1	0	0	FALSE	FALSE	FALSE	FALSE	FALSE	FALSE	FALSE	FALSE	NA	Chaperone protein DnaJ {ECO:0000255|HAMAP-Rule:MF_01152}	PF00226.30^DnaJ^DnaJ domain^66-127^E:4.3e-18`PF11926.7^DUF3444^Domain of unknown function (DUF3444)^450-657^E:8.7e-73	KEGG:hde:HDEF_0371`KO:K03686
TRINITY_DN23113_c0_g3_i1 TRINITY_DN23113_c0_g3_i1	-0.212027	-0.357081	7.25551	7.25551	0.364087	0.136807	0.759867	0.408247	-0.119262	-0.389077	FALSE	FALSE	FALSE	FALSE	FALSE	FALSE	FALSE	FALSE	NA	Glycine-rich RNA-binding protein 4	mitochondrial	PF00076.21^RRM_1^RNA recognition motif. (a.k.a. RRM
TRINITY_DN17361_c3_g2_i6 TRINITY_DN17361_c3_g2_i6	-0.23097	-0.834091	5.15037	5.15037	0.530395	0.0369829	0.900663	0.180099	-0.0454378	-0.744489	FALSE	FALSE	FALSE	FALSE	FALSE	FALSE	FALSE	FALSE	NA	Protein SYM1	PF04117.11^Mpv17_PMP22^Mpv17 / PMP22 family^170-224^E:5.2e-13	KEGG:uma:UMAG_03207`KO:K13348
TRINITY_DN13001_c0_g1_i2 TRINITY_DN13001_c0_g1_i2	-0.23228	0	3.09968	3.09968	0.539257	1	0.907809	1	-0.0420055	0	FALSE	FALSE	FALSE	FALSE	FALSE	FALSE	FALSE	FALSE	GO:000371350|GO:0006357197|GO:0016592102|GO:003519627|GO:0045944132|GO:190015047|GO:200003120	Mediator of RNA polymerase II transcription subunit 20a	PF08612.10^Med20^TATA-binding related factor (TRF) of subunit 20 of Mediator complex^1-208^E:7.3e-42	KEGG:ath:AT2G28230`KO:K13528
TRINITY_DN22545_c0_g2_i2 TRINITY_DN22545_c0_g2_i2	-0.244929	0.570365	5.09292	5.09292	0.447644	0.0911926	0.83834	0.317734	-0.0765799	0.497937	FALSE	FALSE	FALSE	FALSE	FALSE	FALSE	FALSE	FALSE	NA	Protein PLASTID MOVEMENT IMPAIRED 1-RELATED 1 {ECO:0000303|PubMed:26324877}	PF10358.8^NT-C2^N-terminal C2 in EEIG1 and EHBP1 proteins^87-234^E:8.9e-16`PF01476.19^LysM^LysM domain^1092-1137^E:2.5e-11	KEGG:ath:AT5G20610
TRINITY_DN17279_c0_g1_i4 TRINITY_DN17279_c0_g1_i4	-0.259557	-2.05049	5.16316	5.16316	0.715239	0.0719705	0.995579	0.272686	-0.00192414	-0.564338	FALSE	FALSE	FALSE	FALSE	FALSE	FALSE	FALSE	FALSE	NA	Protein mago nashi homolog 2 {ECO:0000305}	PF02792.13^Mago_nashi^Mago nashi protein^10-151^E:7.7e-81	.
TRINITY_DN17534_c1_g1_i5 TRINITY_DN17534_c1_g1_i5	-0.276875	-1.47364	2.77881	2.77881	0.856397	0.355873	1	0.706246	0	-0.151044	FALSE	FALSE	FALSE	FALSE	FALSE	FALSE	FALSE	FALSE	NA	Nudix hydrolase 2	PF00293.27^NUDIX^NUDIX domain^106-226^E:1.5e-25	KEGG:ath:AT5G47650
TRINITY_DN18591_c1_g2_i1 TRINITY_DN18591_c1_g2_i1	-0.276912	-1.01878	7.62969	7.62969	0.68381	0.151679	0.982544	0.435777	-0.00764782	-0.360735	FALSE	FALSE	FALSE	FALSE	FALSE	FALSE	FALSE	FALSE	NA	.	PF00903.24^Glyoxalase^Glyoxalase/Bleomycin resistance protein/Dioxygenase superfamily^19-137^E:6.8e-10	.
TRINITY_DN20981_c1_g1_i11 TRINITY_DN20981_c1_g1_i11	-0.280978	-0.407784	4.17216	4.17216	0.566385	0.408683	0.924837	0.758276	-0.0339349	-0.120173	FALSE	FALSE	FALSE	FALSE	FALSE	FALSE	FALSE	FALSE	GO:001030413|GO:001599620	Chlorophyll(ide) b reductase NOL	chloroplastic	PF00106.24^adh_short^short chain dehydrogenase^28-171^E:4.4e-27`PF13561.5^adh_short_C2^Enoyl-(Acyl carrier protein) reductase^29-176^E:1.1e-23
TRINITY_DN18756_c1_g2_i2 TRINITY_DN18756_c1_g2_i2	-0.303167	-0.484936	7.4266	7.4266	0.170397	0.0366944	0.511723	0.179071	-0.290965	-0.746975	FALSE	FALSE	FALSE	FALSE	FALSE	FALSE	FALSE	FALSE	GO:0002181130|GO:0022625255|GO:0022626251|GO:0042788140	60S ribosomal protein L27a-3	PF00828.18^Ribosomal_L27A^Ribosomal proteins 50S-L15	50S-L18e
TRINITY_DN24311_c0_g1_i1 TRINITY_DN24311_c0_g1_i1	-0.333693	-0.746271	2.1971	2.1971	0.624169	0.282348	0.955193	0.629155	-0.0199088	-0.201242	FALSE	FALSE	FALSE	FALSE	FALSE	FALSE	FALSE	FALSE	NA	TGACG-sequence-specific DNA-binding protein TGA-2.1	.	KEGG:nta:107782457`KO:K14431
TRINITY_DN24900_c1_g4_i1 TRINITY_DN24900_c1_g4_i1	-0.34347	-4.027	8.9759	8.9759	0.685808	0.000743069	0.983345	0.0142186	-0.00729413	-1.84714	FALSE	FALSE	FALSE	FALSE	TRUE	FALSE	FALSE	FALSE	NA	Uncharacterized mitochondrial protein AtMg00030	.	KEGG:ath:ArthMp003
TRINITY_DN20981_c1_g1_i9 TRINITY_DN20981_c1_g1_i9	-0.350073	-0.385398	5.11351	5.11351	0.386313	0.341067	0.782644	0.691894	-0.106435	-0.159961	FALSE	FALSE	FALSE	FALSE	FALSE	FALSE	FALSE	FALSE	GO:001030419|GO:001599626	Chlorophyll(ide) b reductase NOL	chloroplastic	PF00106.24^adh_short^short chain dehydrogenase^79-274^E:6.1e-43`PF08659.9^KR^KR domain^79-187^E:3.4e-07`PF13561.5^adh_short_C2^Enoyl-(Acyl carrier protein) reductase^83-279^E:2.1e-33
TRINITY_DN19208_c1_g1_i2 TRINITY_DN19208_c1_g1_i2	-0.382217	-0.0313824	3.53837	3.53837	0.397166	0.943652	0.794539	1	-0.0998848	0	FALSE	FALSE	FALSE	FALSE	FALSE	FALSE	FALSE	FALSE	NA	.	.	.
TRINITY_DN21457_c0_g4_i2 TRINITY_DN21457_c0_g4_i2	-0.386929	-0.647478	4.05417	4.05417	0.352144	0.132367	0.748924	0.400217	-0.125562	-0.397705	FALSE	FALSE	FALSE	FALSE	FALSE	FALSE	FALSE	FALSE	GO:00051987|GO:000575962|GO:00081982|GO:00162265|GO:005153720	Iron-sulfur assembly protein IscA-like 1	mitochondrial	PF01521.19^Fe-S_biosyn^Iron-sulphur cluster biosynthesis^6-105^E:7.5e-21
TRINITY_DN23105_c1_g1_i5 TRINITY_DN23105_c1_g1_i5	-0.390222	-2.12415	2.29479	2.29479	0.799798	0.24161	1	0.574536	0	-0.240683	FALSE	FALSE	FALSE	FALSE	FALSE	FALSE	FALSE	FALSE	NA	Beta-D-glucosyl crocetin beta-1	6-glucosyltransferase	PF00201.17^UDPGT^UDP-glucoronosyl and UDP-glucosyl transferase^47-134^E:5.5e-18
TRINITY_DN13945_c1_g1_i6 TRINITY_DN13945_c1_g1_i6	-0.402613	0	2.87491	2.87491	0.353983	1	0.749878	1	-0.12501	0	FALSE	FALSE	FALSE	FALSE	FALSE	FALSE	FALSE	FALSE	NA	Peroxidase 29	.	KEGG:ath:AT3G17070`KO:K00430
TRINITY_DN15819_c0_g1_i8 TRINITY_DN15819_c0_g1_i8	-0.435666	0	3.67087	3.67087	0.417475	1	0.812795	1	-0.090019	0	FALSE	FALSE	FALSE	FALSE	FALSE	FALSE	FALSE	FALSE	NA	.	.	.
TRINITY_DN21418_c0_g3_i1 TRINITY_DN21418_c0_g3_i1	-0.441574	4.02109	3.0421	3.0421	0.643091	0.0447004	0.963824	0.20277	-0.0160023	0.692995	FALSE	FALSE	FALSE	FALSE	FALSE	FALSE	FALSE	FALSE	NA	.	.	.
TRINITY_DN19488_c2_g2_i1 TRINITY_DN19488_c2_g2_i1	-0.464852	-1.7448	2.5102	2.5102	0.454491	0.0141087	0.844321	0.0978632	-0.0734926	-1.00938	FALSE	FALSE	FALSE	FALSE	TRUE	FALSE	FALSE	FALSE	NA	.	.	.
TRINITY_DN16403_c2_g1_i4 TRINITY_DN16403_c2_g1_i4	-0.47049	-0.159544	2.77209	2.77209	0.61846	0.895313	0.953398	1	-0.0207259	0	FALSE	FALSE	FALSE	FALSE	FALSE	FALSE	FALSE	FALSE	NA	DNA-directed RNA polymerases IV and V subunit 4	.	.
TRINITY_DN24363_c1_g1_i3 TRINITY_DN24363_c1_g1_i3	-0.538583	-1.96538	2.50946	2.50946	0.630249	0.0748298	0.958409	0.279473	-0.0184489	-0.553661	FALSE	FALSE	FALSE	FALSE	FALSE	FALSE	FALSE	FALSE	NA	.	.	.
TRINITY_DN17203_c1_g2_i1 TRINITY_DN17203_c1_g2_i1	-0.557522	-0.337605	4.5308	4.5308	0.0841337	0.278863	0.336935	0.624825	-0.472454	-0.204241	FALSE	FALSE	FALSE	FALSE	FALSE	FALSE	FALSE	FALSE	NA	.	PF01987.16^AIM24^Mitochondrial biogenesis AIM24^25-233^E:1.8e-44	.
TRINITY_DN18592_c0_g2_i5 TRINITY_DN18592_c0_g2_i5	-0.582628	0.532638	3.17444	3.17444	0.642091	0.670097	0.963493	0.942049	-0.0161516	0.0259264	FALSE	FALSE	FALSE	FALSE	FALSE	FALSE	FALSE	FALSE	NA	Dipeptidyl peptidase family member 6	.	.
TRINITY_DN15588_c0_g1_i2 TRINITY_DN15588_c0_g1_i2	-0.64229	0.234872	3.06588	3.06588	0.447498	0.84659	0.838257	1	-0.0766229	0	FALSE	FALSE	FALSE	FALSE	FALSE	FALSE	FALSE	FALSE	NA	.	.	.
TRINITY_DN23945_c1_g1_i3 TRINITY_DN23945_c1_g1_i3	-0.686437	-0.416271	3.7674	3.7674	0.361276	0.573686	0.756974	0.890809	-0.120919	-0.0502152	FALSE	FALSE	FALSE	FALSE	FALSE	FALSE	FALSE	FALSE	NA	.	.	.
TRINITY_DN22830_c0_g1_i4 TRINITY_DN22830_c0_g1_i4	-0.689825	-0.996731	6.13095	6.13095	0.246498	0.142342	0.625571	0.418497	-0.203724	-0.378307	FALSE	FALSE	FALSE	FALSE	FALSE	FALSE	FALSE	FALSE	NA	Retrovirus-related Pol polyprotein from transposon TNT 1-94	PF00098.22^zf-CCHC^Zinc knuckle^94-108^E:7.3e-05`PF14392.5^zf-CCHC_4^Zinc knuckle^95-109^E:0.5	.
TRINITY_DN22929_c2_g3_i2 TRINITY_DN22929_c2_g3_i2	-0.719327	0.836021	3.32701	3.32701	0.616829	0.135913	0.95238	0.406474	-0.0211899	0.390967	FALSE	FALSE	FALSE	FALSE	FALSE	FALSE	FALSE	FALSE	NA	.	.	.
TRINITY_DN20467_c0_g1_i1 TRINITY_DN20467_c0_g1_i1	-0.742681	-1.2877	4.01576	4.01576	0.325538	0.101461	0.718883	0.337962	-0.143342	-0.471133	FALSE	FALSE	FALSE	FALSE	FALSE	FALSE	FALSE	FALSE	NA	Probable E3 ubiquitin-protein ligase RNF217	PF01485.20^IBR^IBR domain	a half RING-finger domain^146-193^E:2.2e-08`PF01485.20^IBR^IBR domain
TRINITY_DN25101_c3_g2_i1 TRINITY_DN25101_c3_g2_i1	-0.822301	-0.692006	3.31351	3.31351	0.531252	0.599075	0.900961	0.906674	-0.0452938	-0.042549	FALSE	FALSE	FALSE	FALSE	FALSE	FALSE	FALSE	FALSE	NA	.	.	.
TRINITY_DN19645_c1_g1_i6 TRINITY_DN19645_c1_g1_i6	-0.880376	-0.715597	4.87852	4.87852	0.331985	0.426945	0.726358	0.775372	-0.13885	-0.11049	FALSE	FALSE	FALSE	FALSE	FALSE	FALSE	FALSE	FALSE	NA	Glucan endo-1	3-beta-glucosidase	PF00332.17^Glyco_hydro_17^Glycosyl hydrolases family 17^24-337^E:9.5e-76
TRINITY_DN23772_c0_g3_i1 TRINITY_DN23772_c0_g3_i1	-0.954066	4.91973	3.63019	3.63019	0.371573	0.0321923	0.767015	0.165524	-0.115196	0.78114	FALSE	FALSE	FALSE	FALSE	FALSE	FALSE	FALSE	FALSE	GO:0000398126|GO:000568185|GO:001660779	Serine/arginine-rich splicing factor RSZ21A	PF00076.21^RRM_1^RNA recognition motif. (a.k.a. RRM	RBD
TRINITY_DN20763_c2_g1_i1 TRINITY_DN20763_c2_g1_i1	-0.979996	-3.85465	4.7588	4.7588	0.165365	0.0170156	0.502618	0.109605	-0.298762	-0.960168	FALSE	FALSE	FALSE	FALSE	FALSE	FALSE	FALSE	FALSE	NA	.	PF04398.11^DUF538^Protein of unknown function	DUF538^29-139^E:7.3e-33
TRINITY_DN18996_c0_g1_i5 TRINITY_DN18996_c0_g1_i5	-1.05052	-1.25609	3.0652	3.0652	0.302939	0.221665	0.694457	0.544723	-0.158354	-0.263824	FALSE	FALSE	FALSE	FALSE	FALSE	FALSE	FALSE	FALSE	NA	F-box/LRR-repeat protein At5g63520	PF00646.32^F-box^F-box domain^19-53^E:0.00061	KEGG:ath:AT5G63520
TRINITY_DN24548_c0_g1_i14 TRINITY_DN24548_c0_g1_i14	-1.08546	-0.0104029	4.59208	4.59208	0.308978	0.992358	0.701341	1	-0.154071	0	FALSE	FALSE	FALSE	FALSE	FALSE	FALSE	FALSE	FALSE	GO:000002855|GO:000046252|GO:0022626323|GO:0022627214|GO:0042788167|GO:004802723|GO:007018136	40S ribosomal protein S14-2	PF00411.18^Ribosomal_S11^Ribosomal protein S11^28-146^E:1e-47	KEGG:ath:AT3G11510`KO:K02955
TRINITY_DN17557_c0_g2_i6 TRINITY_DN17557_c0_g2_i6	-1.20612	0.212968	2.59635	2.59635	0.293803	0.84803	0.683275	1	-0.165405	0	FALSE	FALSE	FALSE	FALSE	FALSE	FALSE	FALSE	FALSE	GO:000823617|GO:004836478	Alpha/beta hydrolase domain-containing protein WAV2 {ECO:0000305}	PF12146.7^Hydrolase_4^Serine aminopeptidase	S33^103-201^E:4.3e-10`PF00561.19^Abhydrolase_1^alpha/beta hydrolase fold^104-188^E:9.2e-08`PF00326.20^Peptidase_S9^Prolyl oligopeptidase family^132-276^E:1e-11
TRINITY_DN15411_c0_g1_i2 TRINITY_DN15411_c0_g1_i2	-1.30963	-0.633937	7.83905	7.83905	0.000449685	0.042698	0.0132472	0.19717	-1.87787	-0.705159	FALSE	FALSE	FALSE	TRUE	FALSE	FALSE	FALSE	FALSE	GO:000655921|GO:00065723	4-hydroxyphenylpyruvate dioxygenase	PF00903.24^Glyoxalase^Glyoxalase/Bleomycin resistance protein/Dioxygenase superfamily^214-371^E:1.8e-05	.
TRINITY_DN21260_c0_g2_i4 TRINITY_DN21260_c0_g2_i4	-1.31139	0.378206	6.79233	6.79233	0.147757	0.605509	0.469669	0.910924	-0.328208	0.0405177	FALSE	FALSE	FALSE	FALSE	FALSE	FALSE	FALSE	FALSE	NA	.	.	.
TRINITY_DN15920_c2_g4_i1 TRINITY_DN15920_c2_g4_i1	-1.33938	-0.507227	2.96413	2.96413	0.0812388	0.726276	0.331847	0.968759	-0.479062	-0.0137841	FALSE	FALSE	FALSE	FALSE	FALSE	FALSE	FALSE	FALSE	NA	.	.	.
TRINITY_DN18996_c0_g1_i13 TRINITY_DN18996_c0_g1_i13	-1.35452	-1.38611	2.82289	2.82289	0.153018	0.23556	0.479086	0.56706	-0.319587	-0.246371	FALSE	FALSE	FALSE	FALSE	FALSE	FALSE	FALSE	FALSE	NA	F-box/LRR-repeat protein At5g63520	.	KEGG:ath:AT5G63520
TRINITY_DN19279_c0_g1_i10 TRINITY_DN19279_c0_g1_i10	-1.36819	0.0786813	3.18617	3.18617	0.294679	0.95047	0.683975	1	-0.16496	0	FALSE	FALSE	FALSE	FALSE	FALSE	FALSE	FALSE	FALSE	GO:0003779197|GO:000588551|GO:003431451	Actin-related protein 3	PF00022.18^Actin^Actin^7-420^E:2.5e-83	KEGG:osa:4329867`KO:K18584
TRINITY_DN18467_c0_g1_i3 TRINITY_DN18467_c0_g1_i3	-1.51291	0	3.37851	3.37851	0.00645663	1	0.0742417	1	-1.12935	0	FALSE	FALSE	FALSE	TRUE	FALSE	FALSE	FALSE	FALSE	GO:000986219|GO:001629810	Salicylic acid-binding protein 2	PF00561.19^Abhydrolase_1^alpha/beta hydrolase fold^10-116^E:2.7e-15`PF12146.7^Hydrolase_4^Serine aminopeptidase	S33^10-112^E:1.7e-08`PF12697.6^Abhydrolase_6^Alpha/beta hydrolase family^11-125^E:3e-12
TRINITY_DN23812_c2_g3_i9 TRINITY_DN23812_c2_g3_i9	-1.61528	-5.94545	4.57057	4.57057	0.312083	0.00604175	0.703682	0.0573222	-0.152623	-1.24168	FALSE	FALSE	FALSE	FALSE	TRUE	FALSE	FALSE	FALSE	GO:000813770|GO:004277331|GO:0070469101	NADH-ubiquinone oxidoreductase chain 5	.	.
TRINITY_DN25228_c2_g2_i2 TRINITY_DN25228_c2_g2_i2	-1.70723	-4.0483	3.73333	3.73333	0.310636	0.0395586	0.702774	0.188006	-0.153185	-0.725827	FALSE	FALSE	FALSE	FALSE	FALSE	FALSE	FALSE	FALSE	GO:0015986138|GO:004526145|GO:004693367	ATP synthase subunit alpha	mitochondrial	PF00306.26^ATP-synt_ab_C^ATP synthase alpha/beta chain
TRINITY_DN24168_c1_g4_i2 TRINITY_DN24168_c1_g4_i2	-1.71132	0	4.31724	4.31724	0.0387576	1	0.210432	1	-0.676889	0	FALSE	FALSE	FALSE	FALSE	FALSE	FALSE	FALSE	FALSE	NA	.	.	.
TRINITY_DN21333_c1_g1_i1 TRINITY_DN21333_c1_g1_i1	-1.77821	1.01215	5.46627	5.46627	0.255643	0.0663464	0.634019	0.258148	-0.197898	0.588131	FALSE	FALSE	FALSE	FALSE	FALSE	FALSE	FALSE	FALSE	GO:0003676120|GO:003104780	Protein argonaute 1B	PF12764.6^Gly-rich_Ago1^Glycine-rich region of argonaut^160-272^E:1.8e-26`PF16486.4^ArgoN^N-terminal domain of argonaute^292-426^E:2.9e-35`PF08699.9^ArgoL1^Argonaute linker 1 domain^436-485^E:4.6e-22`PF02170.21^PAZ^PAZ domain^492-617^E:1.3e-28`PF16488.4^ArgoL2^Argonaute linker 2 domain^628-674^E:2.4e-15`PF16487.4^ArgoMid^Mid domain of argonaute^685-759^E:9.4e-08`PF02171.16^Piwi^Piwi domain^779-10…	KEGG:osa:4330281`KO:K11593
TRINITY_DN24569_c3_g1_i8 TRINITY_DN24569_c3_g1_i8	-1.77876	-0.543883	3.55019	3.55019	0.255643	0.465416	0.634019	0.807863	-0.197898	-0.0926621	FALSE	FALSE	FALSE	FALSE	FALSE	FALSE	FALSE	FALSE	NA	.	PF13833.5^EF-hand_8^EF-hand domain pair^60-97^E:5.4e-06`PF13202.5^EF-hand_5^EF hand^72-95^E:0.022	.
TRINITY_DN24579_c1_g1_i1 TRINITY_DN24579_c1_g1_i1	-2.06877	-0.670917	5.94081	5.94081	0.115273	0.581375	0.401959	0.895888	-0.395818	-0.0477464	FALSE	FALSE	FALSE	FALSE	FALSE	FALSE	FALSE	FALSE	GO:000476618|GO:000829533	Spermidine synthase 1	PF17284.1^Spermine_synt_N^Spermidine synthase tetramerisation domain^19-73^E:7.9e-24`PF01564.16^Spermine_synth^Spermine/spermidine synthase domain^76-264^E:2e-75	.
TRINITY_DN17348_c2_g2_i2 TRINITY_DN17348_c2_g2_i2	-2.26623	-5.64127	3.95152	3.95152	0.0326749	0.000163008	0.191525	0.00528675	-0.717775	-2.27681	FALSE	FALSE	FALSE	FALSE	TRUE	FALSE	FALSE	FALSE	NA	ATP synthase subunit a	.	KEGG:nta:3205347`KO:K02126
TRINITY_DN21333_c1_g1_i2 TRINITY_DN21333_c1_g1_i2	-2.30003	1.46388	5.27386	5.27386	0.0372986	0.0149229	0.205886	0.10162	-0.686373	0.99302	FALSE	FALSE	FALSE	FALSE	FALSE	FALSE	FALSE	FALSE	GO:0003676126|GO:003104786	Protein argonaute 1B	PF12764.6^Gly-rich_Ago1^Glycine-rich region of argonaut^160-272^E:6.1e-27`PF16486.4^ArgoN^N-terminal domain of argonaute^292-426^E:9.3e-36`PF08699.9^ArgoL1^Argonaute linker 1 domain^436-485^E:1.8e-22	KEGG:osa:4330281`KO:K11593
TRINITY_DN23668_c0_g1_i6 TRINITY_DN23668_c0_g1_i6	-2.49221	6.34559	3.79709	3.79709	0.107076	0.0300883	0.386624	0.157856	-0.412712	0.80174	FALSE	FALSE	FALSE	FALSE	FALSE	FALSE	FALSE	FALSE	NA	Rhomboid-like protein 14	mitochondrial {ECO:0000303|PubMed:17181860}	PF07983.12^X8^X8 domain^172-242^E:2.3e-23
TRINITY_DN22104_c1_g1_i3 TRINITY_DN22104_c1_g1_i3	-2.57851	-1.53086	3.63347	3.63347	0.107921	0.0492705	0.386624	0.213167	-0.412712	-0.671279	FALSE	FALSE	FALSE	FALSE	FALSE	FALSE	FALSE	FALSE	NA	ATP synthase delta chain	chloroplastic	PF00213.17^OSCP^ATP synthase delta (OSCP) subunit^91-226^E:4.7e-18
TRINITY_DN22232_c1_g1_i8 TRINITY_DN22232_c1_g1_i8	-2.82938	-2.77261	6.23228	6.23228	0.0400826	0.0480104	0.214541	0.211333	-0.668489	-0.675033	FALSE	FALSE	FALSE	FALSE	FALSE	FALSE	FALSE	FALSE	GO:0042026161	Chaperonin CPN60-2	mitochondrial	PF00118.23^Cpn60_TCP1^TCP-1/cpn60 chaperonin family^34-142^E:2.2e-09`PF00118.23^Cpn60_TCP1^TCP-1/cpn60 chaperonin family^142-379^E:2.4e-39
TRINITY_DN21724_c1_g1_i6 TRINITY_DN21724_c1_g1_i6	-3.03934	-0.230351	3.14946	3.14946	0.0489636	0.705734	0.242531	0.959893	-0.615234	-0.0177771	FALSE	FALSE	FALSE	FALSE	FALSE	FALSE	FALSE	FALSE	NA	60S ribosomal protein L32-1	.	KEGG:ath:AT4G18100`KO:K02912
TRINITY_DN15411_c0_g1_i1 TRINITY_DN15411_c0_g1_i1	-3.05242	-0.916946	2.99586	2.99586	0.0489636	0.0883819	0.242531	0.312337	-0.615234	-0.505377	FALSE	FALSE	FALSE	FALSE	FALSE	FALSE	FALSE	FALSE	NA	4-hydroxyphenylpyruvate dioxygenase	.	.
TRINITY_DN23611_c3_g1_i5 TRINITY_DN23611_c3_g1_i5	-3.05322	0.780431	3.64246	3.64246	0.0622831	0.325199	0.280985	0.677727	-0.551317	0.168945	FALSE	FALSE	FALSE	FALSE	FALSE	FALSE	FALSE	FALSE	NA	Transcription factor MYBS3 {ECO:0000303|PubMed:12172034}	PF14392.5^zf-CCHC_4^Zinc knuckle^2-19^E:0.54`PF00249.30^Myb_DNA-binding^Myb-like DNA-binding domain^124-167^E:7e-12	KEGG:osa:4349385
TRINITY_DN22232_c1_g1_i7 TRINITY_DN22232_c1_g1_i7	-3.14306	-3.0502	6.75648	6.75648	0.000167527	0.000195313	0.00670732	0.00593276	-2.17345	-2.22674	FALSE	FALSE	FALSE	FALSE	FALSE	TRUE	FALSE	FALSE	GO:0042026157	Chaperonin CPN60-2	mitochondrial	PF00118.23^Cpn60_TCP1^TCP-1/cpn60 chaperonin family^34-142^E:2.2e-09`PF00118.23^Cpn60_TCP1^TCP-1/cpn60 chaperonin family^142-379^E:2.4e-39
TRINITY_DN24754_c1_g2_i5 TRINITY_DN24754_c1_g2_i5	-3.42374	0.331311	5.20771	5.20771	0.22425	0.766714	0.592937	0.987002	-0.226991	0.00568197	FALSE	FALSE	FALSE	FALSE	FALSE	FALSE	FALSE	FALSE	NA	.	.	.
TRINITY_DN18787_c0_g1_i12 TRINITY_DN18787_c0_g1_i12	-3.54421	-1.68014	4.2038	4.2038	0.00203394	0.0718993	0.0352936	0.27246	-1.4523	-0.564697	FALSE	FALSE	FALSE	TRUE	FALSE	FALSE	FALSE	FALSE	NA	Uncharacterized protein At4g29660	.	KEGG:ath:AT4G29660
TRINITY_DN25295_c3_g3_i4 TRINITY_DN25295_c3_g3_i4	-3.69758	-7.76819	4.95978	4.95978	0.0406405	0.00157282	0.216425	0.023574	-0.664693	-1.62757	FALSE	FALSE	FALSE	FALSE	TRUE	FALSE	FALSE	FALSE	NA	Ribosomal protein S13	mitochondrial	.
TRINITY_DN15735_c1_g1_i1 TRINITY_DN15735_c1_g1_i1	-3.91426	4.35826	6.79945	6.79945	0.000672336	0.0614115	0.0170384	0.245477	-1.76857	0.609989	FALSE	FALSE	FALSE	TRUE	FALSE	FALSE	FALSE	FALSE	GO:000039840|GO:000568129	Splicing factor U2af small subunit A	PF00642.23^zf-CCCH^Zinc finger C-x8-C-x5-C-x3-H type (and similar)^14-37^E:4.6e-07`PF00076.21^RRM_1^RNA recognition motif. (a.k.a. RRM	RBD
TRINITY_DN15735_c1_g1_i5 TRINITY_DN15735_c1_g1_i5	-4.09068	2.86828	5.45824	5.45824	5.53e-05	0.0295025	0.00321081	0.155996	-2.49339	0.806886	FALSE	FALSE	FALSE	TRUE	FALSE	FALSE	FALSE	FALSE	NA	.	.	.
TRINITY_DN25285_c1_g3_i2 TRINITY_DN25285_c1_g3_i2	-4.28468	0.278667	2.33973	2.33973	0.020584	0.765932	0.145887	0.986554	-0.835983	0.00587898	FALSE	FALSE	FALSE	FALSE	FALSE	FALSE	FALSE	FALSE	NA	.	.	.
TRINITY_DN17279_c0_g1_i3 TRINITY_DN17279_c0_g1_i3	-5.04959	-0.419565	4.79651	4.79651	0.00359223	0.522949	0.0510941	0.855687	-1.29163	-0.0676852	FALSE	FALSE	FALSE	TRUE	FALSE	FALSE	FALSE	FALSE	NA	Protein mago nashi homolog 2 {ECO:0000305}	PF02792.13^Mago_nashi^Mago nashi protein^10-151^E:7.7e-81	.
TRINITY_DN24123_c0_g2_i1 TRINITY_DN24123_c0_g2_i1	-5.90631	-2.04385	4.07904	4.07904	0.0231199	0.128405	0.156063	0.392841	-0.806699	-0.405784	FALSE	FALSE	FALSE	FALSE	FALSE	FALSE	FALSE	FALSE	NA	Dehydrogenase/reductase SDR family member 12	PF00106.24^adh_short^short chain dehydrogenase^2-146^E:1.1e-11`PF13561.5^adh_short_C2^Enoyl-(Acyl carrier protein) reductase^2-156^E:8.1e-10	KEGG:bta:507276`KO:K11168
TRINITY_DN15684_c0_g1_i3 TRINITY_DN15684_c0_g1_i3	-6.47131	-0.254018	2.03979	2.03979	0.0110843	0.843788	0.101861	1	-0.991991	0	FALSE	FALSE	FALSE	FALSE	FALSE	FALSE	FALSE	FALSE	NA	.	.	.
TRINITY_DN18343_c0_g1_i1 TRINITY_DN18343_c0_g1_i1	-8.71775	0.79067	3.26405	3.26405	0.00126123	0.509293	0.0259337	0.845542	-1.58614	0.0728649	FALSE	FALSE	FALSE	TRUE	FALSE	FALSE	FALSE	FALSE	NA	Conserved oligomeric Golgi complex subunit 7	PF10191.8^COG7^Golgi complex component 7 (COG7)^1-335^E:1.3e-91	KEGG:rno:293456`KO:K20294

## Sheet: Ch05QTL.txt.sorted.DA8_24
trxID	S._arc.logFC	S._lyc.logFC	S._arc.logCPM	S._lyc.logCPM	S._arc.PValue	S._lyc.PValue	S._arc.FDR	S._lyc.FDR	scoreS._arc	scoreS._lyc	arUp	lycUp	arlyc_UP	arDOWN	lycDOWN	arlyc_DOWN	arUp_lycDown	arDown_lycUp	GO	description_BLASTX_hit	Pfam	Kegg
TRINITY_DN24754_c1_g2_i5 TRINITY_DN24754_c1_g2_i5	5.97788	0.176999	5.20771	5.20771	0.0247743	0.873736	0.170057	1	0.769404	0	FALSE	FALSE	FALSE	FALSE	FALSE	FALSE	FALSE	FALSE	NA	.	.	.
TRINITY_DN24123_c0_g2_i1 TRINITY_DN24123_c0_g2_i1	4.73037	1.18329	4.07904	4.07904	0.0761044	0.351961	0.324945	0.945494	0.488191	0.0243411	FALSE	FALSE	FALSE	FALSE	FALSE	FALSE	FALSE	FALSE	NA	Dehydrogenase/reductase SDR family member 12	PF00106.24^adh_short^short chain dehydrogenase^2-146^E:1.1e-11`PF13561.5^adh_short_C2^Enoyl-(Acyl carrier protein) reductase^2-156^E:8.1e-10	KEGG:bta:507276`KO:K11168
TRINITY_DN18787_c0_g1_i12 TRINITY_DN18787_c0_g1_i12	4.6212	0.678978	4.2038	4.2038	0.000340911	0.435236	0.0148363	1	1.82867	0	TRUE	FALSE	FALSE	FALSE	FALSE	FALSE	FALSE	FALSE	NA	Uncharacterized protein At4g29660	.	KEGG:ath:AT4G29660
TRINITY_DN25295_c3_g3_i4 TRINITY_DN25295_c3_g3_i4	4.07108	4.28256	4.95978	4.95978	0.0284682	0.0259579	0.183838	0.287878	0.735564	0.540791	FALSE	FALSE	FALSE	FALSE	FALSE	FALSE	FALSE	FALSE	NA	Ribosomal protein S13	mitochondrial	.
TRINITY_DN24569_c3_g1_i8 TRINITY_DN24569_c3_g1_i8	3.5944	0.375026	3.55019	3.55019	0.0271659	0.612002	0.179081	1	0.746951	0	FALSE	FALSE	FALSE	FALSE	FALSE	FALSE	FALSE	FALSE	NA	.	PF13833.5^EF-hand_8^EF-hand domain pair^60-97^E:5.4e-06`PF13202.5^EF-hand_5^EF hand^72-95^E:0.022	.
TRINITY_DN25262_c2_g1_i5 TRINITY_DN25262_c2_g1_i5	3.40497	0.446348	3.61579	3.61579	0.131275	0.818942	0.446311	1	0.350362	0	FALSE	FALSE	FALSE	FALSE	FALSE	FALSE	FALSE	FALSE	NA	Protein unc-13 homolog {ECO:0000305}	PF05664.10^DUF810^Plant family of unknown function (DUF810)^1-494^E:3.2e-213	KEGG:ath:AT5G06970
TRINITY_DN23611_c3_g1_i5 TRINITY_DN23611_c3_g1_i5	3.0533	0.0769906	3.64246	3.64246	0.0721918	0.920518	0.315465	1	0.501048	0	FALSE	FALSE	FALSE	FALSE	FALSE	FALSE	FALSE	FALSE	NA	Transcription factor MYBS3 {ECO:0000303|PubMed:12172034}	PF14392.5^zf-CCHC_4^Zinc knuckle^2-19^E:0.54`PF00249.30^Myb_DNA-binding^Myb-like DNA-binding domain^124-167^E:7e-12	KEGG:osa:4349385
TRINITY_DN15735_c1_g1_i1 TRINITY_DN15735_c1_g1_i1	2.87692	0.122644	6.79945	6.79945	0.00441648	0.914123	0.0687365	1	1.16281	0	TRUE	FALSE	FALSE	FALSE	FALSE	FALSE	FALSE	FALSE	GO:000039840|GO:000568129	Splicing factor U2af small subunit A	PF00642.23^zf-CCCH^Zinc finger C-x8-C-x5-C-x3-H type (and similar)^14-37^E:4.6e-07`PF00076.21^RRM_1^RNA recognition motif. (a.k.a. RRM	RBD
TRINITY_DN22232_c1_g1_i8 TRINITY_DN22232_c1_g1_i8	2.87075	3.56906	6.23228	6.23228	0.0379465	0.0168534	0.218958	0.237118	0.65964	0.625035	FALSE	FALSE	FALSE	FALSE	FALSE	FALSE	FALSE	FALSE	GO:0042026161	Chaperonin CPN60-2	mitochondrial	PF00118.23^Cpn60_TCP1^TCP-1/cpn60 chaperonin family^34-142^E:2.2e-09`PF00118.23^Cpn60_TCP1^TCP-1/cpn60 chaperonin family^142-379^E:2.4e-39
TRINITY_DN15735_c1_g1_i5 TRINITY_DN15735_c1_g1_i5	2.82924	-0.0593926	5.45824	5.45824	0.00096043	0.942314	0.0283131	1	1.54801	0	TRUE	FALSE	FALSE	FALSE	FALSE	FALSE	FALSE	FALSE	NA	.	.	.
TRINITY_DN22232_c1_g1_i7 TRINITY_DN22232_c1_g1_i7	2.76262	1.5016	6.75648	6.75648	0.000472102	0.0210053	0.0182157	0.261429	1.73955	0.582646	TRUE	FALSE	FALSE	FALSE	FALSE	FALSE	FALSE	FALSE	GO:0042026157	Chaperonin CPN60-2	mitochondrial	PF00118.23^Cpn60_TCP1^TCP-1/cpn60 chaperonin family^34-142^E:2.2e-09`PF00118.23^Cpn60_TCP1^TCP-1/cpn60 chaperonin family^142-379^E:2.4e-39
TRINITY_DN17348_c2_g2_i2 TRINITY_DN17348_c2_g2_i2	2.67351	2.76738	3.95152	3.95152	0.015508	0.0133276	0.134897	0.212468	0.869998	0.672706	FALSE	FALSE	FALSE	FALSE	FALSE	FALSE	FALSE	FALSE	NA	ATP synthase subunit a	.	KEGG:nta:3205347`KO:K02126
TRINITY_DN24579_c1_g1_i1 TRINITY_DN24579_c1_g1_i1	2.59113	0.356932	5.94081	5.94081	0.05816	0.767649	0.282442	1	0.549071	0	FALSE	FALSE	FALSE	FALSE	FALSE	FALSE	FALSE	FALSE	GO:000476618|GO:000829533	Spermidine synthase 1	PF17284.1^Spermine_synt_N^Spermidine synthase tetramerisation domain^19-73^E:7.9e-24`PF01564.16^Spermine_synth^Spermine/spermidine synthase domain^76-264^E:2e-75	.
TRINITY_DN25228_c2_g2_i2 TRINITY_DN25228_c2_g2_i2	2.32921	0.656114	3.73333	3.73333	0.18147	0.687841	0.531577	1	0.274434	0	FALSE	FALSE	FALSE	FALSE	FALSE	FALSE	FALSE	FALSE	GO:0015986138|GO:004526145|GO:004693367	ATP synthase subunit alpha	mitochondrial	PF00306.26^ATP-synt_ab_C^ATP synthase alpha/beta chain
TRINITY_DN23812_c2_g3_i9 TRINITY_DN23812_c2_g3_i9	2.0878	1.99984	4.57057	4.57057	0.202793	0.220122	0.560223	0.793667	0.251639	0.100362	FALSE	FALSE	FALSE	FALSE	FALSE	FALSE	FALSE	FALSE	GO:000813770|GO:004277331|GO:0070469101	NADH-ubiquinone oxidoreductase chain 5	.	.
TRINITY_DN22929_c2_g3_i2 TRINITY_DN22929_c2_g3_i2	1.74823	-0.579905	3.32701	3.32701	0.183778	0.288991	0.53461	0.881958	0.271963	-0.0545521	FALSE	FALSE	FALSE	FALSE	FALSE	FALSE	FALSE	FALSE	NA	.	.	.
TRINITY_DN21333_c1_g1_i2 TRINITY_DN21333_c1_g1_i2	1.69475	-0.687284	5.27386	5.27386	0.183778	0.206965	0.53461	0.773884	0.271963	-0.111324	FALSE	FALSE	FALSE	FALSE	FALSE	FALSE	FALSE	FALSE	GO:0003676126|GO:003104786	Protein argonaute 1B	PF12764.6^Gly-rich_Ago1^Glycine-rich region of argonaut^160-272^E:6.1e-27`PF16486.4^ArgoN^N-terminal domain of argonaute^292-426^E:9.3e-36`PF08699.9^ArgoL1^Argonaute linker 1 domain^436-485^E:1.8e-22	KEGG:osa:4330281`KO:K11593
TRINITY_DN18467_c0_g1_i3 TRINITY_DN18467_c0_g1_i3	1.68719	0	3.37851	3.37851	0.00365492	1	0.0617388	1	1.20944	0	TRUE	FALSE	FALSE	FALSE	FALSE	FALSE	FALSE	FALSE	GO:000986219|GO:001629810	Salicylic acid-binding protein 2	PF00561.19^Abhydrolase_1^alpha/beta hydrolase fold^10-116^E:2.7e-15`PF12146.7^Hydrolase_4^Serine aminopeptidase	S33^10-112^E:1.7e-08`PF12697.6^Abhydrolase_6^Alpha/beta hydrolase family^11-125^E:3e-12
TRINITY_DN18996_c0_g1_i13 TRINITY_DN18996_c0_g1_i13	1.41005	1.91484	2.82289	2.82289	0.138724	0.0965188	0.457049	0.545706	0.340037	0.263041	FALSE	FALSE	FALSE	FALSE	FALSE	FALSE	FALSE	FALSE	NA	F-box/LRR-repeat protein At5g63520	.	KEGG:ath:AT5G63520
TRINITY_DN23668_c0_g1_i6 TRINITY_DN23668_c0_g1_i6	1.39191	-3.8017	3.79709	3.79709	0.333828	0.064641	0.722961	0.448509	0.140885	-0.348229	FALSE	FALSE	FALSE	FALSE	FALSE	FALSE	FALSE	FALSE	NA	Rhomboid-like protein 14	mitochondrial {ECO:0000303|PubMed:17181860}	PF07983.12^X8^X8 domain^172-242^E:2.3e-23
TRINITY_DN24098_c0_g1_i2 TRINITY_DN24098_c0_g1_i2	1.36322	0.550718	6.07095	6.07095	0.253187	0.501696	0.627794	1	0.202183	0	FALSE	FALSE	FALSE	FALSE	FALSE	FALSE	FALSE	FALSE	NA	.	.	.
TRINITY_DN13595_c4_g2_i4 TRINITY_DN13595_c4_g2_i4	1.34544	1.33275	3.99007	3.99007	0.25869	0.258095	0.634966	0.849628	0.197249	0.0707712	FALSE	FALSE	FALSE	FALSE	FALSE	FALSE	FALSE	FALSE	NA	Metallocarboxypeptidase inhibitor	.	.
TRINITY_DN19458_c2_g1_i5 TRINITY_DN19458_c2_g1_i5	1.2372	0.717749	3.86876	3.86876	0.536377	0.71429	0.893455	1	0.0489273	0	FALSE	FALSE	FALSE	FALSE	FALSE	FALSE	FALSE	FALSE	NA	Chaperone protein DnaJ {ECO:0000255|HAMAP-Rule:MF_01152}	PF00226.30^DnaJ^DnaJ domain^66-127^E:4.3e-18`PF11926.7^DUF3444^Domain of unknown function (DUF3444)^450-657^E:8.7e-73	KEGG:hde:HDEF_0371`KO:K03686
TRINITY_DN22920_c1_g1_i1 TRINITY_DN22920_c1_g1_i1	1.22657	0.261051	3.41643	3.41643	0.394785	0.65627	0.783421	1	0.106005	0	FALSE	FALSE	FALSE	FALSE	FALSE	FALSE	FALSE	FALSE	NA	.	.	.
TRINITY_DN15920_c2_g4_i1 TRINITY_DN15920_c2_g4_i1	1.22424	0.301703	2.96413	2.96413	0.107285	0.881687	0.397101	1	0.401099	0	FALSE	FALSE	FALSE	FALSE	FALSE	FALSE	FALSE	FALSE	NA	.	.	.
TRINITY_DN19645_c1_g1_i6 TRINITY_DN19645_c1_g1_i6	1.14344	0.735275	4.87852	4.87852	0.215122	0.414461	0.578127	0.994762	0.237977	0.00228068	FALSE	FALSE	FALSE	FALSE	FALSE	FALSE	FALSE	FALSE	NA	Glucan endo-1	3-beta-glucosidase	PF00332.17^Glyco_hydro_17^Glycosyl hydrolases family 17^24-337^E:9.5e-76
TRINITY_DN24548_c0_g1_i14 TRINITY_DN24548_c0_g1_i14	1.12496	-0.930597	4.59208	4.59208	0.292858	0.434213	0.679118	1	0.168055	0	FALSE	FALSE	FALSE	FALSE	FALSE	FALSE	FALSE	FALSE	GO:000002855|GO:000046252|GO:0022626323|GO:0022627214|GO:0042788167|GO:004802723|GO:007018136	40S ribosomal protein S14-2	PF00411.18^Ribosomal_S11^Ribosomal protein S11^28-146^E:1e-47	KEGG:ath:AT3G11510`KO:K02955
TRINITY_DN24168_c1_g4_i2 TRINITY_DN24168_c1_g4_i2	1.10975	1.80506	4.31724	4.31724	0.148873	0.208203	0.476294	0.775752	0.322125	0.110277	FALSE	FALSE	FALSE	FALSE	FALSE	FALSE	FALSE	FALSE	NA	.	.	.
TRINITY_DN23945_c1_g1_i3 TRINITY_DN23945_c1_g1_i3	1.02499	-0.338631	3.7674	3.7674	0.182903	0.646436	0.533616	1	0.272771	0	FALSE	FALSE	FALSE	FALSE	FALSE	FALSE	FALSE	FALSE	NA	.	.	.
TRINITY_DN24363_c1_g1_i3 TRINITY_DN24363_c1_g1_i3	1.00302	0.308209	2.50946	2.50946	0.378534	0.759829	0.768304	1	0.114467	0	FALSE	FALSE	FALSE	FALSE	FALSE	FALSE	FALSE	FALSE	NA	.	.	.
TRINITY_DN17203_c1_g2_i1 TRINITY_DN17203_c1_g2_i1	0.972337	-0.024803	4.5308	4.5308	0.00611795	0.935135	0.081733	1	1.0876	0	TRUE	FALSE	FALSE	FALSE	FALSE	FALSE	FALSE	FALSE	NA	.	PF01987.16^AIM24^Mitochondrial biogenesis AIM24^25-233^E:1.8e-44	.
TRINITY_DN18591_c1_g2_i1 TRINITY_DN18591_c1_g2_i1	0.954185	0.640807	7.62969	7.62969	0.17701	0.353608	0.52436	0.946834	0.28037	0.0237264	FALSE	FALSE	FALSE	FALSE	FALSE	FALSE	FALSE	FALSE	NA	.	PF00903.24^Glyoxalase^Glyoxalase/Bleomycin resistance protein/Dioxygenase superfamily^19-137^E:6.8e-10	.
TRINITY_DN17557_c0_g2_i6 TRINITY_DN17557_c0_g2_i6	0.888291	0.296762	2.59635	2.59635	0.433393	0.789152	0.815301	1	0.0886821	0	FALSE	FALSE	FALSE	FALSE	FALSE	FALSE	FALSE	FALSE	GO:000823617|GO:004836478	Alpha/beta hydrolase domain-containing protein WAV2 {ECO:0000305}	PF12146.7^Hydrolase_4^Serine aminopeptidase	S33^103-201^E:4.3e-10`PF00561.19^Abhydrolase_1^alpha/beta hydrolase fold^104-188^E:9.2e-08`PF00326.20^Peptidase_S9^Prolyl oligopeptidase family^132-276^E:1e-11
TRINITY_DN15431_c4_g1_i2 TRINITY_DN15431_c4_g1_i2	0.756369	6.65005	2.22857	2.22857	0.543539	0.00408854	0.89888	0.117879	0.0462982	0.928565	FALSE	FALSE	FALSE	FALSE	FALSE	FALSE	FALSE	FALSE	NA	.	PF00564.23^PB1^PB1 domain^28-101^E:3.1e-21	.
TRINITY_DN23772_c0_g3_i1 TRINITY_DN23772_c0_g3_i1	0.696191	-4.91973	3.63019	3.63019	0.508952	0.0219575	0.872295	0.265881	0.0593368	-0.575312	FALSE	FALSE	FALSE	FALSE	FALSE	FALSE	FALSE	FALSE	GO:0000398126|GO:000568185|GO:001660779	Serine/arginine-rich splicing factor RSZ21A	PF00076.21^RRM_1^RNA recognition motif. (a.k.a. RRM	RBD
TRINITY_DN19945_c3_g1_i7 TRINITY_DN19945_c3_g1_i7	0.648073	1.33735	5.78958	5.78958	0.692177	0.427237	0.979885	1	0.00882483	0	FALSE	FALSE	FALSE	FALSE	FALSE	FALSE	FALSE	FALSE	NA	Hyoscyamine 6-dioxygenase	PF14226.5^DIOX_N^non-haem dioxygenase in morphine synthesis N-terminal^37-151^E:6.1e-27	KEGG:ag:BAA05630`KO:K12692
TRINITY_DN25262_c2_g1_i4 TRINITY_DN25262_c2_g1_i4	0.643428	4.05184	1.88533	1.88533	0.343132	0.00262547	0.73136	0.0953548	0.135869	1.02066	FALSE	TRUE	FALSE	FALSE	FALSE	FALSE	FALSE	FALSE	NA	.	.	.
TRINITY_DN23113_c0_g3_i1 TRINITY_DN23113_c0_g3_i1	0.61999	0.518502	7.25551	7.25551	0.0160973	0.0380865	0.136995	0.339749	0.863296	0.468842	FALSE	FALSE	FALSE	FALSE	FALSE	FALSE	FALSE	FALSE	NA	Glycine-rich RNA-binding protein 4	mitochondrial	PF00076.21^RRM_1^RNA recognition motif. (a.k.a. RRM
TRINITY_DN19279_c0_g1_i10 TRINITY_DN19279_c0_g1_i10	0.583415	-0.219602	3.18617	3.18617	0.645456	0.862195	0.956146	1	0.0194758	0	FALSE	FALSE	FALSE	FALSE	FALSE	FALSE	FALSE	FALSE	GO:0003779197|GO:000588551|GO:003431451	Actin-related protein 3	PF00022.18^Actin^Actin^7-420^E:2.5e-83	KEGG:osa:4329867`KO:K18584
TRINITY_DN24123_c0_g2_i4 TRINITY_DN24123_c0_g2_i4	0.544186	-2.28114	2.43569	2.43569	0.481254	0.123419	0.852906	0.609238	0.0690989	-0.215213	FALSE	FALSE	FALSE	FALSE	FALSE	FALSE	FALSE	FALSE	NA	Dehydrogenase/reductase SDR family member 12	PF00106.24^adh_short^short chain dehydrogenase^2-146^E:1.1e-11`PF13561.5^adh_short_C2^Enoyl-(Acyl carrier protein) reductase^2-156^E:8.1e-10	KEGG:bta:507276`KO:K11168
TRINITY_DN19945_c3_g1_i1 TRINITY_DN19945_c3_g1_i1	0.496606	0.894243	5.19596	5.19596	0.80346	0.656802	1	1	0	0	FALSE	FALSE	FALSE	FALSE	FALSE	FALSE	FALSE	FALSE	NA	Hyoscyamine 6-dioxygenase	PF14226.5^DIOX_N^non-haem dioxygenase in morphine synthesis N-terminal^1-73^E:2e-07`PF03171.19^2OG-FeII_Oxy^2OG-Fe(II) oxygenase superfamily^119-213^E:1.5e-21	KEGG:ag:BAA05630`KO:K12692
TRINITY_DN23105_c1_g1_i5 TRINITY_DN23105_c1_g1_i5	0.481954	1.46131	2.29479	2.29479	0.754636	0.406568	1	0.991553	0	0.00368404	FALSE	FALSE	FALSE	FALSE	FALSE	FALSE	FALSE	FALSE	NA	Beta-D-glucosyl crocetin beta-1	6-glucosyltransferase	PF00201.17^UDPGT^UDP-glucoronosyl and UDP-glucosyl transferase^47-134^E:5.5e-18
TRINITY_DN19208_c1_g1_i2 TRINITY_DN19208_c1_g1_i2	0.474976	-0.406481	3.53837	3.53837	0.296887	0.367701	0.682412	0.959628	0.165954	-0.0178972	FALSE	FALSE	FALSE	FALSE	FALSE	FALSE	FALSE	FALSE	NA	.	.	.
TRINITY_DN21418_c0_g3_i1 TRINITY_DN21418_c0_g3_i1	0.473815	-4.02109	3.0421	3.0421	0.619629	0.030655	0.943093	0.306709	0.0254454	-0.513274	FALSE	FALSE	FALSE	FALSE	FALSE	FALSE	FALSE	FALSE	NA	.	.	.
TRINITY_DN16403_c2_g1_i4 TRINITY_DN16403_c2_g1_i4	0.468193	-1.03772	2.77209	2.77209	0.620392	0.420782	0.943278	0.99837	0.0253604	-0.000708368	FALSE	FALSE	FALSE	FALSE	FALSE	FALSE	FALSE	FALSE	NA	DNA-directed RNA polymerases IV and V subunit 4	.	.
TRINITY_DN15588_c0_g1_i2 TRINITY_DN15588_c0_g1_i2	0.449975	-3.10267	3.06588	3.06588	0.591843	0.0487092	0.927493	0.386331	0.0326894	-0.413041	FALSE	FALSE	FALSE	FALSE	FALSE	FALSE	FALSE	FALSE	NA	.	.	.
TRINITY_DN23655_c0_g1_i2 TRINITY_DN23655_c0_g1_i2	0.441984	0.0823436	3.32116	3.32116	0.703165	0.868589	0.983953	1	0.00702582	0	FALSE	FALSE	FALSE	FALSE	FALSE	FALSE	FALSE	FALSE	NA	.	.	.
TRINITY_DN15819_c0_g1_i8 TRINITY_DN15819_c0_g1_i8	0.431594	0	3.67087	3.67087	0.421863	1	0.806725	1	0.0932746	0	FALSE	FALSE	FALSE	FALSE	FALSE	FALSE	FALSE	FALSE	NA	.	.	.
TRINITY_DN18592_c0_g2_i5 TRINITY_DN18592_c0_g2_i5	0.402506	-0.121311	3.17444	3.17444	0.747677	0.922159	1	1	0	0	FALSE	FALSE	FALSE	FALSE	FALSE	FALSE	FALSE	FALSE	NA	Dipeptidyl peptidase family member 6	.	.
TRINITY_DN20981_c1_g1_i9 TRINITY_DN20981_c1_g1_i9	0.383539	0.0385759	5.11351	5.11351	0.344305	0.922711	0.732608	1	0.135128	0	FALSE	FALSE	FALSE	FALSE	FALSE	FALSE	FALSE	FALSE	GO:001030419|GO:001599626	Chlorophyll(ide) b reductase NOL	chloroplastic	PF00106.24^adh_short^short chain dehydrogenase^79-274^E:6.1e-43`PF08659.9^KR^KR domain^79-187^E:3.4e-07`PF13561.5^adh_short_C2^Enoyl-(Acyl carrier protein) reductase^83-279^E:2.1e-33
TRINITY_DN17557_c0_g2_i7 TRINITY_DN17557_c0_g2_i7	0.375182	-0.0361329	4.9586	4.9586	0.160559	0.888381	0.49557	1	0.304895	0	FALSE	FALSE	FALSE	FALSE	FALSE	FALSE	FALSE	FALSE	GO:000823619|GO:004836480	Alpha/beta hydrolase domain-containing protein WAV2 {ECO:0000305}	PF12146.7^Hydrolase_4^Serine aminopeptidase	S33^103-201^E:4.3e-10`PF00561.19^Abhydrolase_1^alpha/beta hydrolase fold^104-188^E:9.3e-08`PF00326.20^Peptidase_S9^Prolyl oligopeptidase family^132-276^E:1e-11
TRINITY_DN17527_c3_g1_i2 TRINITY_DN17527_c3_g1_i2	0.374574	0	2.89612	2.89612	0.385934	1	0.775354	1	0.1105	0	FALSE	FALSE	FALSE	FALSE	FALSE	FALSE	FALSE	FALSE	NA	30S ribosomal protein S15 {ECO:0000255|HAMAP-Rule:MF_01343}	PF00312.21^Ribosomal_S15^Ribosomal protein S15^12-89^E:4e-25	KEGG:tme:Tmel_0061`KO:K02956
TRINITY_DN24188_c2_g1_i4 TRINITY_DN24188_c2_g1_i4	0.364679	-3.56302	2.05285	2.05285	0.699959	0.0440723	0.982997	0.367858	0.00744763	-0.43432	FALSE	FALSE	FALSE	FALSE	FALSE	FALSE	FALSE	FALSE	NA	.	PF02892.14^zf-BED^BED zinc finger^7-42^E:6.3e-06`PF04937.14^DUF659^Protein of unknown function (DUF 659)^183-334^E:3.1e-55	.
TRINITY_DN19945_c3_g1_i3 TRINITY_DN19945_c3_g1_i3	0.357293	1.03546	6.83789	6.83789	0.764002	0.395065	1	0.983274	0	0.00732559	FALSE	FALSE	FALSE	FALSE	FALSE	FALSE	FALSE	FALSE	NA	Hyoscyamine 6-dioxygenase	PF14226.5^DIOX_N^non-haem dioxygenase in morphine synthesis N-terminal^37-151^E:2.3e-26`PF03171.19^2OG-FeII_Oxy^2OG-Fe(II) oxygenase superfamily^197-256^E:3.3e-12	KEGG:ag:BAA05630`KO:K12692
TRINITY_DN20990_c1_g4_i1 TRINITY_DN20990_c1_g4_i1	0.321357	-0.0527994	3.70569	3.70569	0.282656	0.856954	0.666947	1	0.175908	0	FALSE	FALSE	FALSE	FALSE	FALSE	FALSE	FALSE	FALSE	NA	.	.	.
TRINITY_DN16075_c3_g1_i10 TRINITY_DN16075_c3_g1_i10	0.314414	0.81102	3.38924	3.38924	0.638691	0.235733	0.952406	0.819288	0.0211779	0.0865636	FALSE	FALSE	FALSE	FALSE	FALSE	FALSE	FALSE	FALSE	NA	PHD finger protein ALFIN-LIKE 5	PF12165.7^Alfin^Alfin^11-138^E:7.8e-67`PF00628.28^PHD^PHD-finger^193-241^E:2e-11	KEGG:ath:AT5G20510
TRINITY_DN20967_c2_g1_i1 TRINITY_DN20967_c2_g1_i1	0.296677	-1.15198	2.56197	2.56197	0.718427	0.180069	0.990709	0.732994	0.00405406	-0.134899	FALSE	FALSE	FALSE	FALSE	FALSE	FALSE	FALSE	FALSE	NA	Uncharacterized protein At1g27050	.	KEGG:ath:AT1G27050
TRINITY_DN23410_c0_g1_i1 TRINITY_DN23410_c0_g1_i1	0.296466	-3.1423	3.08152	3.08152	0.706286	0.0367301	0.98561	0.333864	0.00629484	-0.47643	FALSE	FALSE	FALSE	FALSE	FALSE	FALSE	FALSE	FALSE	NA	.	.	.
TRINITY_DN21457_c0_g4_i2 TRINITY_DN21457_c0_g4_i2	0.289468	0.594987	4.05417	4.05417	0.483373	0.163459	0.853584	0.6987	0.0687535	0.155709	FALSE	FALSE	FALSE	FALSE	FALSE	FALSE	FALSE	FALSE	GO:00051987|GO:000575962|GO:00081982|GO:00162265|GO:005153720	Iron-sulfur assembly protein IscA-like 1	mitochondrial	PF01521.19^Fe-S_biosyn^Iron-sulphur cluster biosynthesis^6-105^E:7.5e-21
TRINITY_DN18996_c0_g1_i5 TRINITY_DN18996_c0_g1_i5	0.241955	0.473906	3.0652	3.0652	0.808073	0.632712	1	1	0	0	FALSE	FALSE	FALSE	FALSE	FALSE	FALSE	FALSE	FALSE	NA	F-box/LRR-repeat protein At5g63520	PF00646.32^F-box^F-box domain^19-53^E:0.00061	KEGG:ath:AT5G63520
TRINITY_DN21260_c0_g2_i4 TRINITY_DN21260_c0_g2_i4	0.222732	-0.222035	6.79233	6.79233	0.813415	0.760735	1	1	0	0	FALSE	FALSE	FALSE	FALSE	FALSE	FALSE	FALSE	FALSE	NA	.	.	.
TRINITY_DN17279_c0_g1_i4 TRINITY_DN17279_c0_g1_i4	0.208686	-3.1325	5.16316	5.16316	0.769066	0.0793271	1	0.490347	0	-0.309497	FALSE	FALSE	FALSE	FALSE	FALSE	FALSE	FALSE	FALSE	NA	Protein mago nashi homolog 2 {ECO:0000305}	PF02792.13^Mago_nashi^Mago nashi protein^10-151^E:7.7e-81	.
TRINITY_DN19945_c3_g1_i2 TRINITY_DN19945_c3_g1_i2	0.207638	0.988821	8.93156	8.93156	0.888107	0.505641	1	1	0	0	FALSE	FALSE	FALSE	FALSE	FALSE	FALSE	FALSE	FALSE	NA	Hyoscyamine 6-dioxygenase	PF14226.5^DIOX_N^non-haem dioxygenase in morphine synthesis N-terminal^37-151^E:3.9e-26`PF03171.19^2OG-FeII_Oxy^2OG-Fe(II) oxygenase superfamily^197-291^E:2.5e-21	KEGG:ag:BAA05630`KO:K12692
TRINITY_DN24900_c1_g4_i1 TRINITY_DN24900_c1_g4_i1	0.192819	1.62831	8.9759	8.9759	0.819844	0.0767453	1	0.482954	0	0.316094	FALSE	FALSE	FALSE	FALSE	FALSE	FALSE	FALSE	FALSE	NA	Uncharacterized mitochondrial protein AtMg00030	.	KEGG:ath:ArthMp003
TRINITY_DN16146_c0_g2_i12 TRINITY_DN16146_c0_g2_i12	0.184599	0.178077	2.78877	2.78877	0.896249	0.899685	1	1	0	0	FALSE	FALSE	FALSE	FALSE	FALSE	FALSE	FALSE	FALSE	NA	ABC transporter B family member 29	chloroplastic	PF00664.22^ABC_membrane^ABC transporter transmembrane region^2-200^E:1.7e-19
TRINITY_DN23714_c0_g1_i4 TRINITY_DN23714_c0_g1_i4	0.184524	0	2.23107	2.23107	0.761646	1	1	1	0	0	FALSE	FALSE	FALSE	FALSE	FALSE	FALSE	FALSE	FALSE	NA	.	.	.
TRINITY_DN18756_c1_g2_i2 TRINITY_DN18756_c1_g2_i2	0.177578	0.252361	7.4266	7.4266	0.411367	0.248759	0.798481	0.836792	0.0977356	0.0773827	FALSE	FALSE	FALSE	FALSE	FALSE	FALSE	FALSE	FALSE	GO:0002181130|GO:0022625255|GO:0022626251|GO:0042788140	60S ribosomal protein L27a-3	PF00828.18^Ribosomal_L27A^Ribosomal proteins 50S-L15	50S-L18e
TRINITY_DN21346_c1_g2_i3 TRINITY_DN21346_c1_g2_i3	0.172385	0.401814	4.73949	4.73949	0.892993	0.772603	1	1	0	0	FALSE	FALSE	FALSE	FALSE	FALSE	FALSE	FALSE	FALSE	NA	Protein DETOXIFICATION 9 {ECO:0000303|PubMed:11739388}	PF01554.17^MatE^MatE^2-158^E:1.5e-25	KEGG:ath:AT2G04040`KO:K03327
TRINITY_DN15411_c0_g1_i2 TRINITY_DN15411_c0_g1_i2	0.157149	0.478343	7.83905	7.83905	0.587986	0.1142	0.924894	0.592516	0.0339078	0.2273	FALSE	FALSE	FALSE	FALSE	FALSE	FALSE	FALSE	FALSE	GO:000655921|GO:00065723	4-hydroxyphenylpyruvate dioxygenase	PF00903.24^Glyoxalase^Glyoxalase/Bleomycin resistance protein/Dioxygenase superfamily^214-371^E:1.8e-05	.
TRINITY_DN15969_c1_g1_i1 TRINITY_DN15969_c1_g1_i1	0.10724	-0.95879	3.95875	3.95875	0.751143	0.0125262	1	0.20775	0	-0.682459	FALSE	FALSE	FALSE	FALSE	FALSE	FALSE	FALSE	FALSE	NA	.	.	.
TRINITY_DN25081_c1_g4_i3 TRINITY_DN25081_c1_g4_i3	0.0786513	-0.128738	2.33552	2.33552	0.895276	0.826478	1	1	0	0	FALSE	FALSE	FALSE	FALSE	FALSE	FALSE	FALSE	FALSE	NA	.	.	.
TRINITY_DN13625_c1_g1_i5 TRINITY_DN13625_c1_g1_i5	0.0653372	-0.225923	10.7593	10.7593	0.94673	0.817582	1	1	0	0	FALSE	FALSE	FALSE	FALSE	FALSE	FALSE	FALSE	FALSE	NA	Protein TAR1	.	KEGG:kla:KLLA0D17600g`KEGG:kla:KLLA0D17732g`KEGG:kla:KLLA0D17864g
TRINITY_DN25101_c3_g2_i1 TRINITY_DN25101_c3_g2_i1	0.0552862	-1.72918	3.31351	3.31351	0.966012	0.215836	1	0.788554	0	-0.103169	FALSE	FALSE	FALSE	FALSE	FALSE	FALSE	FALSE	FALSE	NA	.	.	.
TRINITY_DN20981_c1_g1_i11 TRINITY_DN20981_c1_g1_i11	0.0495015	0.663507	4.17216	4.17216	0.919111	0.188145	1	0.747619	0	0.12632	FALSE	FALSE	FALSE	FALSE	FALSE	FALSE	FALSE	FALSE	GO:001030413|GO:001599620	Chlorophyll(ide) b reductase NOL	chloroplastic	PF00106.24^adh_short^short chain dehydrogenase^28-171^E:4.4e-27`PF13561.5^adh_short_C2^Enoyl-(Acyl carrier protein) reductase^29-176^E:1.1e-23
TRINITY_DN20231_c1_g2_i7 TRINITY_DN20231_c1_g2_i7	0.0490746	4.51154	3.63423	3.63423	0.969537	0.0621287	1	0.437914	0	0.358611	FALSE	FALSE	FALSE	FALSE	FALSE	FALSE	FALSE	FALSE	NA	Receptor-like protein kinase HERK 1	.	KEGG:ath:AT3G46290
TRINITY_DN20817_c0_g1_i11 TRINITY_DN20817_c0_g1_i11	0.0344254	-0.346903	5.74001	5.74001	0.875001	0.128629	1	0.622199	0	-0.20607	FALSE	FALSE	FALSE	FALSE	FALSE	FALSE	FALSE	FALSE	GO:001700410|GO:005511431	Cytochrome c-type biogenesis ccda-like chloroplastic protein 2	PF02683.14^DsbD^Cytochrome C biogenesis protein transmembrane region^48-255^E:3.2e-45	KEGG:osa:9266150
TRINITY_DN13001_c0_g1_i2 TRINITY_DN13001_c0_g1_i2	0.014238	0	3.09968	3.09968	0.96962	1	1	1	0	0	FALSE	FALSE	FALSE	FALSE	FALSE	FALSE	FALSE	FALSE	GO:000371350|GO:0006357197|GO:0016592102|GO:003519627|GO:0045944132|GO:190015047|GO:200003120	Mediator of RNA polymerase II transcription subunit 20a	PF08612.10^Med20^TATA-binding related factor (TRF) of subunit 20 of Mediator complex^1-208^E:7.3e-42	KEGG:ath:AT2G28230`KO:K13528
TRINITY_DN13001_c0_g1_i1 TRINITY_DN13001_c0_g1_i1	0	0.476006	3.57631	3.57631	1	0.190503	1	0.751955	0	0.123808	FALSE	FALSE	FALSE	FALSE	FALSE	FALSE	FALSE	FALSE	GO:000371351|GO:0006357198|GO:0016592103|GO:003519628|GO:0045944133|GO:190015048|GO:200003121	Mediator of RNA polymerase II transcription subunit 20a	PF08612.10^Med20^TATA-binding related factor (TRF) of subunit 20 of Mediator complex^1-208^E:7.3e-42	KEGG:ath:AT2G28230`KO:K13528
TRINITY_DN15411_c0_g1_i1 TRINITY_DN15411_c0_g1_i1	0	0.407397	2.99586	2.99586	1	0.418558	1	0.996853	0	0.00136887	FALSE	FALSE	FALSE	FALSE	FALSE	FALSE	FALSE	FALSE	NA	4-hydroxyphenylpyruvate dioxygenase	.	.
TRINITY_DN15431_c4_g1_i3 TRINITY_DN15431_c4_g1_i3	0	-0.446447	3.26103	3.26103	1	0.304951	1	0.898868	0	-0.046304	FALSE	FALSE	FALSE	FALSE	FALSE	FALSE	FALSE	FALSE	NA	.	PF00564.23^PB1^PB1 domain^28-101^E:4.3e-21	.
TRINITY_DN15684_c0_g1_i3 TRINITY_DN15684_c0_g1_i3	0	-0.301571	2.03979	2.03979	1	0.815161	1	1	0	0	FALSE	FALSE	FALSE	FALSE	FALSE	FALSE	FALSE	FALSE	NA	.	.	.
TRINITY_DN17279_c0_g1_i3 TRINITY_DN17279_c0_g1_i3	0	0.0830758	4.79651	4.79651	1	0.898152	1	1	0	0	FALSE	FALSE	FALSE	FALSE	FALSE	FALSE	FALSE	FALSE	NA	Protein mago nashi homolog 2 {ECO:0000305}	PF02792.13^Mago_nashi^Mago nashi protein^10-151^E:7.7e-81	.
TRINITY_DN18343_c0_g1_i1 TRINITY_DN18343_c0_g1_i1	0	-0.346481	3.26405	3.26405	1	0.769121	1	1	0	0	FALSE	FALSE	FALSE	FALSE	FALSE	FALSE	FALSE	FALSE	NA	Conserved oligomeric Golgi complex subunit 7	PF10191.8^COG7^Golgi complex component 7 (COG7)^1-335^E:1.3e-91	KEGG:rno:293456`KO:K20294
TRINITY_DN20115_c0_g1_i14 TRINITY_DN20115_c0_g1_i14	0	-0.386994	2.6404	2.6404	1	0.41021	1	0.993386	0	-0.00288205	FALSE	FALSE	FALSE	FALSE	FALSE	FALSE	FALSE	FALSE	NA	Trafficking protein particle complex subunit 13	PF06159.12^DUF974^Protein of unknown function (DUF974)^1-93^E:5.8e-12	KEGG:pon:100172189`KO:K20310
TRINITY_DN20910_c1_g1_i4 TRINITY_DN20910_c1_g1_i4	0	-0.752648	2.86967	2.86967	1	0.126743	1	0.617209	0	-0.209568	FALSE	FALSE	FALSE	FALSE	FALSE	FALSE	FALSE	FALSE	NA	5-amino-6-(5-phospho-D-ribitylamino)uracil phosphatase	chloroplastic {ECO:0000303|PubMed:27490826}	PF13419.5^HAD_2^Haloacid dehalogenase-like hydrolase^3-67^E:3.6e-06
TRINITY_DN21333_c1_g1_i1 TRINITY_DN21333_c1_g1_i1	0	-0.534334	5.46627	5.46627	1	0.298998	1	0.891807	0	-0.0497292	FALSE	FALSE	FALSE	FALSE	FALSE	FALSE	FALSE	FALSE	GO:0003676120|GO:003104780	Protein argonaute 1B	PF12764.6^Gly-rich_Ago1^Glycine-rich region of argonaut^160-272^E:1.8e-26`PF16486.4^ArgoN^N-terminal domain of argonaute^292-426^E:2.9e-35`PF08699.9^ArgoL1^Argonaute linker 1 domain^436-485^E:4.6e-22`PF02170.21^PAZ^PAZ domain^492-617^E:1.3e-28`PF16488.4^ArgoL2^Argonaute linker 2 domain^628-674^E:2.4e-15`PF16487.4^ArgoMid^Mid domain of argonaute^685-759^E:9.4e-08`PF02171.16^Piwi^Piwi domain^779-10…	KEGG:osa:4330281`KO:K11593
TRINITY_DN21724_c1_g1_i6 TRINITY_DN21724_c1_g1_i6	0	0.504206	3.14946	3.14946	1	0.415494	1	0.994817	0	0.00225677	FALSE	FALSE	FALSE	FALSE	FALSE	FALSE	FALSE	FALSE	NA	60S ribosomal protein L32-1	.	KEGG:ath:AT4G18100`KO:K02912
TRINITY_DN22104_c1_g1_i3 TRINITY_DN22104_c1_g1_i3	0	1.78038	3.63347	3.63347	1	0.0272245	1	0.294522	0	0.530882	FALSE	FALSE	FALSE	FALSE	FALSE	FALSE	FALSE	FALSE	NA	ATP synthase delta chain	chloroplastic	PF00213.17^OSCP^ATP synthase delta (OSCP) subunit^91-226^E:4.7e-18
TRINITY_DN22109_c2_g1_i5 TRINITY_DN22109_c2_g1_i5	0	-0.173769	3.75066	3.75066	1	0.662633	1	1	0	0	FALSE	FALSE	FALSE	FALSE	FALSE	FALSE	FALSE	FALSE	NA	Protein FAR-RED ELONGATED HYPOCOTYL 3	PF03101.14^FAR1^FAR1 DNA-binding domain^91-193^E:3.1e-26`PF10551.8^MULE^MULE transposase domain^291-383^E:2.6e-26	KEGG:ath:AT3G22170
TRINITY_DN25285_c1_g3_i2 TRINITY_DN25285_c1_g3_i2	0	0.173548	2.33973	2.33973	1	0.852432	1	1	0	0	FALSE	FALSE	FALSE	FALSE	FALSE	FALSE	FALSE	FALSE	NA	.	.	.
TRINITY_DN20673_c2_g1_i7 TRINITY_DN20673_c2_g1_i7	-0.0217253	0	2.65764	2.65764	0.977662	1	1	1	0	0	FALSE	FALSE	FALSE	FALSE	FALSE	FALSE	FALSE	FALSE	NA	Protein ACCUMULATION AND REPLICATION OF CHLOROPLASTS 3	PF02493.19^MORN^MORN repeat^644-665^E:1`PF02493.19^MORN^MORN repeat^667-689^E:8.6e-05`PF02493.19^MORN^MORN repeat^690-712^E:3.4e-05`PF02493.19^MORN^MORN repeat^717-729^E:6500`PF02493.19^MORN^MORN repeat^737-748^E:3.3	KEGG:ath:AT1G75010
TRINITY_DN16900_c1_g1_i2 TRINITY_DN16900_c1_g1_i2	-0.0218909	-1.61614	2.29798	2.29798	0.972868	0.275997	1	0.867634	0	-0.0616634	FALSE	FALSE	FALSE	FALSE	FALSE	FALSE	FALSE	FALSE	NA	.	.	.
TRINITY_DN17104_c2_g1_i5 TRINITY_DN17104_c2_g1_i5	-0.0524794	0.268126	2.40215	2.40215	0.956544	0.78507	1	1	0	0	FALSE	FALSE	FALSE	FALSE	FALSE	FALSE	FALSE	FALSE	NA	Zinc finger CCCH domain-containing protein 59	PF00642.23^zf-CCCH^Zinc finger C-x8-C-x5-C-x3-H type (and similar)^62-84^E:0.00016`PF14608.5^zf-CCCH_2^RNA-binding	Nab2-type zinc finger^98-115^E:2.6
TRINITY_DN19883_c1_g2_i1 TRINITY_DN19883_c1_g2_i1	-0.0722473	-0.182325	4.10955	4.10955	0.798318	0.521444	1	1	0	0	FALSE	FALSE	FALSE	FALSE	FALSE	FALSE	FALSE	FALSE	NA	RING finger protein 5	.	.
TRINITY_DN19945_c3_g1_i6 TRINITY_DN19945_c3_g1_i6	-0.0845256	5.23818	10.4044	10.4044	0.939988	0.0473508	1	0.380122	0	0.420077	FALSE	FALSE	FALSE	FALSE	FALSE	FALSE	FALSE	FALSE	NA	Hyoscyamine 6-dioxygenase	PF14226.5^DIOX_N^non-haem dioxygenase in morphine synthesis N-terminal^37-151^E:3.9e-26`PF03171.19^2OG-FeII_Oxy^2OG-Fe(II) oxygenase superfamily^197-291^E:2.5e-21	KEGG:ag:BAA05630`KO:K12692
TRINITY_DN22545_c0_g2_i2 TRINITY_DN22545_c0_g2_i2	-0.0879639	-0.0325034	5.09292	5.09292	0.783236	0.918818	1	1	0	0	FALSE	FALSE	FALSE	FALSE	FALSE	FALSE	FALSE	FALSE	NA	Protein PLASTID MOVEMENT IMPAIRED 1-RELATED 1 {ECO:0000303|PubMed:26324877}	PF10358.8^NT-C2^N-terminal C2 in EEIG1 and EHBP1 proteins^87-234^E:8.9e-16`PF01476.19^LysM^LysM domain^1092-1137^E:2.5e-11	KEGG:ath:AT5G20610
TRINITY_DN18592_c0_g2_i2 TRINITY_DN18592_c0_g2_i2	-0.0921535	-0.158874	5.5038	5.5038	0.629123	0.408575	0.946819	0.992222	-0.0237331	-0.00339124	FALSE	FALSE	FALSE	FALSE	FALSE	FALSE	FALSE	FALSE	NA	Dipeptidyl aminopeptidase BIII {ECO:0000312|EMBL:BAO18428.1}	PF00326.20^Peptidase_S9^Prolyl oligopeptidase family^280-481^E:6.1e-42`PF01738.17^DLH^Dienelactone hydrolase family^329-480^E:2.1e-10	.
TRINITY_DN24120_c1_g1_i5 TRINITY_DN24120_c1_g1_i5	-0.101656	-1.15412	5.35639	5.35639	0.74603	0.00235346	0.999831	0.0900551	-7.36e-05	-1.04549	FALSE	FALSE	FALSE	FALSE	TRUE	FALSE	FALSE	FALSE	NA	Vacuolar protein sorting-associated protein 13C	PF06101.10^Vps62^Vacuolar protein sorting-associated protein 62^736-855^E:3.1e-06	KEGG:hsa:54832`KO:K19525
TRINITY_DN23113_c0_g3_i3 TRINITY_DN23113_c0_g3_i3	-0.103448	0.399054	5.01995	5.01995	0.966306	0.350498	1	0.944028	0	0.0250152	FALSE	FALSE	FALSE	FALSE	FALSE	FALSE	FALSE	FALSE	NA	.	.	.
TRINITY_DN18343_c0_g1_i3 TRINITY_DN18343_c0_g1_i3	-0.188815	5.08469	2.48124	2.48124	0.911664	0.0780158	1	0.486273	0	0.31312	FALSE	FALSE	FALSE	FALSE	FALSE	FALSE	FALSE	FALSE	NA	Conserved oligomeric Golgi complex subunit 7	PF10191.8^COG7^Golgi complex component 7 (COG7)^1-422^E:1.4e-128	KEGG:rno:293456`KO:K20294
TRINITY_DN25285_c1_g1_i6 TRINITY_DN25285_c1_g1_i6	-0.192393	0.416534	2.83093	2.83093	0.917996	0.508578	1	1	0	0	FALSE	FALSE	FALSE	FALSE	FALSE	FALSE	FALSE	FALSE	NA	.	.	.
TRINITY_DN24900_c1_g4_i2 TRINITY_DN24900_c1_g4_i2	-0.225632	0.0559434	6.65273	6.65273	0.662075	0.913378	0.965085	1	-0.0154343	0	FALSE	FALSE	FALSE	FALSE	FALSE	FALSE	FALSE	FALSE	NA	Uncharacterized mitochondrial protein AtMg00030	.	KEGG:ath:ArthMp003
TRINITY_DN24645_c0_g1_i2 TRINITY_DN24645_c0_g1_i2	-0.22916	0.59712	2.60567	2.60567	0.810266	0.573658	1	1	0	0	FALSE	FALSE	FALSE	FALSE	FALSE	FALSE	FALSE	FALSE	NA	.	.	.
TRINITY_DN20231_c1_g2_i8 TRINITY_DN20231_c1_g2_i8	-0.264085	3.53151	4.24184	4.24184	0.806009	0.0136039	1	0.21447	0	0.668634	FALSE	FALSE	FALSE	FALSE	FALSE	FALSE	FALSE	FALSE	NA	Receptor-like protein kinase HERK 1	PF11721.7^Malectin^Di-glucose binding within endoplasmic reticulum^31-157^E:5.3e-06`PF12819.6^Malectin_like^Carbohydrate-binding protein of the ER^33-380^E:1.2e-33`PF00069.24^Pkinase^Protein kinase domain^480-746^E:1e-46`PF07714.16^Pkinase_Tyr^Protein tyrosine kinase^484-745^E:1.9e-49	KEGG:ath:AT3G46290
TRINITY_DN21418_c0_g2_i5 TRINITY_DN21418_c0_g2_i5	-0.304422	-0.278212	2.57559	2.57559	0.712802	0.735159	0.988869	1	-0.00486138	0	FALSE	FALSE	FALSE	FALSE	FALSE	FALSE	FALSE	FALSE	NA	.	PF03004.13^Transposase_24^Plant transposase (Ptta/En/Spm family)^1-91^E:4.6e-06	.
TRINITY_DN16157_c0_g1_i3 TRINITY_DN16157_c0_g1_i3	-0.318493	0.701523	2.56381	2.56381	0.864574	0.709103	1	1	0	0	FALSE	FALSE	FALSE	FALSE	FALSE	FALSE	FALSE	FALSE	NA	.	.	.
TRINITY_DN16053_c1_g2_i2 TRINITY_DN16053_c1_g2_i2	-0.321168	0.106155	3.66874	3.66874	0.858465	0.877861	1	1	0	0	FALSE	FALSE	FALSE	FALSE	FALSE	FALSE	FALSE	FALSE	NA	.	.	.
TRINITY_DN18787_c0_g1_i13 TRINITY_DN18787_c0_g1_i13	-0.338802	0.0507752	5.30276	5.30276	0.352485	0.887338	0.742627	1	-0.129229	0	FALSE	FALSE	FALSE	FALSE	FALSE	FALSE	FALSE	FALSE	NA	Uncharacterized protein At4g29660	.	KEGG:ath:AT4G29660
TRINITY_DN19488_c2_g2_i1 TRINITY_DN19488_c2_g2_i1	-0.343006	-0.00975159	2.5102	2.5102	0.580049	0.987439	0.919547	1	-0.0364259	0	FALSE	FALSE	FALSE	FALSE	FALSE	FALSE	FALSE	FALSE	NA	.	.	.
TRINITY_DN17361_c3_g2_i6 TRINITY_DN17361_c3_g2_i6	-0.353762	0.347668	5.15037	5.15037	0.341914	0.350578	0.730074	0.944118	-0.136633	0.0249735	FALSE	FALSE	FALSE	FALSE	FALSE	FALSE	FALSE	FALSE	NA	Protein SYM1	PF04117.11^Mpv17_PMP22^Mpv17 / PMP22 family^170-224^E:5.2e-13	KEGG:uma:UMAG_03207`KO:K13348
TRINITY_DN19458_c2_g1_i4 TRINITY_DN19458_c2_g1_i4	-0.355484	-0.311942	3.02794	3.02794	0.506113	0.558462	0.870204	1	-0.0603787	0	FALSE	FALSE	FALSE	FALSE	FALSE	FALSE	FALSE	FALSE	NA	.	PF11926.7^DUF3444^Domain of unknown function (DUF3444)^199-406^E:1e-71	.
TRINITY_DN15101_c3_g1_i3 TRINITY_DN15101_c3_g1_i3	-0.366179	-0.203867	3.62524	3.62524	0.774182	0.830655	1	1	0	0	FALSE	FALSE	FALSE	FALSE	FALSE	FALSE	FALSE	FALSE	NA	Uncharacterized protein At4g22758	.	KEGG:ath:AT4G22758
TRINITY_DN15819_c0_g1_i4 TRINITY_DN15819_c0_g1_i4	-0.38393	0	4.18257	4.18257	0.79726	1	1	1	0	0	FALSE	FALSE	FALSE	FALSE	FALSE	FALSE	FALSE	FALSE	NA	.	.	.
TRINITY_DN23772_c0_g3_i4 TRINITY_DN23772_c0_g3_i4	-0.388804	0.0217911	4.46957	4.46957	0.751059	0.968191	1	1	0	0	FALSE	FALSE	FALSE	FALSE	FALSE	FALSE	FALSE	FALSE	GO:0000398129|GO:000568188|GO:001660782	Serine/arginine-rich splicing factor RSZ21A	PF00076.21^RRM_1^RNA recognition motif. (a.k.a. RRM	RBD
TRINITY_DN16403_c2_g1_i5 TRINITY_DN16403_c2_g1_i5	-0.403981	-0.0791943	4.26552	4.26552	0.153104	0.770423	0.4841	1	-0.315065	0	FALSE	FALSE	FALSE	FALSE	FALSE	FALSE	FALSE	FALSE	NA	DNA-directed RNA polymerases IV and V subunit 4	.	.
TRINITY_DN24725_c1_g2_i2 TRINITY_DN24725_c1_g2_i2	-0.406342	-2.58051	3.8534	3.8534	0.465416	0.000526861	0.842341	0.0386566	-0.0745121	-1.41278	FALSE	FALSE	FALSE	FALSE	TRUE	FALSE	FALSE	FALSE	NA	Maturase K {ECO:0000255|HAMAP-Rule:MF_01390}	PF12481.7^DUF3700^Aluminium induced protein^2-148^E:2.3e-61	.
TRINITY_DN22695_c0_g1_i24 TRINITY_DN22695_c0_g1_i24	-0.40736	3.0691	5.17775	5.17775	0.499554	0.0378106	0.864846	0.338188	-0.0630612	0.470841	FALSE	FALSE	FALSE	FALSE	FALSE	FALSE	FALSE	FALSE	GO:000437355|GO:000901155|GO:000950156|GO:0019252106|GO:003320155	Soluble starch synthase 1	chloroplastic/amyloplastic	PF08323.10^Glyco_transf_5^Starch synthase catalytic domain^132-390^E:1.7e-64`PF00534.19^Glycos_transf_1^Glycosyl transferases group 1^444-557^E:2.1e-13`PF13692.5^Glyco_trans_1_4^Glycosyl transferases group 1^448-556^E:3.2e-12
TRINITY_DN17104_c2_g1_i2 TRINITY_DN17104_c2_g1_i2	-0.407525	-0.303417	3.0997	3.0997	0.538302	0.644041	0.895052	1	-0.0481515	0	FALSE	FALSE	FALSE	FALSE	FALSE	FALSE	FALSE	FALSE	NA	Zinc finger CCCH domain-containing protein 64	PF04677.14^CwfJ_C_1^Protein similar to CwfJ C-terminus 1^386-498^E:2.9e-33`PF04676.13^CwfJ_C_2^Protein similar to CwfJ C-terminus 2^517-596^E:1.3e-18	KEGG:ath:AT5G56900
TRINITY_DN23775_c2_g2_i3 TRINITY_DN23775_c2_g2_i3	-0.425477	-0.727771	2.80486	2.80486	0.393417	0.152927	0.783219	0.676311	-0.106117	-0.169853	FALSE	FALSE	FALSE	FALSE	FALSE	FALSE	FALSE	FALSE	GO:000685544|GO:004233534|GO:0042626145	ABC transporter G family member 32 {ECO:0000303|PubMed:18299247}	PF01061.23^ABC2_membrane^ABC-2 type transporter^102-315^E:9.1e-53	KEGG:ath:AT2G26910
TRINITY_DN19458_c2_g1_i2 TRINITY_DN19458_c2_g1_i2	-0.456026	0.145748	4.45745	4.45745	0.165804	0.646238	0.505148	1	-0.296581	0	FALSE	FALSE	FALSE	FALSE	FALSE	FALSE	FALSE	FALSE	NA	Chaperone protein DnaJ {ECO:0000255|HAMAP-Rule:MF_01152}	PF00226.30^DnaJ^DnaJ domain^66-127^E:8.2e-19`PF11926.7^DUF3444^Domain of unknown function (DUF3444)^445-652^E:4.5e-72	KEGG:hde:HDEF_0371`KO:K03686
TRINITY_DN18343_c0_g1_i5 TRINITY_DN18343_c0_g1_i5	-0.463574	0.0591478	4.2629	4.2629	0.0929235	0.821116	0.363606	1	-0.439369	0	FALSE	FALSE	FALSE	FALSE	FALSE	FALSE	FALSE	FALSE	NA	Conserved oligomeric Golgi complex subunit 7	PF10191.8^COG7^Golgi complex component 7 (COG7)^19-492^E:4.3e-146	KEGG:rno:293456`KO:K20294
TRINITY_DN23811_c1_g1_i3 TRINITY_DN23811_c1_g1_i3	-0.479557	0	2.13573	2.13573	0.235313	1	0.604016	1	-0.218952	0	FALSE	FALSE	FALSE	FALSE	FALSE	FALSE	FALSE	FALSE	NA	.	PF13966.5^zf-RVT^zinc-binding in reverse transcriptase^18-68^E:9.8e-07	.
TRINITY_DN22546_c0_g1_i1 TRINITY_DN22546_c0_g1_i1	-0.501105	0.164737	5.68902	5.68902	0.76294	0.920232	1	1	0	0	FALSE	FALSE	FALSE	FALSE	FALSE	FALSE	FALSE	FALSE	GO:000908966	Diaminopimelate decarboxylase 1	chloroplastic	PF02784.15^Orn_Arg_deC_N^Pyridoxal-dependent decarboxylase
TRINITY_DN24311_c0_g1_i1 TRINITY_DN24311_c0_g1_i1	-0.505314	0.0399847	2.1971	2.1971	0.463841	0.952848	0.84107	1	-0.0751676	0	FALSE	FALSE	FALSE	FALSE	FALSE	FALSE	FALSE	FALSE	NA	TGACG-sequence-specific DNA-binding protein TGA-2.1	.	KEGG:nta:107782457`KO:K14431
TRINITY_DN14250_c2_g1_i1 TRINITY_DN14250_c2_g1_i1	-0.517489	-0.31917	5.45498	5.45498	0.229488	0.44822	0.596977	1	-0.224042	0	FALSE	FALSE	FALSE	FALSE	FALSE	FALSE	FALSE	FALSE	NA	Zeatin O-glucosyltransferase	PF00201.17^UDPGT^UDP-glucoronosyl and UDP-glucosyl transferase^243-415^E:1.9e-21	KEGG:ag:AAD04166`KO:K13492
TRINITY_DN16645_c0_g1_i2 TRINITY_DN16645_c0_g1_i2	-0.520645	-0.655997	3.28629	3.28629	0.751059	0.303618	1	0.89737	0	-0.0470286	FALSE	FALSE	FALSE	FALSE	FALSE	FALSE	FALSE	FALSE	NA	.	.	.
TRINITY_DN15411_c0_g1_i4 TRINITY_DN15411_c0_g1_i4	-0.527063	0.36355	6.63714	6.63714	0.0601988	0.179787	0.288355	0.732458	-0.540072	0.135217	FALSE	FALSE	FALSE	FALSE	FALSE	FALSE	FALSE	FALSE	GO:000655920|GO:00065722	4-hydroxyphenylpyruvate dioxygenase	PF00903.24^Glyoxalase^Glyoxalase/Bleomycin resistance protein/Dioxygenase superfamily^216-372^E:5.4e-06	.
TRINITY_DN21333_c1_g1_i11 TRINITY_DN21333_c1_g1_i11	-0.539632	-0.948586	4.46753	4.46753	0.339553	0.413243	0.727655	0.994762	-0.138075	-0.00228068	FALSE	FALSE	FALSE	FALSE	FALSE	FALSE	FALSE	FALSE	GO:0003676122|GO:003104782	Protein argonaute 1B	PF12764.6^Gly-rich_Ago1^Glycine-rich region of argonaut^160-272^E:6.1e-27`PF16486.4^ArgoN^N-terminal domain of argonaute^292-426^E:9.3e-36`PF08699.9^ArgoL1^Argonaute linker 1 domain^436-485^E:1.8e-22	KEGG:osa:4330281`KO:K11593
TRINITY_DN25162_c0_g2_i2 TRINITY_DN25162_c0_g2_i2	-0.557522	-0.00287334	3.59499	3.59499	0.442825	0.996804	0.823709	1	-0.0842263	0	FALSE	FALSE	FALSE	FALSE	FALSE	FALSE	FALSE	FALSE	GO:0006633208|GO:000957523|GO:0016740149	Acetyl-coenzyme A carboxylase carboxyl transferase subunit beta	chloroplastic {ECO:0000255|HAMAP-Rule:MF_01395}	PF01039.21^Carboxyl_trans^Carboxyl transferase domain^13-199^E:2.9e-22
TRINITY_DN21437_c1_g1_i16 TRINITY_DN21437_c1_g1_i16	-0.558867	-0.713302	4.11063	4.11063	0.546421	0.442665	0.900262	1	-0.0456312	0	FALSE	FALSE	FALSE	FALSE	FALSE	FALSE	FALSE	FALSE	NA	.	.	.
TRINITY_DN21969_c4_g1_i4 TRINITY_DN21969_c4_g1_i4	-0.610004	-0.152245	6.04274	6.04274	0.148466	0.707408	0.475454	1	-0.322891	0	FALSE	FALSE	FALSE	FALSE	FALSE	FALSE	FALSE	FALSE	NA	Protein STRICTOSIDINE SYNTHASE-LIKE 4 {ECO:0000303|PubMed:10777701}	PF08450.11^SGL^SMP-30/Gluconolaconase/LRE-like region^94-280^E:3e-14`PF03088.15^Str_synth^Strictosidine synthase^163-246^E:5.4e-24	KEGG:ath:AT3G51420
TRINITY_DN20817_c0_g1_i6 TRINITY_DN20817_c0_g1_i6	-0.620905	-1.04154	4.10474	4.10474	0.267458	0.0740806	0.64654	0.474017	-0.189405	-0.324206	FALSE	FALSE	FALSE	FALSE	FALSE	FALSE	FALSE	FALSE	GO:00170049|GO:005511430	Cytochrome c-type biogenesis ccda-like chloroplastic protein 2	PF02683.14^DsbD^Cytochrome C biogenesis protein transmembrane region^187-279^E:1.5e-19	KEGG:osa:9266150
TRINITY_DN21260_c0_g2_i1 TRINITY_DN21260_c0_g2_i1	-0.631474	-1.37744	5.35039	5.35039	0.394931	0.129163	0.783421	0.623167	-0.106005	-0.205396	FALSE	FALSE	FALSE	FALSE	FALSE	FALSE	FALSE	FALSE	NA	.	.	.
TRINITY_DN15431_c4_g1_i6 TRINITY_DN15431_c4_g1_i6	-0.673279	-2.41221	3.8455	3.8455	0.54349	0.0932914	0.89888	0.536089	-0.0462982	-0.270763	FALSE	FALSE	FALSE	FALSE	FALSE	FALSE	FALSE	FALSE	NA	.	PF00564.23^PB1^PB1 domain^28-101^E:4.3e-21	.
TRINITY_DN24232_c0_g1_i19 TRINITY_DN24232_c0_g1_i19	-0.684404	0.235629	6.16979	6.16979	0.0411904	0.450309	0.229932	1	-0.6384	0	FALSE	FALSE	FALSE	FALSE	FALSE	FALSE	FALSE	FALSE	GO:00041618|GO:00043378|GO:000669517|GO:00333848|GO:00453378	Farnesyl pyrophosphate synthase 1	PF00348.16^polyprenyl_synt^Polyprenyl synthetase^33-296^E:2e-88	.
TRINITY_DN23772_c0_g3_i10 TRINITY_DN23772_c0_g3_i10	-0.704234	3.59818	3.85673	3.85673	0.399647	0.0356881	0.787237	0.328411	-0.103895	0.483583	FALSE	FALSE	FALSE	FALSE	FALSE	FALSE	FALSE	FALSE	GO:0000398128|GO:000568187|GO:001660781	Serine/arginine-rich splicing factor RSZ21A	PF00076.21^RRM_1^RNA recognition motif. (a.k.a. RRM	RBD
TRINITY_DN20467_c0_g1_i1 TRINITY_DN20467_c0_g1_i1	-0.745214	0.284267	4.01576	4.01576	0.326659	0.700618	0.715209	1	-0.145567	0	FALSE	FALSE	FALSE	FALSE	FALSE	FALSE	FALSE	FALSE	NA	Probable E3 ubiquitin-protein ligase RNF217	PF01485.20^IBR^IBR domain	a half RING-finger domain^146-193^E:2.2e-08`PF01485.20^IBR^IBR domain
TRINITY_DN20115_c0_g1_i10 TRINITY_DN20115_c0_g1_i10	-0.746437	-5.16053	3.87713	3.87713	0.432411	0.000512185	0.814284	0.038356	-0.0892242	-1.41617	FALSE	FALSE	FALSE	FALSE	TRUE	FALSE	FALSE	FALSE	NA	Trafficking protein particle complex subunit 13	PF06159.12^DUF974^Protein of unknown function (DUF974)^2-127^E:7e-23	KEGG:pon:100172189`KO:K20310
TRINITY_DN15431_c4_g1_i4 TRINITY_DN15431_c4_g1_i4	-0.768459	0.621141	2.25091	2.25091	0.474756	0.559924	0.848745	1	-0.071223	0	FALSE	FALSE	FALSE	FALSE	FALSE	FALSE	FALSE	FALSE	NA	.	PF00564.23^PB1^PB1 domain^2-42^E:1.6e-09	.
TRINITY_DN21437_c1_g1_i15 TRINITY_DN21437_c1_g1_i15	-0.845615	1.32992	3.27855	3.27855	0.674162	0.514135	0.971519	1	-0.0125486	0	FALSE	FALSE	FALSE	FALSE	FALSE	FALSE	FALSE	FALSE	NA	.	.	.
TRINITY_DN16075_c3_g1_i6 TRINITY_DN16075_c3_g1_i6	-0.858044	-0.729051	4.94674	4.94674	0.0035421	0.00985178	0.0605959	0.186603	-1.21756	-0.729081	FALSE	FALSE	FALSE	TRUE	FALSE	FALSE	FALSE	FALSE	NA	PHD finger protein ALFIN-LIKE 5	PF12165.7^Alfin^Alfin^11-138^E:2.9e-66`PF00628.28^PHD^PHD-finger^193-241^E:9.5e-11	KEGG:ath:AT5G20510
TRINITY_DN22830_c0_g1_i4 TRINITY_DN22830_c0_g1_i4	-0.864591	0.341357	6.13095	6.13095	0.153071	0.601963	0.4841	1	-0.315065	0	FALSE	FALSE	FALSE	FALSE	FALSE	FALSE	FALSE	FALSE	NA	Retrovirus-related Pol polyprotein from transposon TNT 1-94	PF00098.22^zf-CCHC^Zinc knuckle^94-108^E:7.3e-05`PF14392.5^zf-CCHC_4^Zinc knuckle^95-109^E:0.5	.
TRINITY_DN20763_c2_g1_i1 TRINITY_DN20763_c2_g1_i1	-0.918129	3.84895	4.7588	4.7588	0.191831	0.0152003	0.542405	0.225342	-0.265676	0.647157	FALSE	FALSE	FALSE	FALSE	FALSE	FALSE	FALSE	FALSE	NA	.	PF04398.11^DUF538^Protein of unknown function	DUF538^29-139^E:7.3e-33
TRINITY_DN20188_c0_g1_i5 TRINITY_DN20188_c0_g1_i5	-0.921839	-0.892268	4.22391	4.22391	0.453286	0.204586	0.832447	0.769275	-0.0796432	-0.113919	FALSE	FALSE	FALSE	FALSE	FALSE	FALSE	FALSE	FALSE	NA	.	PF00018.27^SH3_1^SH3 domain^1177-1218^E:7.3e-06`PF14604.5^SH3_9^Variant SH3 domain^1178-1230^E:1.3e-07	.
TRINITY_DN23945_c1_g1_i6 TRINITY_DN23945_c1_g1_i6	-0.94291	-0.775768	4.98485	4.98485	0.22509	0.364972	0.591212	0.957353	-0.228257	-0.0189279	FALSE	FALSE	FALSE	FALSE	FALSE	FALSE	FALSE	FALSE	NA	Cadmium/zinc-transporting ATPase HMA2	PF00702.25^Hydrolase^haloacid dehalogenase-like hydrolase^3-172^E:6.3e-21	KEGG:ath:AT4G30110`KO:K01534
TRINITY_DN25268_c3_g1_i5 TRINITY_DN25268_c3_g1_i5	-0.956004	-0.929246	4.26744	4.26744	0.35829	0.370212	0.74847	0.9614	-0.125825	-0.0170959	FALSE	FALSE	FALSE	FALSE	FALSE	FALSE	FALSE	FALSE	NA	Phosphoglucan	water dikinase	chloroplastic
TRINITY_DN24548_c0_g1_i11 TRINITY_DN24548_c0_g1_i11	-1.01644	4.37143	5.14635	5.14635	0.206898	0.0192833	0.565242	0.252174	-0.247765	0.5983	FALSE	FALSE	FALSE	FALSE	FALSE	FALSE	FALSE	FALSE	GO:000002850|GO:000046247|GO:0022626318|GO:0022627209|GO:0042788162|GO:004802718|GO:007018131	40S ribosomal protein S14-2	PF00411.18^Ribosomal_S11^Ribosomal protein S11^28-146^E:1e-47	KEGG:ath:AT3G11510`KO:K02955
TRINITY_DN23995_c0_g2_i1 TRINITY_DN23995_c0_g2_i1	-1.07384	0.0583778	3.52925	3.52925	0.115145	0.926974	0.412403	1	-0.384678	0	FALSE	FALSE	FALSE	FALSE	FALSE	FALSE	FALSE	FALSE	NA	Scarecrow-like protein 6	PF03514.13^GRAS^GRAS domain family^356-489^E:1.8e-38	KEGG:ath:AT4G00150
TRINITY_DN17534_c1_g1_i5 TRINITY_DN17534_c1_g1_i5	-1.09891	0.529866	2.77881	2.77881	0.482697	0.73255	0.853233	1	-0.0689324	0	FALSE	FALSE	FALSE	FALSE	FALSE	FALSE	FALSE	FALSE	NA	Nudix hydrolase 2	PF00293.27^NUDIX^NUDIX domain^106-226^E:1.5e-25	KEGG:ath:AT5G47650
TRINITY_DN17081_c1_g1_i8 TRINITY_DN17081_c1_g1_i8	-1.10937	-0.609829	4.31296	4.31296	0.0109004	0.12608	0.111709	0.615656	-0.951913	-0.210662	FALSE	FALSE	FALSE	FALSE	FALSE	FALSE	FALSE	FALSE	NA	Alpha-N-acetylglucosaminidase {ECO:0000305}	PF05089.11^NAGLU^Alpha-N-acetylglucosaminidase (NAGLU) tim-barrel domain^1-127^E:2.2e-50`PF12972.6^NAGLU_C^Alpha-N-acetylglucosaminidase (NAGLU) C-terminal domain^136-439^E:5.3e-85	KEGG:ath:AT5G13690`KO:K01205
TRINITY_DN13945_c1_g1_i6 TRINITY_DN13945_c1_g1_i6	-1.15879	0	2.87491	2.87491	0.0233176	1	0.164097	1	-0.784898	0	FALSE	FALSE	FALSE	FALSE	FALSE	FALSE	FALSE	FALSE	NA	Peroxidase 29	.	KEGG:ath:AT3G17070`KO:K00430
TRINITY_DN25080_c0_g3_i4 TRINITY_DN25080_c0_g3_i4	-1.24837	-0.783264	3.29855	3.29855	0.00834068	0.0705127	0.0968665	0.470091	-1.01383	-0.327818	FALSE	FALSE	FALSE	TRUE	FALSE	FALSE	FALSE	FALSE	NA	Embryogenesis-associated protein EMB8	.	.
TRINITY_DN24616_c1_g1_i20 TRINITY_DN24616_c1_g1_i20	-1.2926	-1.0508	3.66734	3.66734	0.32332	0.414512	0.711252	0.994762	-0.147976	-0.00228068	FALSE	FALSE	FALSE	FALSE	FALSE	FALSE	FALSE	FALSE	GO:00065591|GO:00096119	Tryptophan decarboxylase 2 {ECO:0000303|PubMed:17763868}	PF00282.18^Pyridoxal_deC^Pyridoxal-dependent decarboxylase conserved domain^42-245^E:1.1e-55	KEGG:ath:AT2G20340`KO:K01593
TRINITY_DN21279_c1_g1_i2 TRINITY_DN21279_c1_g1_i2	-1.33457	-0.435371	3.23722	3.23722	0.338788	0.724732	0.72721	1	-0.13834	0	FALSE	FALSE	FALSE	FALSE	FALSE	FALSE	FALSE	FALSE	NA	UPF0481 protein At3g47200	PF03140.14^DUF247^Plant protein of unknown function^117-525^E:5.7e-127	KEGG:ath:AT3G47200
TRINITY_DN21142_c2_g2_i1 TRINITY_DN21142_c2_g2_i1	-1.3538	0.431912	2.56015	2.56015	0.211853	0.597947	0.572807	1	-0.241992	0	FALSE	FALSE	FALSE	FALSE	FALSE	FALSE	FALSE	FALSE	NA	.	.	.
TRINITY_DN23685_c1_g2_i3 TRINITY_DN23685_c1_g2_i3	-1.35534	0.545064	2.34729	2.34729	0.234201	0.618818	0.60297	1	-0.219704	0	FALSE	FALSE	FALSE	FALSE	FALSE	FALSE	FALSE	FALSE	NA	Serine/threonine-protein phosphatase 6 regulatory subunit 3	PF04499.14^SAPS^SIT4 phosphatase-associated protein^133-355^E:3.6e-32`PF04499.14^SAPS^SIT4 phosphatase-associated protein^357-491^E:3e-25	KEGG:gga:423116`KO:K15501
TRINITY_DN23945_c1_g1_i1 TRINITY_DN23945_c1_g1_i1	-1.3562	-0.336548	4.45408	4.45408	0.0423291	0.57908	0.233989	1	-0.630804	0	FALSE	FALSE	FALSE	FALSE	FALSE	FALSE	FALSE	FALSE	NA	Cadmium/zinc-transporting ATPase HMA2	PF00122.19^E1-E2_ATPase^E1-E2 ATPase^200-375^E:3.1e-43`PF00702.25^Hydrolase^haloacid dehalogenase-like hydrolase^393-612^E:3e-32	KEGG:ath:AT4G30110`KO:K01534
TRINITY_DN19505_c1_g1_i10 TRINITY_DN19505_c1_g1_i10	-1.35729	-0.895707	6.76601	6.76601	0.000106521	0.00322676	0.00709486	0.105783	-2.14906	-0.975584	FALSE	FALSE	FALSE	TRUE	FALSE	FALSE	FALSE	FALSE	NA	2-oxoisovalerate dehydrogenase subunit alpha 2	mitochondrial	PF00459.24^Inositol_P^Inositol monophosphatase family^90-393^E:9.3e-54
TRINITY_DN24563_c3_g1_i15 TRINITY_DN24563_c3_g1_i15	-1.3651	-1.30566	3.36448	3.36448	0.445071	0.463402	0.825176	1	-0.0834533	0	FALSE	FALSE	FALSE	FALSE	FALSE	FALSE	FALSE	FALSE	NA	ABC transporter D family member 2	chloroplastic	PF06472.14^ABC_membrane_2^ABC transporter transmembrane region 2^2-178^E:5.6e-41`PF05992.11^SbmA_BacA^SbmA/BacA-like family^17-228^E:4.4e-14`PF00005.26^ABC_tran^ABC transporter^288-491^E:5.2e-15
TRINITY_DN20771_c2_g4_i1 TRINITY_DN20771_c2_g4_i1	-1.42926	0.565048	2.92282	2.92282	0.0712165	0.436839	0.312563	1	-0.505063	0	FALSE	FALSE	FALSE	FALSE	FALSE	FALSE	FALSE	FALSE	NA	.	.	.
TRINITY_DN19458_c2_g1_i3 TRINITY_DN19458_c2_g1_i3	-1.58705	-0.737149	3.62559	3.62559	0.323902	0.635575	0.712073	1	-0.147476	0	FALSE	FALSE	FALSE	FALSE	FALSE	FALSE	FALSE	FALSE	NA	Chaperone protein DnaJ {ECO:0000255|HAMAP-Rule:MF_01152}	PF00226.30^DnaJ^DnaJ domain^66-127^E:4.3e-18`PF11926.7^DUF3444^Domain of unknown function (DUF3444)^450-657^E:8.7e-73	KEGG:hde:HDEF_0371`KO:K03686
TRINITY_DN21004_c4_g1_i9 TRINITY_DN21004_c4_g1_i9	-1.77005	-5.42305	4.15395	4.15395	0.14868	0.0255945	0.475941	0.286162	-0.322447	-0.543388	FALSE	FALSE	FALSE	FALSE	FALSE	FALSE	FALSE	FALSE	NA	.	PF00300.21^His_Phos_1^Histidine phosphatase superfamily (branch 1)^81-272^E:5.4e-15	.
TRINITY_DN25268_c3_g1_i9 TRINITY_DN25268_c3_g1_i9	-1.84399	-1.38605	4.77771	4.77771	0.0874882	0.18222	0.350943	0.736614	-0.454764	-0.13276	FALSE	FALSE	FALSE	FALSE	FALSE	FALSE	FALSE	FALSE	NA	Phosphoglucan	water dikinase	chloroplastic
TRINITY_DN23224_c0_g3_i1 TRINITY_DN23224_c0_g3_i1	-1.87883	0.451851	3.03661	3.03661	0.294543	0.484181	0.679118	1	-0.168055	0	FALSE	FALSE	FALSE	FALSE	FALSE	FALSE	FALSE	FALSE	NA	.	.	.
TRINITY_DN25262_c2_g1_i2 TRINITY_DN25262_c2_g1_i2	-2.01932	0.282968	4.08443	4.08443	0.00244388	0.602597	0.0490784	1	-1.30911	0	FALSE	FALSE	FALSE	TRUE	FALSE	FALSE	FALSE	FALSE	NA	Protein unc-13 homolog {ECO:0000305}	PF05664.10^DUF810^Plant family of unknown function (DUF810)^59-762^E:6.1e-289	KEGG:ath:AT5G06970
TRINITY_DN24120_c1_g1_i4 TRINITY_DN24120_c1_g1_i4	-2.85039	-0.610894	3.05697	3.05697	0.0952808	0.685905	0.369406	1	-0.432496	0	FALSE	FALSE	FALSE	FALSE	FALSE	FALSE	FALSE	FALSE	NA	Vacuolar protein sorting-associated protein 13C	PF06650.11^SHR-BD^SHR-binding domain of vacuolar-sorting associated protein 13^617-785^E:3.1e-10`PF06101.10^Vps62^Vacuolar protein sorting-associated protein 62^1476-1595^E:7.1e-06	KEGG:hsa:54832`KO:K19525
TRINITY_DN21279_c1_g1_i1 TRINITY_DN21279_c1_g1_i1	-3.40661	-0.322338	4.59487	4.59487	0.0946517	0.85441	0.367972	1	-0.434186	0	FALSE	FALSE	FALSE	FALSE	FALSE	FALSE	FALSE	FALSE	NA	UPF0481 protein At3g47200	PF03140.14^DUF247^Plant protein of unknown function^117-525^E:5.7e-127	KEGG:ath:AT3G47200
TRINITY_DN15819_c0_g1_i9 TRINITY_DN15819_c0_g1_i9	-4.64035	-0.438241	4.48822	4.48822	0.0280128	0.590628	0.182298	1	-0.739219	0	FALSE	FALSE	FALSE	FALSE	FALSE	FALSE	FALSE	FALSE	NA	.	.	.
TRINITY_DN23489_c3_g1_i2 TRINITY_DN23489_c3_g1_i2	-8.86221	0.260769	3.36836	3.36836	0.0110571	0.876206	0.112465	1	-0.948984	0	FALSE	FALSE	FALSE	FALSE	FALSE	FALSE	FALSE	FALSE	GO:000991139	Flowering locus K homology domain {ECO:0000303|PubMed:14593172}	.	KEGG:ath:AT3G04610`KO:K21444
TRINITY_DN24563_c3_g1_i13 TRINITY_DN24563_c3_g1_i13	-11.9537	-1.24579	3.81764	3.81764	0.00016831	0.320461	0.0097493	0.914529	-2.01103	-0.0388026	FALSE	FALSE	FALSE	TRUE	FALSE	FALSE	FALSE	FALSE	NA	ABC transporter D family member 2	chloroplastic	PF06472.14^ABC_membrane_2^ABC transporter transmembrane region 2^57-330^E:2.2e-59`PF00664.22^ABC_membrane^ABC transporter transmembrane region^83-350^E:2.6e-07`PF05992.11^SbmA_BacA^SbmA/BacA-like family^113-380^E:3e-18`PF00005.26^ABC_tran^ABC transporter^440-643^E:8.5e-15

## Sheet: Ch07QTL.txt.sorted.DA0_8
trxID	S._arc.logFC	S._lyc.logFC	S._arc.logCPM	S._lyc.logCPM	S._arc.PValue	S._lyc.PValue	S._arc.FDR	S._lyc.FDR	scoreS._arc	scoreS._lyc	arUp	lycUp	arlyc_UP	arDOWN	lycDOWN	arlyc_DOWN	arUp_lycDown	arDown_lycUp	GO	description_BLASTX_hit	Pfam	Kegg
TRINITY_DN23239_c0_g2_i1 TRINITY_DN23239_c0_g2_i1	7.14567	5.92855	5.56253	5.56253	0.000766979	0.00309924	0.018778	0.0372295	1.72635	1.42911	FALSE	FALSE	TRUE	FALSE	FALSE	FALSE	FALSE	FALSE	NA	Ribonuclease S-1	PF00445.17^Ribonuclease_T2^Ribonuclease T2 family^44-227^E:7.5e-27	.
TRINITY_DN20884_c0_g1_i10 TRINITY_DN20884_c0_g1_i10	5.82119	0.454235	5.25835	5.25835	0.0378515	0.712924	0.207452	0.963687	0.683083	0.0160642	FALSE	FALSE	FALSE	FALSE	FALSE	FALSE	FALSE	FALSE	NA	Diacylglycerol kinase 7	PF00781.23^DAGK_cat^Diacylglycerol kinase catalytic domain^83-220^E:2.7e-25`PF00609.18^DAGK_acc^Diacylglycerol kinase accessory domain^276-451^E:4.7e-41	KEGG:ath:AT4G30340`KO:K00901
TRINITY_DN21499_c2_g1_i3 TRINITY_DN21499_c2_g1_i3	5.1398	-0.855515	2.67186	2.67186	0.0154885	0.443536	0.122887	0.790153	0.910495	-0.102289	FALSE	FALSE	FALSE	FALSE	FALSE	FALSE	FALSE	FALSE	NA	.	.	.
TRINITY_DN25268_c3_g1_i9 TRINITY_DN25268_c3_g1_i9	2.08975	0.979629	4.77771	4.77771	0.0576509	0.33389	0.268797	0.683453	0.570575	0.165291	FALSE	FALSE	FALSE	FALSE	FALSE	FALSE	FALSE	FALSE	NA	Phosphoglucan	water dikinase	chloroplastic
TRINITY_DN22407_c0_g2_i3 TRINITY_DN22407_c0_g2_i3	1.69201	0.217479	2.61165	2.61165	0.118197	0.829039	0.408397	1	0.388918	0	FALSE	FALSE	FALSE	FALSE	FALSE	FALSE	FALSE	FALSE	NA	Putative disease resistance RPP13-like protein 1	PF00931.21^NB-ARC^NB-ARC domain^167-448^E:2.5e-73	KEGG:ath:AT3G14470
TRINITY_DN16704_c2_g1_i1 TRINITY_DN16704_c2_g1_i1	1.38433	0.240291	5.73179	5.73179	0.0036846	0.548381	0.0516739	0.872889	1.28673	0.0590407	TRUE	FALSE	FALSE	FALSE	FALSE	FALSE	FALSE	FALSE	GO:0010027113	Preprotein translocase subunit SCY1	chloroplastic	PF00344.19^SecY^SecY translocase^179-391^E:4e-60
TRINITY_DN16704_c2_g1_i3 TRINITY_DN16704_c2_g1_i3	1.25855	1.451	3.92495	3.92495	0.0749168	0.0446052	0.314814	0.202418	0.501946	0.693751	FALSE	FALSE	FALSE	FALSE	FALSE	FALSE	FALSE	FALSE	NA	Preprotein translocase subunit SECY	chloroplastic	PF00344.19^SecY^SecY translocase^17-119^E:1.1e-27
TRINITY_DN18885_c2_g1_i5 TRINITY_DN18885_c2_g1_i5	1.07355	1.05793	2.41551	2.41551	0.25934	0.266537	0.639038	0.608715	0.194473	0.215586	FALSE	FALSE	FALSE	FALSE	FALSE	FALSE	FALSE	FALSE	GO:00058763|GO:00095243|GO:00510113	AUGMIN subunit 7 {ECO:0000303|PubMed:22505726}	PF06694.10^Plant_NMP1^Plant nuclear matrix protein 1 (NMP1)^6-324^E:7.2e-197	KEGG:ath:AT5G17620
TRINITY_DN15431_c4_g1_i4 TRINITY_DN15431_c4_g1_i4	1.01325	1.4231	2.25091	2.25091	0.350295	0.203434	0.74714	0.51594	0.126598	0.287401	FALSE	FALSE	FALSE	FALSE	FALSE	FALSE	FALSE	FALSE	NA	.	PF00564.23^PB1^PB1 domain^2-42^E:1.6e-09	.
TRINITY_DN15528_c2_g1_i2 TRINITY_DN15528_c2_g1_i2	0.861595	-0.460328	2.44866	2.44866	0.126279	0.397319	0.425014	0.746443	0.371597	-0.127003	FALSE	FALSE	FALSE	FALSE	FALSE	FALSE	FALSE	FALSE	NA	Receptor-like cytosolic serine/threonine-protein kinase RBK2	PF00069.24^Pkinase^Protein kinase domain^1-88^E:6e-18`PF07714.16^Pkinase_Tyr^Protein tyrosine kinase^1-145^E:3.4e-17	KEGG:ath:AT3G05140
TRINITY_DN20884_c0_g2_i1 TRINITY_DN20884_c0_g2_i1	0.834709	1.16965	5.26674	5.26674	0.00705308	0.000628975	0.077965	0.0128304	1.1081	1.89176	FALSE	FALSE	TRUE	FALSE	FALSE	FALSE	FALSE	FALSE	NA	Diacylglycerol kinase 7	PF00781.23^DAGK_cat^Diacylglycerol kinase catalytic domain^90-224^E:1.6e-26`PF00609.18^DAGK_acc^Diacylglycerol kinase accessory domain^281-458^E:1e-41	KEGG:ath:AT4G30340`KO:K00901
TRINITY_DN20884_c0_g1_i2 TRINITY_DN20884_c0_g1_i2	0.656105	-11.0322	5.07622	5.07622	0.704758	0.00383071	0.991062	0.0433148	0.00389935	-1.36336	FALSE	FALSE	FALSE	FALSE	TRUE	FALSE	FALSE	FALSE	NA	Diacylglycerol kinase 7	PF00781.23^DAGK_cat^Diacylglycerol kinase catalytic domain^83-220^E:2.7e-25`PF00609.18^DAGK_acc^Diacylglycerol kinase accessory domain^276-451^E:4.7e-41	KEGG:ath:AT4G30340`KO:K00901
TRINITY_DN17140_c0_g4_i3 TRINITY_DN17140_c0_g4_i3	0.52662	0.944495	5.6251	5.6251	0.21194	0.0347879	0.579824	0.172759	0.236704	0.76256	FALSE	FALSE	FALSE	FALSE	FALSE	FALSE	FALSE	FALSE	GO:004273234	Xylose isomerase	.	KEGG:ath:AT5G57655`KO:K01805
TRINITY_DN22261_c1_g1_i1 TRINITY_DN22261_c1_g1_i1	0.51664	0.522966	5.56079	5.56079	0.0565747	0.0543366	0.265386	0.226888	0.576123	0.644188	FALSE	FALSE	FALSE	FALSE	FALSE	FALSE	FALSE	FALSE	NA	Ankyrin repeat-containing protein At5g02620	.	KEGG:ath:AT5G02620
TRINITY_DN17432_c1_g1_i3 TRINITY_DN17432_c1_g1_i3	0.447635	-0.0779729	2.71331	2.71331	0.763839	0.948501	1	1	0	0	FALSE	FALSE	FALSE	FALSE	FALSE	FALSE	FALSE	FALSE	GO:000579515|GO:0016192321	ADP-ribosylation factor 3	.	KEGG:ath:AT2G24765`KO:K07942
TRINITY_DN15431_c4_g1_i6 TRINITY_DN15431_c4_g1_i6	0.384097	1.81707	3.8455	3.8455	0.726716	0.189649	1	0.494491	0	0.305842	FALSE	FALSE	FALSE	FALSE	FALSE	FALSE	FALSE	FALSE	NA	.	PF00564.23^PB1^PB1 domain^28-101^E:4.3e-21	.
TRINITY_DN25268_c3_g1_i5 TRINITY_DN25268_c3_g1_i5	0.304051	2.00984	4.26744	4.26744	0.764784	0.0724277	1	0.273898	0	0.562411	FALSE	FALSE	FALSE	FALSE	FALSE	FALSE	FALSE	FALSE	NA	Phosphoglucan	water dikinase	chloroplastic
TRINITY_DN23489_c3_g1_i2 TRINITY_DN23489_c3_g1_i2	0.278758	-0.547555	3.36836	3.36836	0.869068	0.744623	1	0.977059	0	-0.0100793	FALSE	FALSE	FALSE	FALSE	FALSE	FALSE	FALSE	FALSE	GO:000991139	Flowering locus K homology domain {ECO:0000303|PubMed:14593172}	.	KEGG:ath:AT3G04610`KO:K21444
TRINITY_DN17140_c0_g6_i3 TRINITY_DN17140_c0_g6_i3	0.256224	0.6306	3.84256	3.84256	0.852546	0.620265	1	0.917672	0	0.0373126	FALSE	FALSE	FALSE	FALSE	FALSE	FALSE	FALSE	FALSE	GO:004273241	Xylose isomerase	.	KEGG:ath:AT5G57655`KO:K01805
TRINITY_DN23458_c0_g4_i2 TRINITY_DN23458_c0_g4_i2	0.0663141	-0.702522	5.50156	5.50156	0.822917	0.0302658	1	0.158483	0	-0.800018	FALSE	FALSE	FALSE	FALSE	FALSE	FALSE	FALSE	FALSE	GO:000218179|GO:0022625131	60S ribosomal protein L8	.	.
TRINITY_DN15431_c4_g1_i2 TRINITY_DN15431_c4_g1_i2	0.0406889	-5.99465	2.22857	2.22857	0.973585	0.00802464	1	0.067658	0	-1.16968	FALSE	FALSE	FALSE	FALSE	TRUE	FALSE	FALSE	FALSE	NA	.	PF00564.23^PB1^PB1 domain^28-101^E:3.1e-21	.
TRINITY_DN15431_c4_g1_i3 TRINITY_DN15431_c4_g1_i3	0	1.54516	3.26103	3.26103	1	0.0058759	1	0.0563034	0	1.24947	FALSE	TRUE	FALSE	FALSE	FALSE	FALSE	FALSE	FALSE	NA	.	PF00564.23^PB1^PB1 domain^28-101^E:4.3e-21	.
TRINITY_DN22957_c1_g2_i3 TRINITY_DN22957_c1_g2_i3	-0.129303	0	3.54141	3.54141	0.742864	1	1	1	0	0	FALSE	FALSE	FALSE	FALSE	FALSE	FALSE	FALSE	FALSE	NA	Probable LRR receptor-like serine/threonine-protein kinase At4g20940	PF08263.11^LRRNT_2^Leucine rich repeat N-terminal domain^22-67^E:8.7e-10`PF13855.5^LRR_8^Leucine rich repeat^143-200^E:3.6e-07`PF00560.32^LRR_1^Leucine Rich Repeat^168-189^E:0.16`PF00560.32^LRR_1^Leucine Rich Repeat^293-309^E:1.3`PF13516.5^LRR_6^Leucine Rich repeat^293-307^E:1.2`PF13516.5^LRR_6^Leucine Rich repeat^362-378^E:0.47`PF13855.5^LRR_8^Leucine rich repeat^410-467^E:1.5e-07`PF13855.5^LRR_…	KEGG:ath:AT4G20940
TRINITY_DN24743_c5_g1_i1 TRINITY_DN24743_c5_g1_i1	-0.14456	-0.103316	7.03028	7.03028	0.515594	0.640663	0.89148	0.927408	-0.0498886	-0.0327291	FALSE	FALSE	FALSE	FALSE	FALSE	FALSE	FALSE	FALSE	NA	Protein SUPPRESSOR OF MAX2 1 {ECO:0000303|PubMed:23893171}	PF07724.13^AAA_2^AAA domain (Cdc48 subfamily)^538-614^E:4.5e-05	KEGG:ath:AT5G57710
TRINITY_DN24743_c5_g1_i2 TRINITY_DN24743_c5_g1_i2	-0.150499	0.333151	2.94219	2.94219	0.948236	0.885937	1	1	0	0	FALSE	FALSE	FALSE	FALSE	FALSE	FALSE	FALSE	FALSE	NA	Protein SUPPRESSOR OF MAX2 1 {ECO:0000303|PubMed:23893171}	PF07724.13^AAA_2^AAA domain (Cdc48 subfamily)^304-392^E:2.6e-05	KEGG:ath:AT5G57710
TRINITY_DN24743_c4_g3_i1 TRINITY_DN24743_c4_g3_i1	-0.158402	0.114897	3.17275	3.17275	0.780672	0.838938	1	1	0	0	FALSE	FALSE	FALSE	FALSE	FALSE	FALSE	FALSE	FALSE	GO:000984510|GO:001678717|GO:00195382|GO:00801678|GO:009035119	Protein SUPPRESSOR OF MAX2 1 {ECO:0000303|PubMed:23893171}	PF02861.19^Clp_N^Clp amino terminal domain	pathogenicity island component^26-52^E:0.49`PF02861.19^Clp_N^Clp amino terminal domain
TRINITY_DN16668_c0_g1_i3 TRINITY_DN16668_c0_g1_i3	-0.275755	4.47162	2.86097	2.86097	0.83504	0.0867245	1	0.308271	0	0.511068	FALSE	FALSE	FALSE	FALSE	FALSE	FALSE	FALSE	FALSE	NA	Adenylosuccinate lyase	PF00206.19^Lyase_1^Lyase^2-182^E:2.1e-40`PF08328.10^ASL_C^Adenylosuccinate lyase C-terminal^198-312^E:3.3e-52	KEGG:pae:PA2629`KO:K01756
TRINITY_DN17432_c1_g1_i2 TRINITY_DN17432_c1_g1_i2	-0.293556	-0.00215276	5.41484	5.41484	0.223443	0.992689	0.591553	1	-0.228006	0	FALSE	FALSE	FALSE	FALSE	FALSE	FALSE	FALSE	FALSE	GO:0016192323	ADP-ribosylation factor 1	PF00025.20^Arf^ADP-ribosylation factor family^6-176^E:7.5e-77`PF09439.9^SRPRB^Signal recognition particle receptor beta subunit^16-152^E:6.9e-13`PF08477.12^Roc^Ras of Complex	Roc
TRINITY_DN16098_c1_g1_i2 TRINITY_DN16098_c1_g1_i2	-0.328327	0.366117	4.5053	4.5053	0.232734	0.18619	0.604852	0.488989	-0.218351	0.310701	FALSE	FALSE	FALSE	FALSE	FALSE	FALSE	FALSE	FALSE	NA	Putative lipase C4A8.10	PF05057.13^DUF676^Putative serine esterase (DUF676)^101-333^E:9.7e-64	KEGG:spo:SPAC4A8.10
TRINITY_DN19198_c2_g2_i2 TRINITY_DN19198_c2_g2_i2	-0.527181	0.290569	2.65055	2.65055	0.713014	0.832763	0.994455	1	-0.00241467	0	FALSE	FALSE	FALSE	FALSE	FALSE	FALSE	FALSE	FALSE	NA	Putative late blight resistance protein homolog R1B-16	PF00931.21^NB-ARC^NB-ARC domain^161-439^E:1.9e-73	.
TRINITY_DN21152_c0_g3_i2 TRINITY_DN21152_c0_g3_i2	-0.619501	-0.820785	4.04543	4.04543	0.527858	0.401931	0.89876	0.75122	-0.0463563	-0.124233	FALSE	FALSE	FALSE	FALSE	FALSE	FALSE	FALSE	FALSE	GO:000436457|GO:000960719	Probable glutathione S-transferase	PF02798.19^GST_N^Glutathione S-transferase	N-terminal domain^3-75^E:2.8e-21`PF13417.5^GST_N_3^Glutathione S-transferase
TRINITY_DN18945_c1_g2_i8 TRINITY_DN18945_c1_g2_i8	-0.750123	-1.4341	4.2255	4.2255	0.505821	0.204065	0.884708	0.516859	-0.0532001	-0.286628	FALSE	FALSE	FALSE	FALSE	FALSE	FALSE	FALSE	FALSE	NA	Phytochromobilin:ferredoxin oxidoreductase	chloroplastic	PF05996.11^Fe_bilin_red^Ferredoxin-dependent bilin reductase^1-170^E:6.2e-58
TRINITY_DN20354_c1_g3_i1 TRINITY_DN20354_c1_g3_i1	-1.00442	-0.354531	2.30559	2.30559	0.181123	0.610546	0.529083	0.913226	-0.276476	-0.0394218	FALSE	FALSE	FALSE	FALSE	FALSE	FALSE	FALSE	FALSE	NA	.	.	.
TRINITY_DN24010_c3_g3_i6 TRINITY_DN24010_c3_g3_i6	-1.12229	0.254372	3.23661	3.23661	0.570773	0.895621	0.92684	1	-0.0329952	0	FALSE	FALSE	FALSE	FALSE	FALSE	FALSE	FALSE	FALSE	NA	.	.	.
TRINITY_DN21499_c2_g1_i4 TRINITY_DN21499_c2_g1_i4	-1.35208	-1.46257	6.37219	6.37219	0.000478817	0.000247089	0.0137706	0.00698002	-1.86105	-2.15614	FALSE	FALSE	FALSE	FALSE	FALSE	TRUE	FALSE	FALSE	NA	.	.	.
TRINITY_DN19320_c0_g6_i1 TRINITY_DN19320_c0_g6_i1	-1.52265	-0.120564	6.5845	6.5845	0.0238834	0.852815	0.158801	1	-0.799145	0	FALSE	FALSE	FALSE	FALSE	FALSE	FALSE	FALSE	FALSE	GO:00073894|GO:000875719|GO:000982519|GO:001005138|GO:001612626	24-methylenesterol C-methyltransferase 2	PF02353.19^CMAS^Mycolic acid cyclopropane synthetase^76-281^E:1.4e-14`PF01209.17^Ubie_methyltran^ubiE/COQ5 methyltransferase family^110-234^E:9.4e-11`PF13489.5^Methyltransf_23^Methyltransferase domain^121-228^E:1.2e-10`PF13847.5^Methyltransf_31^Methyltransferase domain^124-233^E:6.8e-16`PF13649.5^Methyltransf_25^Methyltransferase domain^127-221^E:1.6e-18`PF08241.11^Methyltransf_11^Methyltransfera…	KEGG:ath:AT1G20330`KO:K08242
TRINITY_DN19099_c0_g2_i3 TRINITY_DN19099_c0_g2_i3	-1.92186	-1.1604	7.06631	7.06631	0.10426	0.127373	0.382692	0.391	-0.417151	-0.407823	FALSE	FALSE	FALSE	FALSE	FALSE	FALSE	FALSE	FALSE	NA	.	.	.
TRINITY_DN16098_c1_g1_i1 TRINITY_DN16098_c1_g1_i1	-2.23807	-0.993478	3.01284	3.01284	0.0666248	0.376088	0.293022	0.726646	-0.533099	-0.138677	FALSE	FALSE	FALSE	FALSE	FALSE	FALSE	FALSE	FALSE	NA	.	.	.
TRINITY_DN15532_c0_g2_i3 TRINITY_DN15532_c0_g2_i3	-2.507	-0.687442	4.81558	4.81558	0.000440751	0.209176	0.0131951	0.525144	-1.87959	-0.279722	FALSE	FALSE	FALSE	TRUE	FALSE	FALSE	FALSE	FALSE	NA	Zinc finger protein CONSTANS-LIKE 5	PF06203.13^CCT^CCT motif^26-68^E:1e-18	KEGG:ath:AT5G57660
TRINITY_DN22104_c1_g1_i3 TRINITY_DN22104_c1_g1_i3	-2.57851	-1.53086	3.63347	3.63347	0.107921	0.0492705	0.386624	0.213167	-0.412712	-0.671279	FALSE	FALSE	FALSE	FALSE	FALSE	FALSE	FALSE	FALSE	NA	ATP synthase delta chain	chloroplastic	PF00213.17^OSCP^ATP synthase delta (OSCP) subunit^91-226^E:4.7e-18
TRINITY_DN21499_c2_g1_i5 TRINITY_DN21499_c2_g1_i5	-2.80137	4.49823	4.9151	4.9151	0.0227851	0.083071	0.155525	0.299475	-0.808199	0.523639	FALSE	FALSE	FALSE	FALSE	FALSE	FALSE	FALSE	FALSE	NA	.	.	.
TRINITY_DN15532_c0_g2_i4 TRINITY_DN15532_c0_g2_i4	-4.57552	-1.61851	5.38782	5.38782	1.28e-08	0.00033436	2.03e-05	0.0084641	-4.69236	-2.07242	FALSE	FALSE	FALSE	FALSE	FALSE	TRUE	FALSE	FALSE	NA	Zinc finger protein CONSTANS-LIKE 5	PF00643.23^zf-B_box^B-box zinc finger^26-72^E:1.8e-06`PF06203.13^CCT^CCT motif^273-315^E:8.7e-18	KEGG:ath:AT5G57660

## Sheet: Ch07QTL.txt.sorted.DA8_24
trxID	S._arc.logFC	S._lyc.logFC	S._arc.logCPM	S._lyc.logCPM	S._arc.PValue	S._lyc.PValue	S._arc.FDR	S._lyc.FDR	scoreS._arc	scoreS._lyc	arUp	lycUp	arlyc_UP	arDOWN	lycDOWN	arlyc_DOWN	arUp_lycDown	arDown_lycUp	GO	description_BLASTX_hit	Pfam	Kegg
TRINITY_DN15532_c0_g2_i4 TRINITY_DN15532_c0_g2_i4	5.23459	3.50198	5.38782	5.38782	3.3e-09	1.72e-07	1.53e-05	0.000146825	4.81649	3.8332	FALSE	FALSE	TRUE	FALSE	FALSE	FALSE	FALSE	FALSE	NA	Zinc finger protein CONSTANS-LIKE 5	PF00643.23^zf-B_box^B-box zinc finger^26-72^E:1.8e-06`PF06203.13^CCT^CCT motif^273-315^E:8.7e-18	KEGG:ath:AT5G57660
TRINITY_DN19099_c0_g2_i3 TRINITY_DN19099_c0_g2_i3	4.01612	0.639735	7.06631	7.06631	0.00160959	0.382598	0.0382576	0.973429	1.41728	0.0116958	TRUE	FALSE	FALSE	FALSE	FALSE	FALSE	FALSE	FALSE	NA	.	.	.
TRINITY_DN15532_c0_g2_i3 TRINITY_DN15532_c0_g2_i3	3.06072	3.29437	4.81558	4.81558	8.49e-05	4.3e-05	0.00633297	0.00746274	2.19839	2.1271	FALSE	FALSE	TRUE	FALSE	FALSE	FALSE	FALSE	FALSE	NA	Zinc finger protein CONSTANS-LIKE 5	PF06203.13^CCT^CCT motif^26-68^E:1e-18	KEGG:ath:AT5G57660
TRINITY_DN16098_c1_g1_i1 TRINITY_DN16098_c1_g1_i1	2.58703	1.10026	3.01284	3.01284	0.0396056	0.328799	0.224354	0.923728	0.649066	0.0344558	FALSE	FALSE	FALSE	FALSE	FALSE	FALSE	FALSE	FALSE	NA	.	.	.
TRINITY_DN21499_c2_g1_i5 TRINITY_DN21499_c2_g1_i5	1.34875	-0.128053	4.9151	4.9151	0.21199	0.927508	0.572941	1	0.24189	0	FALSE	FALSE	FALSE	FALSE	FALSE	FALSE	FALSE	FALSE	NA	.	.	.
TRINITY_DN21499_c2_g1_i4 TRINITY_DN21499_c2_g1_i4	1.23729	0.535517	6.37219	6.37219	0.000986043	0.0915391	0.0285582	0.531115	1.54427	0.274811	TRUE	FALSE	FALSE	FALSE	FALSE	FALSE	FALSE	FALSE	NA	.	.	.
TRINITY_DN15431_c4_g1_i2 TRINITY_DN15431_c4_g1_i2	0.756369	6.65005	2.22857	2.22857	0.543539	0.00408854	0.89888	0.117879	0.0462982	0.928565	FALSE	FALSE	FALSE	FALSE	FALSE	FALSE	FALSE	FALSE	NA	.	PF00564.23^PB1^PB1 domain^28-101^E:3.1e-21	.
TRINITY_DN19320_c0_g6_i1 TRINITY_DN19320_c0_g6_i1	0.677939	-0.621551	6.5845	6.5845	0.270667	0.351659	0.650073	0.945494	0.187038	-0.0243411	FALSE	FALSE	FALSE	FALSE	FALSE	FALSE	FALSE	FALSE	GO:00073894|GO:000875719|GO:000982519|GO:001005138|GO:001612626	24-methylenesterol C-methyltransferase 2	PF02353.19^CMAS^Mycolic acid cyclopropane synthetase^76-281^E:1.4e-14`PF01209.17^Ubie_methyltran^ubiE/COQ5 methyltransferase family^110-234^E:9.4e-11`PF13489.5^Methyltransf_23^Methyltransferase domain^121-228^E:1.2e-10`PF13847.5^Methyltransf_31^Methyltransferase domain^124-233^E:6.8e-16`PF13649.5^Methyltransf_25^Methyltransferase domain^127-221^E:1.6e-18`PF08241.11^Methyltransf_11^Methyltransfera…	KEGG:ath:AT1G20330`KO:K08242
TRINITY_DN19198_c2_g2_i2 TRINITY_DN19198_c2_g2_i2	0.457569	0.409264	2.65055	2.65055	0.751328	0.766144	1	1	0	0	FALSE	FALSE	FALSE	FALSE	FALSE	FALSE	FALSE	FALSE	NA	Putative late blight resistance protein homolog R1B-16	PF00931.21^NB-ARC^NB-ARC domain^161-439^E:1.9e-73	.
TRINITY_DN23458_c0_g4_i2 TRINITY_DN23458_c0_g4_i2	0.437568	0.349325	5.50156	5.50156	0.155299	0.249142	0.488203	0.837188	0.3114	0.077177	FALSE	FALSE	FALSE	FALSE	FALSE	FALSE	FALSE	FALSE	GO:000218179|GO:0022625131	60S ribosomal protein L8	.	.
TRINITY_DN24743_c5_g1_i2 TRINITY_DN24743_c5_g1_i2	0.41738	0.145152	2.94219	2.94219	0.857462	0.950009	1	1	0	0	FALSE	FALSE	FALSE	FALSE	FALSE	FALSE	FALSE	FALSE	NA	Protein SUPPRESSOR OF MAX2 1 {ECO:0000303|PubMed:23893171}	PF07724.13^AAA_2^AAA domain (Cdc48 subfamily)^304-392^E:2.6e-05	KEGG:ath:AT5G57710
TRINITY_DN17432_c1_g1_i2 TRINITY_DN17432_c1_g1_i2	0.333236	0.161949	5.41484	5.41484	0.170386	0.494106	0.513156	1	0.289751	0	FALSE	FALSE	FALSE	FALSE	FALSE	FALSE	FALSE	FALSE	GO:0016192323	ADP-ribosylation factor 1	PF00025.20^Arf^ADP-ribosylation factor family^6-176^E:7.5e-77`PF09439.9^SRPRB^Signal recognition particle receptor beta subunit^16-152^E:6.9e-13`PF08477.12^Roc^Ras of Complex	Roc
TRINITY_DN16668_c0_g1_i3 TRINITY_DN16668_c0_g1_i3	0.294479	0.551475	2.86097	2.86097	0.824177	0.714214	1	1	0	0	FALSE	FALSE	FALSE	FALSE	FALSE	FALSE	FALSE	FALSE	NA	Adenylosuccinate lyase	PF00206.19^Lyase_1^Lyase^2-182^E:2.1e-40`PF08328.10^ASL_C^Adenylosuccinate lyase C-terminal^198-312^E:3.3e-52	KEGG:pae:PA2629`KO:K01756
TRINITY_DN20884_c0_g1_i10 TRINITY_DN20884_c0_g1_i10	0.266895	-0.342669	5.25835	5.25835	0.857705	0.780834	1	1	0	0	FALSE	FALSE	FALSE	FALSE	FALSE	FALSE	FALSE	FALSE	NA	Diacylglycerol kinase 7	PF00781.23^DAGK_cat^Diacylglycerol kinase catalytic domain^83-220^E:2.7e-25`PF00609.18^DAGK_acc^Diacylglycerol kinase accessory domain^276-451^E:4.7e-41	KEGG:ath:AT4G30340`KO:K00901
TRINITY_DN20354_c1_g3_i1 TRINITY_DN20354_c1_g3_i1	0.253268	-0.536192	2.30559	2.30559	0.731313	0.444905	0.99371	1	0.00274023	0	FALSE	FALSE	FALSE	FALSE	FALSE	FALSE	FALSE	FALSE	NA	.	.	.
TRINITY_DN22957_c1_g2_i3 TRINITY_DN22957_c1_g2_i3	0.217892	0	3.54141	3.54141	0.583057	1	0.921662	1	0.0354284	0	FALSE	FALSE	FALSE	FALSE	FALSE	FALSE	FALSE	FALSE	NA	Probable LRR receptor-like serine/threonine-protein kinase At4g20940	PF08263.11^LRRNT_2^Leucine rich repeat N-terminal domain^22-67^E:8.7e-10`PF13855.5^LRR_8^Leucine rich repeat^143-200^E:3.6e-07`PF00560.32^LRR_1^Leucine Rich Repeat^168-189^E:0.16`PF00560.32^LRR_1^Leucine Rich Repeat^293-309^E:1.3`PF13516.5^LRR_6^Leucine Rich repeat^293-307^E:1.2`PF13516.5^LRR_6^Leucine Rich repeat^362-378^E:0.47`PF13855.5^LRR_8^Leucine rich repeat^410-467^E:1.5e-07`PF13855.5^LRR_…	KEGG:ath:AT4G20940
TRINITY_DN15431_c4_g1_i3 TRINITY_DN15431_c4_g1_i3	0	-0.446447	3.26103	3.26103	1	0.304951	1	0.898868	0	-0.046304	FALSE	FALSE	FALSE	FALSE	FALSE	FALSE	FALSE	FALSE	NA	.	PF00564.23^PB1^PB1 domain^28-101^E:4.3e-21	.
TRINITY_DN22104_c1_g1_i3 TRINITY_DN22104_c1_g1_i3	0	1.78038	3.63347	3.63347	1	0.0272245	1	0.294522	0	0.530882	FALSE	FALSE	FALSE	FALSE	FALSE	FALSE	FALSE	FALSE	NA	ATP synthase delta chain	chloroplastic	PF00213.17^OSCP^ATP synthase delta (OSCP) subunit^91-226^E:4.7e-18
TRINITY_DN23239_c0_g2_i1 TRINITY_DN23239_c0_g2_i1	-0.092316	2.47651	5.56253	5.56253	0.942521	0.0833968	1	0.502992	0	0.298439	FALSE	FALSE	FALSE	FALSE	FALSE	FALSE	FALSE	FALSE	NA	Ribonuclease S-1	PF00445.17^Ribonuclease_T2^Ribonuclease T2 family^44-227^E:7.5e-27	.
TRINITY_DN22261_c1_g1_i1 TRINITY_DN22261_c1_g1_i1	-0.104069	-0.410769	5.56079	5.56079	0.681266	0.120765	0.975041	0.609238	-0.010977	-0.215213	FALSE	FALSE	FALSE	FALSE	FALSE	FALSE	FALSE	FALSE	NA	Ankyrin repeat-containing protein At5g02620	.	KEGG:ath:AT5G02620
TRINITY_DN24743_c5_g1_i1 TRINITY_DN24743_c5_g1_i1	-0.134712	0.051866	7.03028	7.03028	0.544399	0.814159	0.899372	1	-0.0460607	0	FALSE	FALSE	FALSE	FALSE	FALSE	FALSE	FALSE	FALSE	NA	Protein SUPPRESSOR OF MAX2 1 {ECO:0000303|PubMed:23893171}	PF07724.13^AAA_2^AAA domain (Cdc48 subfamily)^538-614^E:4.5e-05	KEGG:ath:AT5G57710
TRINITY_DN24743_c4_g3_i1 TRINITY_DN24743_c4_g3_i1	-0.224851	0.267679	3.17275	3.17275	0.694418	0.636855	0.981194	1	-0.00824502	0	FALSE	FALSE	FALSE	FALSE	FALSE	FALSE	FALSE	FALSE	GO:000984510|GO:001678717|GO:00195382|GO:00801678|GO:009035119	Protein SUPPRESSOR OF MAX2 1 {ECO:0000303|PubMed:23893171}	PF02861.19^Clp_N^Clp amino terminal domain	pathogenicity island component^26-52^E:0.49`PF02861.19^Clp_N^Clp amino terminal domain
TRINITY_DN15528_c2_g1_i2 TRINITY_DN15528_c2_g1_i2	-0.306736	0.373677	2.44866	2.44866	0.569885	0.489468	0.913776	1	-0.0391601	0	FALSE	FALSE	FALSE	FALSE	FALSE	FALSE	FALSE	FALSE	NA	Receptor-like cytosolic serine/threonine-protein kinase RBK2	PF00069.24^Pkinase^Protein kinase domain^1-88^E:6e-18`PF07714.16^Pkinase_Tyr^Protein tyrosine kinase^1-145^E:3.4e-17	KEGG:ath:AT3G05140
TRINITY_DN16098_c1_g1_i2 TRINITY_DN16098_c1_g1_i2	-0.457502	-0.0695487	4.5053	4.5053	0.105011	0.795177	0.391631	1	-0.407123	0	FALSE	FALSE	FALSE	FALSE	FALSE	FALSE	FALSE	FALSE	NA	Putative lipase C4A8.10	PF05057.13^DUF676^Putative serine esterase (DUF676)^101-333^E:9.7e-64	KEGG:spo:SPAC4A8.10
TRINITY_DN17140_c0_g4_i3 TRINITY_DN17140_c0_g4_i3	-0.492251	-0.0582136	5.6251	5.6251	0.241992	0.886505	0.612276	1	-0.213052	0	FALSE	FALSE	FALSE	FALSE	FALSE	FALSE	FALSE	FALSE	GO:004273234	Xylose isomerase	.	KEGG:ath:AT5G57655`KO:K01805
TRINITY_DN24010_c3_g3_i6 TRINITY_DN24010_c3_g3_i6	-0.596351	0.204983	3.23661	3.23661	0.76252	0.915679	1	1	0	0	FALSE	FALSE	FALSE	FALSE	FALSE	FALSE	FALSE	FALSE	NA	.	.	.
TRINITY_DN18945_c1_g2_i8 TRINITY_DN18945_c1_g2_i8	-0.658421	0.622475	4.2255	4.2255	0.570589	0.566416	0.9138	1	-0.0391491	0	FALSE	FALSE	FALSE	FALSE	FALSE	FALSE	FALSE	FALSE	NA	Phytochromobilin:ferredoxin oxidoreductase	chloroplastic	PF05996.11^Fe_bilin_red^Ferredoxin-dependent bilin reductase^1-170^E:6.2e-58
TRINITY_DN15431_c4_g1_i6 TRINITY_DN15431_c4_g1_i6	-0.673279	-2.41221	3.8455	3.8455	0.54349	0.0932914	0.89888	0.536089	-0.0462982	-0.270763	FALSE	FALSE	FALSE	FALSE	FALSE	FALSE	FALSE	FALSE	NA	.	PF00564.23^PB1^PB1 domain^28-101^E:4.3e-21	.
TRINITY_DN15431_c4_g1_i4 TRINITY_DN15431_c4_g1_i4	-0.768459	0.621141	2.25091	2.25091	0.474756	0.559924	0.848745	1	-0.071223	0	FALSE	FALSE	FALSE	FALSE	FALSE	FALSE	FALSE	FALSE	NA	.	PF00564.23^PB1^PB1 domain^2-42^E:1.6e-09	.
TRINITY_DN21152_c0_g3_i2 TRINITY_DN21152_c0_g3_i2	-0.906414	-0.264362	4.04543	4.04543	0.367868	0.783709	0.758289	1	-0.120165	0	FALSE	FALSE	FALSE	FALSE	FALSE	FALSE	FALSE	FALSE	GO:000436457|GO:000960719	Probable glutathione S-transferase	PF02798.19^GST_N^Glutathione S-transferase	N-terminal domain^3-75^E:2.8e-21`PF13417.5^GST_N_3^Glutathione S-transferase
TRINITY_DN25268_c3_g1_i5 TRINITY_DN25268_c3_g1_i5	-0.956004	-0.929246	4.26744	4.26744	0.35829	0.370212	0.74847	0.9614	-0.125825	-0.0170959	FALSE	FALSE	FALSE	FALSE	FALSE	FALSE	FALSE	FALSE	NA	Phosphoglucan	water dikinase	chloroplastic
TRINITY_DN17140_c0_g6_i3 TRINITY_DN17140_c0_g6_i3	-1.12407	0.0873642	3.84256	3.84256	0.457732	0.944765	0.835781	1	-0.0779072	0	FALSE	FALSE	FALSE	FALSE	FALSE	FALSE	FALSE	FALSE	GO:004273241	Xylose isomerase	.	KEGG:ath:AT5G57655`KO:K01805
TRINITY_DN20884_c0_g2_i1 TRINITY_DN20884_c0_g2_i1	-1.1245	-1.33063	5.26674	5.26674	0.000850962	0.000205996	0.026506	0.0222312	-1.57666	-1.65304	FALSE	FALSE	FALSE	FALSE	FALSE	TRUE	FALSE	FALSE	NA	Diacylglycerol kinase 7	PF00781.23^DAGK_cat^Diacylglycerol kinase catalytic domain^90-224^E:1.6e-26`PF00609.18^DAGK_acc^Diacylglycerol kinase accessory domain^281-458^E:1e-41	KEGG:ath:AT4G30340`KO:K00901
TRINITY_DN22407_c0_g2_i3 TRINITY_DN22407_c0_g2_i3	-1.12923	-0.304866	2.61165	2.61165	0.279208	0.762283	0.661987	1	-0.179151	0	FALSE	FALSE	FALSE	FALSE	FALSE	FALSE	FALSE	FALSE	NA	Putative disease resistance RPP13-like protein 1	PF00931.21^NB-ARC^NB-ARC domain^167-448^E:2.5e-73	KEGG:ath:AT3G14470
TRINITY_DN16704_c2_g1_i3 TRINITY_DN16704_c2_g1_i3	-1.55469	-1.00172	3.92495	3.92495	0.0336899	0.145656	0.202963	0.658401	-0.692584	-0.18151	FALSE	FALSE	FALSE	FALSE	FALSE	FALSE	FALSE	FALSE	NA	Preprotein translocase subunit SECY	chloroplastic	PF00344.19^SecY^SecY translocase^17-119^E:1.1e-27
TRINITY_DN20884_c0_g1_i2 TRINITY_DN20884_c0_g1_i2	-1.7839	6.45932	5.07622	5.07622	0.324458	0.0644614	0.71282	0.448021	-0.14702	0.348701	FALSE	FALSE	FALSE	FALSE	FALSE	FALSE	FALSE	FALSE	NA	Diacylglycerol kinase 7	PF00781.23^DAGK_cat^Diacylglycerol kinase catalytic domain^83-220^E:2.7e-25`PF00609.18^DAGK_acc^Diacylglycerol kinase accessory domain^276-451^E:4.7e-41	KEGG:ath:AT4G30340`KO:K00901
TRINITY_DN25268_c3_g1_i9 TRINITY_DN25268_c3_g1_i9	-1.84399	-1.38605	4.77771	4.77771	0.0874882	0.18222	0.350943	0.736614	-0.454764	-0.13276	FALSE	FALSE	FALSE	FALSE	FALSE	FALSE	FALSE	FALSE	NA	Phosphoglucan	water dikinase	chloroplastic
TRINITY_DN16704_c2_g1_i1 TRINITY_DN16704_c2_g1_i1	-1.90446	-0.845615	5.73179	5.73179	0.000336223	0.0494106	0.0148204	0.389586	-1.82914	-0.409396	FALSE	FALSE	FALSE	TRUE	FALSE	FALSE	FALSE	FALSE	GO:0010027113	Preprotein translocase subunit SCY1	chloroplastic	PF00344.19^SecY^SecY translocase^179-391^E:4e-60
TRINITY_DN18885_c2_g1_i5 TRINITY_DN18885_c2_g1_i5	-2.05038	-0.955382	2.41551	2.41551	0.0474455	0.311978	0.249257	0.906143	-0.603353	-0.0428034	FALSE	FALSE	FALSE	FALSE	FALSE	FALSE	FALSE	FALSE	GO:00058763|GO:00095243|GO:00510113	AUGMIN subunit 7 {ECO:0000303|PubMed:22505726}	PF06694.10^Plant_NMP1^Plant nuclear matrix protein 1 (NMP1)^6-324^E:7.2e-197	KEGG:ath:AT5G17620
TRINITY_DN17432_c1_g1_i3 TRINITY_DN17432_c1_g1_i3	-4.62161	-0.0779878	2.71331	2.71331	0.0640602	0.948468	0.29458	1	-0.530797	0	FALSE	FALSE	FALSE	FALSE	FALSE	FALSE	FALSE	FALSE	GO:000579515|GO:0016192321	ADP-ribosylation factor 3	.	KEGG:ath:AT2G24765`KO:K07942
TRINITY_DN21499_c2_g1_i3 TRINITY_DN21499_c2_g1_i3	-5.1398	-0.00864334	2.67186	2.67186	0.0264436	0.993686	0.175925	1	-0.754672	0	FALSE	FALSE	FALSE	FALSE	FALSE	FALSE	FALSE	FALSE	NA	.	.	.
TRINITY_DN23489_c3_g1_i2 TRINITY_DN23489_c3_g1_i2	-8.86221	0.260769	3.36836	3.36836	0.0110571	0.876206	0.112465	1	-0.948984	0	FALSE	FALSE	FALSE	FALSE	FALSE	FALSE	FALSE	FALSE	GO:000991139	Flowering locus K homology domain {ECO:0000303|PubMed:14593172}	.	KEGG:ath:AT3G04610`KO:K21444

## Sheet: Chr09QTL.txt.sorted.DA0_8
trxID	S._arc.logFC	S._lyc.logFC	S._arc.logCPM	S._lyc.logCPM	S._arc.PValue	S._lyc.PValue	S._arc.FDR	S._lyc.FDR	scoreS._arc	scoreS._lyc	arUp	lycUp	arlyc_UP	arDOWN	lycDOWN	arlyc_DOWN	arUp_lycDown	arDown_lycUp	GO	description_BLASTX_hit	Pfam	Kegg
TRINITY_DN20057_c1_g1_i2 TRINITY_DN20057_c1_g1_i2	12.0889	-0.741419	4.39321	4.39321	0.000207728	0.568553	0.0076571	0.887745	2.11594	-0.0517118	TRUE	FALSE	FALSE	FALSE	FALSE	FALSE	FALSE	FALSE	GO:000875760|GO:003225951	Probable methyltransferase PMT8	PF03141.15^Methyltransf_29^Putative S-adenosyl-L-methionine-dependent methyltransferase^96-605^E:5e-230`PF08241.11^Methyltransf_11^Methyltransferase domain^224-317^E:5.5e-06	KEGG:ath:AT1G04430
TRINITY_DN22806_c1_g1_i2 TRINITY_DN22806_c1_g1_i2	10.5282	-0.742652	4.34723	4.34723	0.0343762	0.7676	0.198229	0.987002	0.702832	-0.00568197	FALSE	FALSE	FALSE	FALSE	FALSE	FALSE	FALSE	FALSE	NA	TOM1-like protein 6 {ECO:0000305}	PF03127.13^GAT^GAT domain^32-104^E:3.9e-17	KEGG:ath:AT2G38410
TRINITY_DN22720_c0_g2_i1 TRINITY_DN22720_c0_g2_i1	10.342	1.25362	3.04506	3.04506	0.00180473	0.432337	0.032947	0.780715	1.48218	0.107507	TRUE	FALSE	FALSE	FALSE	FALSE	FALSE	FALSE	FALSE	NA	UV-B-induced protein At3g17800	chloroplastic {ECO:0000305}	.
TRINITY_DN24982_c1_g1_i5 TRINITY_DN24982_c1_g1_i5	10.0604	1.3427	4.18714	4.18714	0.000115859	0.214943	0.00544255	0.534288	2.2642	0.272224	TRUE	FALSE	FALSE	FALSE	FALSE	FALSE	FALSE	FALSE	NA	Tuberculostearic acid methyltransferase UfaA1 {ECO:0000305}	PF01266.23^DAO^FAD dependent oxidoreductase^2-39^E:5.6e-07`PF00890.23^FAD_binding_2^FAD binding domain^3-39^E:1.8e-06`PF13450.5^NAD_binding_8^NAD(P)-binding Rossmann-like domain^5-71^E:9e-19`PF01593.23^Amino_oxidase^Flavin containing amine oxidoreductase^10-269^E:3.8e-19`PF02353.19^CMAS^Mycolic acid cyclopropane synthetase^570-681^E:7.6e-38`PF13649.5^Methyltransf_25^Methyltransferase domain^633-6…	KEGG:mtu:Rv0447c`KEGG:mtv:RVBD_0447c`KO:K00574
TRINITY_DN25138_c1_g1_i2 TRINITY_DN25138_c1_g1_i2	9.60289	0.788957	3.58015	3.58015	0.00237452	0.582287	0.0391649	0.896223	1.4071	0.047584	TRUE	FALSE	FALSE	FALSE	FALSE	FALSE	FALSE	FALSE	NA	E3 ubiquitin-protein ligase PRT6 {ECO:0000305}	.	KEGG:ath:AT5G02310
TRINITY_DN18400_c2_g1_i3 TRINITY_DN18400_c2_g1_i3	9.36147	-1.96449	5.34458	5.34458	0.00890201	0.257231	0.0900408	0.595977	1.04556	-0.224771	TRUE	FALSE	FALSE	FALSE	FALSE	FALSE	FALSE	FALSE	GO:001649188	Aldo-keto reductase family 4 member C10	PF00248.20^Aldo_ket_red^Aldo/keto reductase family^21-285^E:4.5e-51	KEGG:ath:AT2G37790
TRINITY_DN18400_c2_g1_i5 TRINITY_DN18400_c2_g1_i5	9.23818	0.4612	5.08478	5.08478	0.00788194	0.817821	0.0842978	1	1.07418	0	TRUE	FALSE	FALSE	FALSE	FALSE	FALSE	FALSE	FALSE	GO:001649186	Aldo-keto reductase family 4 member C10	PF00248.20^Aldo_ket_red^Aldo/keto reductase family^21-285^E:4.5e-51	KEGG:ath:AT2G37790
TRINITY_DN14854_c1_g1_i1 TRINITY_DN14854_c1_g1_i1	8.86675	-0.831242	5.69273	5.69273	0.00373199	0.607144	0.0521953	0.911572	1.28237	-0.0402088	TRUE	FALSE	FALSE	FALSE	FALSE	FALSE	FALSE	FALSE	NA	Mitogen-activated protein kinase kinase kinase 1	PF00069.24^Pkinase^Protein kinase domain^328-581^E:2.6e-70`PF07714.16^Pkinase_Tyr^Protein tyrosine kinase^332-577^E:3.8e-48`PF14531.5^Kinase-like^Kinase-like^431-530^E:1.9e-06	KEGG:ath:AT4G08500`KO:K13414
TRINITY_DN17371_c2_g2_i4 TRINITY_DN17371_c2_g2_i4	8.27097	0.874866	2.69681	2.69681	4.6e-07	0.0782496	0.000139808	0.287422	3.85447	0.541479	TRUE	FALSE	FALSE	FALSE	FALSE	FALSE	FALSE	FALSE	NA	E3 ubiquitin-protein ligase RGLG3 {ECO:0000305}	PF07002.15^Copine^Copine^2-57^E:2.1e-10`PF13920.5^zf-C3HC4_3^Zinc finger	C3HC4 type (RING finger)^101-142^E:1.6e-10`PF00097.24^zf-C3HC4^Zinc finger
TRINITY_DN19658_c0_g1_i8 TRINITY_DN19658_c0_g1_i8	8.17166	-0.517018	5.30722	5.30722	0.000531178	0.561568	0.0147378	0.882466	1.83157	-0.0543023	TRUE	FALSE	FALSE	FALSE	FALSE	FALSE	FALSE	FALSE	NA	.	.	.
TRINITY_DN22951_c1_g2_i2 TRINITY_DN22951_c1_g2_i2	8.15024	-0.374857	10.8684	10.8684	1.4e-10	0.329145	1.23e-06	0.679153	5.90904	-0.168032	TRUE	FALSE	FALSE	FALSE	FALSE	FALSE	FALSE	FALSE	GO:000486729|GO:0009611284	Wound-induced proteinase inhibitor 1	PF00280.17^potato_inhibit^Potato inhibitor I family^48-111^E:1e-19	KEGG:sly:543954
TRINITY_DN22951_c1_g1_i1 TRINITY_DN22951_c1_g1_i1	8.00788	0.886051	9.54806	9.54806	0.000100177	0.450008	0.0049053	0.795182	2.30933	0.0995337	TRUE	FALSE	FALSE	FALSE	FALSE	FALSE	FALSE	FALSE	GO:000486724|GO:0009611279	Wound-induced proteinase inhibitor 1	PF00280.17^potato_inhibit^Potato inhibitor I family^48-111^E:1.9e-23	.
TRINITY_DN15573_c1_g1_i1 TRINITY_DN15573_c1_g1_i1	7.54619	4.72613	8.35462	8.35462	0.000299433	0.00479761	0.0100007	0.0500823	1.99997	1.30032	FALSE	FALSE	TRUE	FALSE	FALSE	FALSE	FALSE	FALSE	GO:000486719|GO:0009611260	Wound-induced proteinase inhibitor 1	PF00280.17^potato_inhibit^Potato inhibitor I family^50-112^E:6.1e-22	KEGG:sly:543954
TRINITY_DN19268_c1_g1_i9 TRINITY_DN19268_c1_g1_i9	7.44547	-0.781064	2.67637	2.67637	0.00223791	0.522321	0.0375073	0.855253	1.42588	-0.0679056	TRUE	FALSE	FALSE	FALSE	FALSE	FALSE	FALSE	FALSE	NA	TMV resistance protein N	.	.
TRINITY_DN24577_c1_g1_i14 TRINITY_DN24577_c1_g1_i14	7.41628	-0.186109	2.29995	2.29995	2.9e-05	0.795638	0.00213052	0.996305	2.67151	-0.00160787	TRUE	FALSE	FALSE	FALSE	FALSE	FALSE	FALSE	FALSE	NA	Putative ribonuclease H protein At1g65750	.	.
TRINITY_DN16271_c0_g1_i12 TRINITY_DN16271_c0_g1_i12	7.36674	-0.325761	6.0633	6.0633	0.000632521	0.673459	0.0164473	0.943455	1.78391	-0.0252788	TRUE	FALSE	FALSE	FALSE	FALSE	FALSE	FALSE	FALSE	GO:000609990|GO:000610847|GO:00300607	Malate dehydrogenase	PF00056.22^Ldh_1_N^lactate/malate dehydrogenase	NAD binding domain^1-139^E:6.6e-30`PF02866.17^Ldh_1_C^lactate/malate dehydrogenase
TRINITY_DN20742_c0_g1_i3 TRINITY_DN20742_c0_g1_i3	7.18382	-0.536393	5.55185	5.55185	0.00460152	0.618501	0.059781	0.917276	1.22344	-0.0375	TRUE	FALSE	FALSE	FALSE	FALSE	FALSE	FALSE	FALSE	NA	Blue-light photoreceptor PHR2	PF00875.17^DNA_photolyase^DNA photolyase^118-276^E:3.8e-42	KEGG:ath:AT2G47590
TRINITY_DN22789_c0_g1_i1 TRINITY_DN22789_c0_g1_i1	7.05576	-2.38706	3.16223	3.16223	0.0234806	0.189722	0.157528	0.494539	0.802642	-0.305799	FALSE	FALSE	FALSE	FALSE	FALSE	FALSE	FALSE	FALSE	GO:0005215108|GO:000682812|GO:000683997|GO:00165302|GO:0022857147|GO:19015625	Mitochondrial carrier protein MTM1	PF00153.26^Mito_carr^Mitochondrial carrier protein^38-86^E:1.2e-08`PF00153.26^Mito_carr^Mitochondrial carrier protein^97-149^E:2.9e-07	KEGG:ath:AT4G27940`KO:K15119
TRINITY_DN22951_c1_g3_i1 TRINITY_DN22951_c1_g3_i1	6.92486	7.54643	9.19643	9.19643	1.78e-05	9.16e-06	0.00157192	0.000798778	2.80357	3.09757	FALSE	FALSE	TRUE	FALSE	FALSE	FALSE	FALSE	FALSE	NA	Wound-induced proteinase inhibitor 1	.	KEGG:sly:543954
TRINITY_DN22951_c1_g3_i5 TRINITY_DN22951_c1_g3_i5	6.85746	0.360505	8.89287	8.89287	4.12e-07	0.580538	0.000131838	0.895353	3.87996	0.0480057	TRUE	FALSE	FALSE	FALSE	FALSE	FALSE	FALSE	FALSE	NA	Proteinase inhibitor I-B	.	.
TRINITY_DN16252_c1_g2_i2 TRINITY_DN16252_c1_g2_i2	6.73824	0.097991	2.64614	2.64614	0.00245173	0.92949	0.039989	1	1.39806	0	TRUE	FALSE	FALSE	FALSE	FALSE	FALSE	FALSE	FALSE	GO:000010528	Imidazoleglycerol-phosphate dehydratase	PF00475.17^IGPD^Imidazoleglycerol-phosphate dehydratase^122-264^E:5.9e-65	.
TRINITY_DN21106_c0_g1_i8 TRINITY_DN21106_c0_g1_i8	6.73546	0.231968	3.22785	3.22785	0.0195815	0.879032	0.141516	1	0.849195	0	FALSE	FALSE	FALSE	FALSE	FALSE	FALSE	FALSE	FALSE	NA	.	.	.
TRINITY_DN25213_c0_g1_i1 TRINITY_DN25213_c0_g1_i1	6.68038	0.519847	4.19586	4.19586	0.0166307	0.703824	0.128508	0.959242	0.891069	0.0180717	FALSE	FALSE	FALSE	FALSE	FALSE	FALSE	FALSE	FALSE	GO:0000398380|GO:000097433|GO:0006508149|GO:000974926|GO:000987023|GO:001015434|GO:0010182119|GO:001020425|GO:0045087107|GO:0045892198|GO:0048364353|GO:0048366229|GO:004882533|GO:0050832284|GO:0071011149|GO:0071013122|GO:0080008118	Protein pleiotropic regulatory locus 1	PF00400.31^WD40^WD domain	G-beta repeat^163-200^E:2.6e-09`PF00400.31^WD40^WD domain
TRINITY_DN24287_c0_g2_i11 TRINITY_DN24287_c0_g2_i11	6.6699	0.799179	3.57907	3.57907	0.000104125	0.268641	0.00504514	0.611527	2.29713	0.213585	TRUE	FALSE	FALSE	FALSE	FALSE	FALSE	FALSE	FALSE	NA	Mechanosensitive ion channel protein 3	chloroplastic	PF00924.17^MS_channel^Mechanosensitive ion channel^2-156^E:1.4e-18
TRINITY_DN24369_c2_g2_i2 TRINITY_DN24369_c2_g2_i2	6.60825	0.843217	9.00929	9.00929	3.13e-05	0.374781	0.00221773	0.724889	2.65409	0.139728	TRUE	FALSE	FALSE	FALSE	FALSE	FALSE	FALSE	FALSE	GO:00048674|GO:00096117	Wound-induced proteinase inhibitor 1	.	.
TRINITY_DN16648_c1_g1_i1 TRINITY_DN16648_c1_g1_i1	6.52907	-0.434561	2.3237	2.3237	0.0105946	0.750195	0.0994905	0.979839	1.00222	-0.00884514	TRUE	FALSE	FALSE	FALSE	FALSE	FALSE	FALSE	FALSE	GO:000474369|GO:0016301399|GO:003095569	Pyruvate kinase isozyme A	chloroplastic	.
TRINITY_DN16016_c2_g2_i1 TRINITY_DN16016_c2_g2_i1	6.51127	2.84723	3.54764	3.54764	1.57e-07	8.01e-05	6.16e-05	0.00337325	4.21019	2.47195	FALSE	FALSE	TRUE	FALSE	FALSE	FALSE	FALSE	FALSE	GO:000598350|GO:001616113|GO:010222913	Beta-amylase 3	chloroplastic	PF01373.16^Glyco_hydro_14^Glycosyl hydrolase family 14^1-126^E:7.1e-54
TRINITY_DN22951_c1_g1_i2 TRINITY_DN22951_c1_g1_i2	6.46706	5.08974	6.22031	6.22031	0.00157744	0.0100215	0.0300312	0.0781431	1.52243	1.10711	FALSE	FALSE	TRUE	FALSE	FALSE	FALSE	FALSE	FALSE	GO:000486722|GO:0009611277	Wound-induced proteinase inhibitor 1	.	KEGG:sly:543954
TRINITY_DN15573_c1_g2_i1 TRINITY_DN15573_c1_g2_i1	6.45635	0.296965	9.20896	9.20896	2.75e-06	0.682568	0.000447429	0.947934	3.34928	0.0232218	TRUE	FALSE	FALSE	FALSE	FALSE	FALSE	FALSE	FALSE	GO:000486720|GO:0009611261	Wound-induced proteinase inhibitor 1	.	.
TRINITY_DN25138_c1_g1_i5 TRINITY_DN25138_c1_g1_i5	6.43129	-0.00044219	3.97379	3.97379	0.00207733	0.999701	0.0356696	1	1.4477	0	TRUE	FALSE	FALSE	FALSE	FALSE	FALSE	FALSE	FALSE	NA	E3 ubiquitin-protein ligase PRT6 {ECO:0000305}	.	KEGG:ath:AT5G02310
TRINITY_DN21628_c1_g1_i16 TRINITY_DN21628_c1_g1_i16	6.36502	-0.758629	4.58029	4.58029	0.0131832	0.518138	0.112613	0.851904	0.948413	-0.0696094	FALSE	FALSE	FALSE	FALSE	FALSE	FALSE	FALSE	FALSE	NA	Zinc finger A20 and AN1 domain-containing stress-associated protein 8	PF01754.15^zf-A20^A20-like zinc finger^16-39^E:1.3e-12`PF01428.15^zf-AN1^AN1-like Zinc finger^113-150^E:1.3e-09	KEGG:osa:4341520
TRINITY_DN18824_c0_g1_i6 TRINITY_DN18824_c0_g1_i6	6.24844	0.633881	5.59596	5.59596	0.00885046	0.515333	0.0898087	0.849818	1.04668	0.0706742	TRUE	FALSE	FALSE	FALSE	FALSE	FALSE	FALSE	FALSE	NA	Transcription factor UNE12	PF00010.25^HLH^Helix-loop-helix DNA-binding domain^153-197^E:1.9e-07`PF00010.25^HLH^Helix-loop-helix DNA-binding domain^208-247^E:0.00011	KEGG:ath:AT4G02590
TRINITY_DN14727_c2_g1_i10 TRINITY_DN14727_c2_g1_i10	5.92638	0.72153	3.23457	3.23457	0.000796836	0.49176	0.0192954	0.83027	1.71455	0.0807808	TRUE	FALSE	FALSE	FALSE	FALSE	FALSE	FALSE	FALSE	NA	Translin-associated protein X	PF01997.15^Translin^Translin family^33-231^E:7.3e-58	KEGG:mcf:101866421
TRINITY_DN25132_c2_g1_i11 TRINITY_DN25132_c2_g1_i11	5.74827	-0.761144	4.42557	4.42557	0.0240367	0.530615	0.159317	0.860219	0.797739	-0.065391	FALSE	FALSE	FALSE	FALSE	FALSE	FALSE	FALSE	FALSE	GO:003509173	Tubby-like F-box protein 6	PF01167.17^Tub^Tub family^4-146^E:2.1e-48	KEGG:osa:4332845
TRINITY_DN19536_c2_g2_i5 TRINITY_DN19536_c2_g2_i5	5.49895	2.59875	10.907	10.907	3.37e-08	4.58e-05	2.69e-05	0.00233898	4.57097	2.63097	FALSE	FALSE	TRUE	FALSE	FALSE	FALSE	FALSE	FALSE	NA	Wound-induced proteinase inhibitor 1	PF00280.17^potato_inhibit^Potato inhibitor I family^66-128^E:7.5e-21	.
TRINITY_DN24421_c1_g1_i11 TRINITY_DN24421_c1_g1_i11	5.47085	-0.139387	4.06911	4.06911	0.0193186	0.898327	0.14045	1	0.852478	0	FALSE	FALSE	FALSE	FALSE	FALSE	FALSE	FALSE	FALSE	NA	Protein trichome birefringence-like 8	PF07766.12^LETM1^LETM1-like protein^708-797^E:3.7e-10	KEGG:sce:YPR125W
TRINITY_DN17713_c2_g2_i4 TRINITY_DN17713_c2_g2_i4	5.42828	-0.297498	2.43266	2.43266	0.0119906	0.78906	0.106587	0.99386	0.972296	-0.00267477	FALSE	FALSE	FALSE	FALSE	FALSE	FALSE	FALSE	FALSE	NA	.	.	.
TRINITY_DN22433_c2_g2_i2 TRINITY_DN22433_c2_g2_i2	5.33841	-0.110246	2.48299	2.48299	0.00957784	0.91854	0.0938376	1	1.02762	0	TRUE	FALSE	FALSE	FALSE	FALSE	FALSE	FALSE	FALSE	NA	.	.	.
TRINITY_DN23044_c0_g3_i9 TRINITY_DN23044_c0_g3_i9	5.32932	-0.576813	1.95975	1.95975	0.0266939	0.744771	0.169911	0.97708	0.769777	-0.01007	FALSE	FALSE	FALSE	FALSE	FALSE	FALSE	FALSE	FALSE	NA	MACPF domain-containing protein CAD1	PF01823.18^MACPF^MAC/Perforin domain^105-206^E:1.1e-13	KEGG:ath:AT1G29690
TRINITY_DN18664_c0_g1_i1 TRINITY_DN18664_c0_g1_i1	5.29115	0.531509	5.81263	5.81263	0.0106592	0.494167	0.0997854	0.832509	1.00093	0.0796113	TRUE	FALSE	FALSE	FALSE	FALSE	FALSE	FALSE	FALSE	NA	.	.	KEGG:ath:AT4G14300`KO:K14411
TRINITY_DN21366_c2_g1_i6 TRINITY_DN21366_c2_g1_i6	5.26974	0.0129178	4.46648	4.46648	0.0136811	0.992946	0.11473	1	0.940322	0	FALSE	FALSE	FALSE	FALSE	FALSE	FALSE	FALSE	FALSE	NA	Phospholipid-transporting ATPase 1 {ECO:0000303|PubMed:11148289}	PF13246.5^Cation_ATPase^Cation transport ATPase (P-type)^146-221^E:1.7e-07`PF16212.4^PhoLip_ATPase_C^Phospholipid-translocating P-type ATPase C-terminal^512-752^E:1.7e-76	KEGG:ath:AT5G04930`KO:K14802
TRINITY_DN16271_c0_g1_i18 TRINITY_DN16271_c0_g1_i18	5.26968	-0.815327	5.16003	5.16003	0.00748328	0.296815	0.0811989	0.648147	1.09045	-0.188327	TRUE	FALSE	FALSE	FALSE	FALSE	FALSE	FALSE	FALSE	GO:000609997|GO:000610854|GO:003006014	Malate dehydrogenase	PF00056.22^Ldh_1_N^lactate/malate dehydrogenase	NAD binding domain^6-127^E:5.9e-26
TRINITY_DN23665_c0_g3_i4 TRINITY_DN23665_c0_g3_i4	5.12652	0.367635	4.42618	4.42618	0.00311732	0.59721	0.0464522	0.905694	1.33299	0.0430187	TRUE	FALSE	FALSE	FALSE	FALSE	FALSE	FALSE	FALSE	GO:001020833|GO:001058445	Protein DEFECTIVE IN EXINE FORMATION 1 {ECO:0000303|PubMed:11743117}	PF13360.5^PQQ_2^PQQ-like domain^208-381^E:0.00012`PF13517.5^VCBS^Repeat domain in Vibrio	Colwellia
TRINITY_DN25206_c2_g2_i4 TRINITY_DN25206_c2_g2_i4	5.08732	0.706493	4.70829	4.70829	0.0178084	0.450949	0.134024	0.795927	0.872816	0.099127	FALSE	FALSE	FALSE	FALSE	FALSE	FALSE	FALSE	FALSE	NA	Putative GTP diphosphokinase RSH1	chloroplastic	PF04607.16^RelA_SpoT^Region found in RelA / SpoT proteins^18-99^E:6.4e-20`PF02824.20^TGS^TGS domain^170-229^E:1.9e-19
TRINITY_DN20113_c1_g1_i4 TRINITY_DN20113_c1_g1_i4	4.94806	2.10186	3.08742	3.08742	0.0394433	0.282658	0.212498	0.629484	0.672646	0.201015	FALSE	FALSE	FALSE	FALSE	FALSE	FALSE	FALSE	FALSE	NA	.	PF04862.11^DUF642^Protein of unknown function (DUF642)^63-220^E:6.3e-65	.
TRINITY_DN14414_c0_g3_i1 TRINITY_DN14414_c0_g3_i1	4.66986	1.49699	3.19946	3.19946	4.41e-06	0.017427	0.000622181	0.111357	3.20608	0.953282	TRUE	FALSE	FALSE	FALSE	FALSE	FALSE	FALSE	FALSE	NA	Protein PHLOEM PROTEIN 2-LIKE A10	.	KEGG:ath:AT1G10150
TRINITY_DN24450_c0_g1_i1 TRINITY_DN24450_c0_g1_i1	4.64277	0.538143	4.23583	4.23583	0.0145532	0.69139	0.118559	0.95347	0.926064	0.020693	FALSE	FALSE	FALSE	FALSE	FALSE	FALSE	FALSE	FALSE	GO:003258050|GO:003332020|GO:004273217|GO:004804022|GO:007040321	UDP-glucuronic acid decarboxylase 1	PF04321.16^RmlD_sub_bind^RmlD substrate binding domain^121-376^E:1.3e-09`PF01370.20^Epimerase^NAD dependent epimerase/dehydratase family^123-355^E:3e-46`PF02719.14^Polysacc_synt_2^Polysaccharide biosynthesis protein^123-234^E:1.8e-06`PF01073.18^3Beta_HSD^3-beta hydroxysteroid dehydrogenase/isomerase family^124-275^E:3.3e-13`PF16363.4^GDP_Man_Dehyd^GDP-mannose 4	6 dehydratase^125-417^E:5.8e-59`PF07993.11^NAD_binding_4^Male sterility protein^178-290^E:1.4e-07
TRINITY_DN15819_c0_g1_i9 TRINITY_DN15819_c0_g1_i9	4.64035	0.438742	4.48822	4.48822	0.015186	0.590317	0.121237	0.901447	0.916366	0.0450598	FALSE	FALSE	FALSE	FALSE	FALSE	FALSE	FALSE	FALSE	NA	.	.	.
TRINITY_DN22282_c0_g1_i11 TRINITY_DN22282_c0_g1_i11	4.54114	2.25702	4.97689	4.97689	0.0791285	0.0698619	0.325876	0.267414	0.486947	0.572815	FALSE	FALSE	FALSE	FALSE	FALSE	FALSE	FALSE	FALSE	GO:001002062|GO:0043621189	Cell division protein FtsZ homolog 2-1	chloroplastic	PF00091.24^Tubulin^Tubulin/FtsZ family
TRINITY_DN19536_c2_g2_i1 TRINITY_DN19536_c2_g2_i1	4.53476	7.85806	5.88047	5.88047	1.95e-05	7e-08	0.00166615	3.52e-05	2.77829	4.45404	FALSE	FALSE	TRUE	FALSE	FALSE	FALSE	FALSE	FALSE	NA	Wound-induced proteinase inhibitor 1	.	KEGG:sly:543954
TRINITY_DN25127_c5_g1_i5 TRINITY_DN25127_c5_g1_i5	4.48599	-0.174822	2.15595	2.15595	0.00510678	0.826987	0.0640553	1	1.19345	0	TRUE	FALSE	FALSE	FALSE	FALSE	FALSE	FALSE	FALSE	NA	Ras-related protein RABE1a	PF00071.21^Ras^Ras family^1-114^E:2e-38`PF08477.12^Roc^Ras of Complex	Roc
TRINITY_DN24961_c0_g1_i3 TRINITY_DN24961_c0_g1_i3	4.4516	0.0566394	2.82604	2.82604	0.0549506	0.964484	0.260298	1	0.58453	0	FALSE	FALSE	FALSE	FALSE	FALSE	FALSE	FALSE	FALSE	NA	.	.	.
TRINITY_DN19545_c2_g1_i6 TRINITY_DN19545_c2_g1_i6	4.33587	0.0031164	4.21841	4.21841	0.0619641	0.997663	0.28073	1	0.551711	0	FALSE	FALSE	FALSE	FALSE	FALSE	FALSE	FALSE	FALSE	NA	Heat stress transcription factor A-3	.	KEGG:osa:4329526`KO:K09419
TRINITY_DN16020_c0_g1_i1 TRINITY_DN16020_c0_g1_i1	4.32927	0.434806	4.20371	4.20371	0.0147519	0.574375	0.119185	0.891175	0.923778	0.0500369	FALSE	FALSE	FALSE	FALSE	FALSE	FALSE	FALSE	FALSE	GO:001985350|GO:0051287193	GDP-mannose 3	5-epimerase	PF01370.20^Epimerase^NAD dependent epimerase/dehydratase family^2-92^E:2.1e-14`PF16363.4^GDP_Man_Dehyd^GDP-mannose 4
TRINITY_DN21437_c0_g1_i1 TRINITY_DN21437_c0_g1_i1	4.32379	0.749351	3.89252	3.89252	5.65e-05	0.287331	0.00325581	0.635786	2.48734	0.196689	TRUE	FALSE	FALSE	FALSE	FALSE	FALSE	FALSE	FALSE	NA	Glutathione S-transferase U8	PF02798.19^GST_N^Glutathione S-transferase	N-terminal domain^8-81^E:2.4e-14`PF13417.5^GST_N_3^Glutathione S-transferase
TRINITY_DN17245_c0_g2_i3 TRINITY_DN17245_c0_g2_i3	4.31147	-0.727856	3.51799	3.51799	0.0263034	0.448874	0.168353	0.794302	0.773778	-0.100014	FALSE	FALSE	FALSE	FALSE	FALSE	FALSE	FALSE	FALSE	GO:000374733|GO:000641541|GO:0009658395|GO:0010027108|GO:001614926|GO:003254445|GO:0040008259	Peptide chain release factor APG3	chloroplastic {ECO:0000305}	PF03462.17^PCRF^PCRF domain^1-70^E:6.2e-29`PF00472.19^RF-1^RF-1 domain^77-187^E:1.4e-37
TRINITY_DN17698_c0_g2_i1 TRINITY_DN17698_c0_g2_i1	4.30179	2.23274	4.02883	4.02883	1.71e-08	1.35e-05	2.03e-05	0.00105024	4.69236	2.97871	FALSE	FALSE	TRUE	FALSE	FALSE	FALSE	FALSE	FALSE	NA	Auxin-induced in root cultures protein 12	PF04526.12^DUF568^Protein of unknown function (DUF568)^89-187^E:2.2e-32	KEGG:ath:AT3G07390
TRINITY_DN20025_c1_g1_i2 TRINITY_DN20025_c1_g1_i2	4.26557	0.312489	2.78199	2.78199	0.0492034	0.856913	0.243301	1	0.613856	0	FALSE	FALSE	FALSE	FALSE	FALSE	FALSE	FALSE	FALSE	GO:0009873171	Ethylene-responsive transcription factor-like protein At4g13040	.	KEGG:ath:AT4G13040
TRINITY_DN13000_c0_g1_i1 TRINITY_DN13000_c0_g1_i1	4.11244	0.610351	4.61387	4.61387	0.000377963	0.449232	0.0118541	0.794687	1.92613	0.0998041	TRUE	FALSE	FALSE	FALSE	FALSE	FALSE	FALSE	FALSE	NA	NADPH-dependent oxidoreductase 2-alkenal reductase {ECO:0000303|PubMed:16299173}	PF16884.4^ADH_N_2^N-terminal domain of oxidoreductase^6-122^E:2.2e-16`PF00107.25^ADH_zinc_N^Zinc-binding dehydrogenase^174-303^E:4.1e-22`PF13602.5^ADH_zinc_N_2^Zinc-binding dehydrogenase^206-346^E:1.5e-08	KEGG:ath:AT5G16970`KO:K08070
TRINITY_DN18688_c0_g1_i2 TRINITY_DN18688_c0_g1_i2	4.11161	0.156397	3.15793	3.15793	0.104325	0.907521	0.382723	1	0.417115	0	FALSE	FALSE	FALSE	FALSE	FALSE	FALSE	FALSE	FALSE	NA	Protein NETWORKED 1D {ECO:0000303|PubMed:22840520}	PF07765.11^KIP1^KIP1-like protein^14-87^E:4.6e-37	KEGG:ath:AT1G03080
TRINITY_DN16200_c2_g1_i1 TRINITY_DN16200_c2_g1_i1	3.96812	2.48031	3.8856	3.8856	0.00260576	0.0281949	0.0417591	0.152004	1.37925	0.818146	TRUE	FALSE	FALSE	FALSE	FALSE	FALSE	FALSE	FALSE	NA	Probable sodium/metabolite cotransporter BASS3	chloroplastic	PF01758.15^SBF^Sodium Bile acid symporter family^155-333^E:2.2e-32
TRINITY_DN19507_c2_g1_i1 TRINITY_DN19507_c2_g1_i1	3.96656	-0.549601	2.78616	2.78616	0.0111957	0.579647	0.102477	0.894357	0.989372	-0.048489	FALSE	FALSE	FALSE	FALSE	FALSE	FALSE	FALSE	FALSE	NA	Non-specific lipid transfer protein GPI-anchored 1	.	KEGG:ath:AT1G27950
TRINITY_DN16145_c0_g2_i2 TRINITY_DN16145_c0_g2_i2	3.96237	-0.970221	3.01294	3.01294	0.0524181	0.477149	0.253131	0.816902	0.596654	-0.08783	FALSE	FALSE	FALSE	FALSE	FALSE	FALSE	FALSE	FALSE	NA	C-factor	PF00106.24^adh_short^short chain dehydrogenase^30-86^E:6.4e-08	.
TRINITY_DN23456_c1_g2_i2 TRINITY_DN23456_c1_g2_i2	3.92343	-0.0292654	2.16017	2.16017	0.0687433	0.98055	0.299095	1	0.52419	0	FALSE	FALSE	FALSE	FALSE	FALSE	FALSE	FALSE	FALSE	NA	DEAD-box ATP-dependent RNA helicase 13	PF00271.30^Helicase_C^Helicase conserved C-terminal domain^2-55^E:3.4e-17	KEGG:osa:4336370`KO:K14805
TRINITY_DN18337_c3_g1_i4 TRINITY_DN18337_c3_g1_i4	3.89418	3.00443	3.93041	3.93041	0.00606095	0.0214883	0.0710348	0.126726	1.14853	0.897136	TRUE	FALSE	FALSE	FALSE	FALSE	FALSE	FALSE	FALSE	NA	Protein NRT1/ PTR FAMILY 5.7	PF07690.15^MFS_1^Major Facilitator Superfamily^60-508^E:2.8e-12`PF00854.20^PTR2^POT family^110-526^E:1.6e-93	KEGG:ath:AT3G53960
TRINITY_DN25225_c1_g1_i4 TRINITY_DN25225_c1_g1_i4	3.87822	1.33097	4.7195	4.7195	0.0153062	0.31258	0.121966	0.665165	0.913762	0.17707	FALSE	FALSE	FALSE	FALSE	FALSE	FALSE	FALSE	FALSE	NA	.	.	.
TRINITY_DN24612_c0_g1_i12 TRINITY_DN24612_c0_g1_i12	3.84173	1.5396	3.82021	3.82021	0.0356396	0.0960424	0.200756	0.327435	0.697331	0.484874	FALSE	FALSE	FALSE	FALSE	FALSE	FALSE	FALSE	FALSE	GO:00313072|GO:00322642|GO:004323117|GO:00434242	AMP deaminase {ECO:0000303|PubMed:15918887}	PF00962.21^A_deaminase^Adenosine/AMP deaminase^39-308^E:1.6e-100	KEGG:ath:AT2G38280`KO:K01490
TRINITY_DN22217_c3_g2_i9 TRINITY_DN22217_c3_g2_i9	3.77785	0.35665	3.10771	3.10771	0.0119002	0.763634	0.106243	0.984973	0.9737	0.00657546	FALSE	FALSE	FALSE	FALSE	FALSE	FALSE	FALSE	FALSE	NA	Protein MICRORCHIDIA 1 {ECO:0000303|PubMed:22555433}	.	KEGG:ath:AT4G36290
TRINITY_DN25074_c2_g2_i18 TRINITY_DN25074_c2_g2_i18	3.76251	2.16822	3.6454	3.6454	0.0145499	0.104313	0.118559	0.344856	0.926064	0.462362	FALSE	FALSE	FALSE	FALSE	FALSE	FALSE	FALSE	FALSE	NA	Probable sucrose-phosphate synthase 4	PF00534.19^Glycos_transf_1^Glycosyl transferases group 1^101-274^E:1.9e-27`PF13692.5^Glyco_trans_1_4^Glycosyl transferases group 1^105-262^E:9.9e-15`PF05116.12^S6PP^Sucrose-6F-phosphate phosphohydrolase^399-602^E:4.8e-22	KEGG:ath:AT4G10120`KO:K00696
TRINITY_DN16200_c2_g1_i5 TRINITY_DN16200_c2_g1_i5	3.75748	1.99898	4.36203	4.36203	0.0157707	0.139241	0.124315	0.412901	0.905476	0.384154	FALSE	FALSE	FALSE	FALSE	FALSE	FALSE	FALSE	FALSE	NA	Probable sodium/metabolite cotransporter BASS3	chloroplastic	PF01758.15^SBF^Sodium Bile acid symporter family^168-346^E:2.3e-32
TRINITY_DN14772_c0_g1_i2 TRINITY_DN14772_c0_g1_i2	3.69385	2.6487	3.28669	3.28669	0.00307645	0.0176147	0.0461708	0.112032	1.33563	0.950659	TRUE	FALSE	FALSE	FALSE	FALSE	FALSE	FALSE	FALSE	NA	Cold-responsive protein kinase 1 {ECO:0000303|PubMed:28344081}	PF00069.24^Pkinase^Protein kinase domain^46-312^E:1.3e-46`PF07714.16^Pkinase_Tyr^Protein tyrosine kinase^48-315^E:3.2e-46	KEGG:ath:AT1G16670
TRINITY_DN24696_c3_g3_i1 TRINITY_DN24696_c3_g3_i1	3.65795	0.332383	4.25294	4.25294	0.171671	0.884752	0.514077	1	0.288972	0	FALSE	FALSE	FALSE	FALSE	FALSE	FALSE	FALSE	FALSE	NA	Transcriptional corepressor LEUNIG_HOMOLOG	PF00400.31^WD40^WD domain	G-beta repeat^165-192^E:0.00035`PF00400.31^WD40^WD domain
TRINITY_DN17406_c0_g1_i1 TRINITY_DN17406_c0_g1_i1	3.63335	1.08113	5.29888	5.29888	0.00668475	0.316554	0.0759521	0.670057	1.11946	0.173888	TRUE	FALSE	FALSE	FALSE	FALSE	FALSE	FALSE	FALSE	NA	Probable WRKY transcription factor 70	PF03106.14^WRKY^WRKY DNA -binding domain^126-186^E:1.1e-22	KEGG:ath:AT3G56400
TRINITY_DN18170_c1_g1_i1 TRINITY_DN18170_c1_g1_i1	3.61758	3.57419	3.22805	3.22805	5.43e-05	5.91e-05	0.00320171	0.00280265	2.49462	2.55243	FALSE	FALSE	TRUE	FALSE	FALSE	FALSE	FALSE	FALSE	GO:000961124|GO:00097516|GO:000975353|GO:00425383|GO:00429373|GO:00429383|GO:00429393	Protein NRT1/ PTR FAMILY 5.2	PF00854.20^PTR2^POT family^105-533^E:3.2e-104	KEGG:ath:AT5G46050
TRINITY_DN18099_c0_g2_i1 TRINITY_DN18099_c0_g2_i1	3.55067	-0.0525612	3.58628	3.58628	0.0100774	0.961166	0.0968034	1	1.01411	0	TRUE	FALSE	FALSE	FALSE	FALSE	FALSE	FALSE	FALSE	NA	Protein PHOSPHATE STARVATION RESPONSE 1 {ECO:0000303|PubMed:11511543}	PF00249.30^Myb_DNA-binding^Myb-like DNA-binding domain^252-303^E:5.5e-11	KEGG:ath:AT5G29000
TRINITY_DN24663_c1_g5_i2 TRINITY_DN24663_c1_g5_i2	3.54718	-0.0276147	4.16076	4.16076	0.0515656	0.973136	0.251037	1	0.600262	0	FALSE	FALSE	FALSE	FALSE	FALSE	FALSE	FALSE	FALSE	NA	.	PF09420.9^Nop16^Ribosome biogenesis protein Nop16^5-76^E:3.7e-06`PF09420.9^Nop16^Ribosome biogenesis protein Nop16^96-183^E:6.4e-18	KEGG:pno:SNOG_10809`KO:K14839
TRINITY_DN16591_c3_g1_i1 TRINITY_DN16591_c3_g1_i1	3.50028	3.09031	4.36528	4.36528	0.000163464	0.000433747	0.00663323	0.00999982	2.17828	2.00001	FALSE	FALSE	TRUE	FALSE	FALSE	FALSE	FALSE	FALSE	NA	Probably inactive leucine-rich repeat receptor-like protein kinase At3g28040	PF08263.11^LRRNT_2^Leucine rich repeat N-terminal domain^31-70^E:5.5e-09`PF13855.5^LRR_8^Leucine rich repeat^99-158^E:2e-08`PF12799.6^LRR_4^Leucine Rich repeats (2 copies)^122-160^E:3.9e-06`PF13516.5^LRR_6^Leucine Rich repeat^194-210^E:1.7`PF13516.5^LRR_6^Leucine Rich repeat^222-235^E:0.78`PF00560.32^LRR_1^Leucine Rich Repeat^223-239^E:1.4`PF13516.5^LRR_6^Leucine Rich repeat^268-284^E:0.2`PF13855…	KEGG:ath:AT3G28040
TRINITY_DN24982_c1_g4_i2 TRINITY_DN24982_c1_g4_i2	3.43678	0.615921	3.86648	3.86648	0.0299295	0.406767	0.181413	0.756452	0.741331	0.121218	FALSE	FALSE	FALSE	FALSE	FALSE	FALSE	FALSE	FALSE	NA	.	.	.
TRINITY_DN17718_c6_g2_i9 TRINITY_DN17718_c6_g2_i9	3.41357	1.14132	4.00365	4.00365	0.000200784	0.091926	0.00750895	0.318783	2.12442	0.496505	TRUE	FALSE	FALSE	FALSE	FALSE	FALSE	FALSE	FALSE	NA	Tuberculostearic acid methyltransferase UfaA1 {ECO:0000305}	PF02353.19^CMAS^Mycolic acid cyclopropane synthetase^1-203^E:4.2e-53`PF13649.5^Methyltransf_25^Methyltransferase domain^1-93^E:1.5e-09`PF08241.11^Methyltransf_11^Methyltransferase domain^1-97^E:1e-08`PF08242.11^Methyltransf_12^Methyltransferase domain^1-95^E:5.2e-07`PF13847.5^Methyltransf_31^Methyltransferase domain^3-101^E:1.4e-06	KEGG:mtu:Rv0447c`KEGG:mtv:RVBD_0447c`KO:K00574
TRINITY_DN16206_c3_g1_i10 TRINITY_DN16206_c3_g1_i10	3.39843	0.438673	4.0273	4.0273	0.00211201	0.458984	0.0360774	0.802787	1.44276	0.0953994	TRUE	FALSE	FALSE	FALSE	FALSE	FALSE	FALSE	FALSE	GO:000406918|GO:000610318|GO:000653118|GO:000653643|GO:000905820|GO:000950189	Aspartate aminotransferase	chloroplastic	PF00155.20^Aminotran_1_2^Aminotransferase class I and II^88-234^E:2e-30
TRINITY_DN20335_c2_g1_i5 TRINITY_DN20335_c2_g1_i5	3.39363	1.12882	3.0638	3.0638	0.047435	0.403681	0.238797	0.753449	0.621971	0.122946	FALSE	FALSE	FALSE	FALSE	FALSE	FALSE	FALSE	FALSE	NA	Probable LRR receptor-like serine/threonine-protein kinase At1g67720	PF07714.16^Pkinase_Tyr^Protein tyrosine kinase^1-128^E:2.1e-24`PF00069.24^Pkinase^Protein kinase domain^27-193^E:1.4e-25	KEGG:ath:AT1G67720
TRINITY_DN19166_c4_g1_i1 TRINITY_DN19166_c4_g1_i1	3.37288	6.41034	8.96014	8.96014	0.0183854	0.000584374	0.136338	0.0122116	0.865384	1.91323	FALSE	TRUE	FALSE	FALSE	FALSE	FALSE	FALSE	FALSE	NA	Aspartic protease inhibitor 1	PF00197.17^Kunitz_legume^Trypsin and protease inhibitor^42-218^E:7.9e-34	.
TRINITY_DN20656_c2_g1_i6 TRINITY_DN20656_c2_g1_i6	3.3457	-0.637686	2.9193	2.9193	0.00882327	0.461321	0.0896445	0.804452	1.04748	-0.0945	TRUE	FALSE	FALSE	FALSE	FALSE	FALSE	FALSE	FALSE	GO:0004842223|GO:0009585111|GO:0048366145|GO:004857337	Phytochrome A-associated F-box protein	.	KEGG:ath:AT4G02440
TRINITY_DN24058_c3_g1_i1 TRINITY_DN24058_c3_g1_i1	3.32013	2.90909	4.49928	4.49928	0.00120825	0.0029247	0.0251577	0.0357758	1.59933	1.44641	FALSE	FALSE	TRUE	FALSE	FALSE	FALSE	FALSE	FALSE	GO:000598661|GO:001615748	Probable sucrose-phosphate synthase 2	PF00862.18^Sucrose_synth^Sucrose synthase^48-314^E:1.7e-10`PF00534.19^Glycos_transf_1^Glycosyl transferases group 1^356-529^E:9e-27`PF13692.5^Glyco_trans_1_4^Glycosyl transferases group 1^361-517^E:3.4e-15`PF05116.12^S6PP^Sucrose-6F-phosphate phosphohydrolase^688-890^E:6.6e-15	.
TRINITY_DN21507_c3_g1_i4 TRINITY_DN21507_c3_g1_i4	3.31395	0.686528	2.24179	2.24179	0.0018117	0.397108	0.032996	0.746443	1.48154	0.127003	TRUE	FALSE	FALSE	FALSE	FALSE	FALSE	FALSE	FALSE	NA	Transcription factor bHLH128	PF00010.25^HLH^Helix-loop-helix DNA-binding domain^322-367^E:2.9e-08	KEGG:ath:AT1G05805
TRINITY_DN17687_c0_g2_i3 TRINITY_DN17687_c0_g2_i3	3.2694	0.106349	3.75279	3.75279	0.0696318	0.936441	0.301203	1	0.52114	0	FALSE	FALSE	FALSE	FALSE	FALSE	FALSE	FALSE	FALSE	NA	Protein LOW PSII ACCUMULATION 1	chloroplastic	PF13432.5^TPR_16^Tetratricopeptide repeat^95-157^E:0.0017`PF11998.7^DUF3493^Protein of unknown function (DUF3493)^198-275^E:2.9e-25
TRINITY_DN13732_c0_g1_i2 TRINITY_DN13732_c0_g1_i2	3.22422	2.08673	4.31877	4.31877	1.23e-05	0.000529606	0.0012219	0.01134	2.91297	1.94539	FALSE	FALSE	TRUE	FALSE	FALSE	FALSE	FALSE	FALSE	NA	.	PF04862.11^DUF642^Protein of unknown function (DUF642)^1-117^E:7e-52`PF04862.11^DUF642^Protein of unknown function (DUF642)^129-295^E:3.9e-18	.
TRINITY_DN21404_c1_g2_i2 TRINITY_DN21404_c1_g2_i2	3.21156	2.17154	3.40871	3.40871	6.53e-05	0.00143292	0.00361331	0.0220785	2.44209	1.65603	FALSE	FALSE	TRUE	FALSE	FALSE	FALSE	FALSE	FALSE	NA	Probable linoleate 9S-lipoxygenase 5	PF01477.22^PLAT^PLAT/LH2 domain^72-169^E:3.2e-19`PF00305.18^Lipoxygenase^Lipoxygenase^183-340^E:7.2e-52	KEGG:sot:102577714`KO:K15718
TRINITY_DN17606_c2_g1_i3 TRINITY_DN17606_c2_g1_i3	3.2034	0.119327	2.62104	2.62104	0.0347971	0.767021	0.198239	0.987002	0.702811	0.00568197	FALSE	FALSE	FALSE	FALSE	FALSE	FALSE	FALSE	FALSE	NA	.	.	.
TRINITY_DN17087_c0_g2_i6 TRINITY_DN17087_c0_g2_i6	3.14483	2.35454	7.2036	7.2036	0.0226799	0.143944	0.155036	0.42187	0.809567	0.374821	FALSE	FALSE	FALSE	FALSE	FALSE	FALSE	FALSE	FALSE	NA	Polyneuridine-aldehyde esterase	PF12146.7^Hydrolase_4^Serine aminopeptidase	S33^10-130^E:4.4e-07`PF00561.19^Abhydrolase_1^alpha/beta hydrolase fold^12-120^E:1.2e-07`PF12697.6^Abhydrolase_6^Alpha/beta hydrolase family^14-253^E:5.5e-09
TRINITY_DN17403_c0_g1_i4 TRINITY_DN17403_c0_g1_i4	3.12566	-1.39113	4.92914	4.92914	0.0347971	0.0034574	0.198239	0.0401747	0.702811	-1.39605	FALSE	FALSE	FALSE	FALSE	TRUE	FALSE	FALSE	FALSE	NA	.	PF08241.11^Methyltransf_11^Methyltransferase domain^173-244^E:1.3e-10`PF01209.17^Ubie_methyltran^ubiE/COQ5 methyltransferase family^182-249^E:4e-05	.
TRINITY_DN15039_c3_g1_i4 TRINITY_DN15039_c3_g1_i4	3.12192	-0.367687	3.87568	3.87568	0.00895052	0.683057	0.0903338	0.948039	1.04415	-0.0231736	TRUE	FALSE	FALSE	FALSE	FALSE	FALSE	FALSE	FALSE	GO:000981724|GO:004803831	NAD(P)H-quinone oxidoreductase subunit N	chloroplastic {ECO:0000305}	PF11909.7^NdhN^NADH-quinone oxidoreductase cyanobacterial subunit N^109-235^E:4.9e-48
TRINITY_DN20821_c1_g1_i1 TRINITY_DN20821_c1_g1_i1	3.11766	-4.37941	6.67623	6.67623	0.242431	0.00154593	0.62022	0.0232917	0.207454	-1.6328	FALSE	FALSE	FALSE	FALSE	TRUE	FALSE	FALSE	FALSE	GO:004202615	Chaperonin CPN60-2	mitochondrial	PF00118.23^Cpn60_TCP1^TCP-1/cpn60 chaperonin family^3-414^E:1.7e-56
TRINITY_DN19239_c2_g3_i4 TRINITY_DN19239_c2_g3_i4	3.06537	0.128074	3.15245	3.15245	0.0399615	0.868009	0.214191	1	0.6692	0	FALSE	FALSE	FALSE	FALSE	FALSE	FALSE	FALSE	FALSE	GO:001698523|GO:004635520	Mannan endo-1	4-beta-mannosidase 3	.
TRINITY_DN24779_c2_g1_i15 TRINITY_DN24779_c2_g1_i15	3.0602	1.08355	2.68342	2.68342	0.0538565	0.226194	0.257229	0.551864	0.58968	0.258168	FALSE	FALSE	FALSE	FALSE	FALSE	FALSE	FALSE	FALSE	NA	Glutathione gamma-glutamylcysteinyltransferase 1	PF05023.13^Phytochelatin^Phytochelatin synthase^1-42^E:1.6e-16`PF09328.9^Phytochelatin_C^Domain of unknown function (DUF1984)^47-309^E:2.5e-123	.
TRINITY_DN23145_c1_g1_i7 TRINITY_DN23145_c1_g1_i7	3.00284	3.40656	2.96947	2.96947	0.197665	0.148611	0.557311	0.429438	0.253902	0.3671	FALSE	FALSE	FALSE	FALSE	FALSE	FALSE	FALSE	FALSE	GO:0003779206|GO:003003650|GO:004501037|GO:0051015130|GO:005101615	Formin-like protein 1	PF02181.22^FH2^Formin Homology 2 Domain^486-883^E:3e-118	KEGG:ath:AT3G25500
TRINITY_DN18131_c0_g2_i7 TRINITY_DN18131_c0_g2_i7	2.91636	-0.858613	5.81587	5.81587	9.47e-05	0.238516	0.00471697	0.570719	2.32634	-0.243578	TRUE	FALSE	FALSE	FALSE	FALSE	FALSE	FALSE	FALSE	NA	Cytochrome P450 71B37	PF00067.21^p450^Cytochrome P450^1-128^E:1.8e-36	KEGG:ath:AT3G26330
TRINITY_DN17847_c0_g1_i4 TRINITY_DN17847_c0_g1_i4	2.86601	0.0200737	2.26975	2.26975	0.160669	0.991013	0.494196	1	0.306101	0	FALSE	FALSE	FALSE	FALSE	FALSE	FALSE	FALSE	FALSE	NA	.	.	.
TRINITY_DN18097_c0_g1_i4 TRINITY_DN18097_c0_g1_i4	2.84964	4.50711	4.30965	4.30965	0.0342243	0.00411554	0.1976	0.0455548	0.704213	1.34147	FALSE	TRUE	FALSE	FALSE	FALSE	FALSE	FALSE	FALSE	NA	Protein OSB1	mitochondrial	PF00436.24^SSB^Single-strand binding protein family^89-182^E:4.3e-19
TRINITY_DN18341_c1_g2_i1 TRINITY_DN18341_c1_g2_i1	2.83356	3.82671	6.22194	6.22194	7.48e-08	2.85e-09	3.93e-05	9.4e-06	4.40568	5.02687	FALSE	FALSE	TRUE	FALSE	FALSE	FALSE	FALSE	FALSE	NA	Stem-specific protein TSJT1	PF12481.7^DUF3700^Aluminium induced protein^1-132^E:5e-71`PF13537.5^GATase_7^Glutamine amidotransferase domain^27-74^E:1.4e-06	.
TRINITY_DN15335_c1_g1_i7 TRINITY_DN15335_c1_g1_i7	2.82099	1.39455	2.56505	2.56505	0.0760382	0.33559	0.317908	0.685536	0.497699	0.16397	FALSE	FALSE	FALSE	FALSE	FALSE	FALSE	FALSE	FALSE	NA	Magnesium transporter MRS2-I	PF01442.17^Apolipoprotein^Apolipoprotein A1/A4/E domain^146-273^E:0.11`PF01442.17^Apolipoprotein^Apolipoprotein A1/A4/E domain^147-203^E:0.94	KEGG:ath:AT5G09690`KO:K16075
TRINITY_DN13227_c1_g1_i2 TRINITY_DN13227_c1_g1_i2	2.81691	0.172594	3.09484	3.09484	0.0848183	0.83395	0.336935	1	0.472454	0	FALSE	FALSE	FALSE	FALSE	FALSE	FALSE	FALSE	FALSE	NA	.	.	.
TRINITY_DN18355_c1_g1_i4 TRINITY_DN18355_c1_g1_i4	2.81124	4.32245	4.2767	4.2767	0.026853	0.00271163	0.170595	0.0340449	0.768032	1.46795	FALSE	TRUE	FALSE	FALSE	FALSE	FALSE	FALSE	FALSE	GO:005066083	2-methylacyl-CoA dehydrogenase	mitochondrial	PF02771.15^Acyl-CoA_dh_N^Acyl-CoA dehydrogenase
TRINITY_DN21008_c0_g2_i16 TRINITY_DN21008_c0_g2_i16	2.80329	-0.0560567	3.50581	3.50581	0.0848183	0.94048	0.336935	1	0.472454	0	FALSE	FALSE	FALSE	FALSE	FALSE	FALSE	FALSE	FALSE	GO:000851715|GO:001523115|GO:001535015|GO:005195815	Folate-biopterin transporter 1	chloroplastic	PF03092.15^BT1^BT1 family^1-63^E:5.5e-12`PF03092.15^BT1^BT1 family^81-224^E:5.2e-30
TRINITY_DN16608_c0_g1_i17 TRINITY_DN16608_c0_g1_i17	2.79308	2.6277	3.96844	3.96844	0.000479636	0.000772674	0.0137706	0.0145187	1.86105	1.83807	FALSE	FALSE	TRUE	FALSE	FALSE	FALSE	FALSE	FALSE	NA	Bifunctional 3-dehydroquinate dehydratase/shikimate dehydrogenase	chloroplastic	PF01487.14^DHquinase_I^Type I 3-dehydroquinase^12-122^E:4.8e-18`PF08501.10^Shikimate_dh_N^Shikimate dehydrogenase substrate binding domain^136-216^E:4.5e-24`PF01488.19^Shikimate_DH^Shikimate / quinate 5-dehydrogenase^258-362^E:1.4e-06
TRINITY_DN20745_c3_g1_i29 TRINITY_DN20745_c3_g1_i29	2.78277	0.691143	3.26246	3.26246	0.112134	0.662321	0.395008	0.938711	0.403394	0.027468	FALSE	FALSE	FALSE	FALSE	FALSE	FALSE	FALSE	FALSE	NA	Haloalkane dehalogenase {ECO:0000255|HAMAP-Rule:MF_01230}	PF12146.7^Hydrolase_4^Serine aminopeptidase	S33^3-208^E:2.2e-09`PF00561.19^Abhydrolase_1^alpha/beta hydrolase fold^5-220^E:7.5e-11`PF12697.6^Abhydrolase_6^Alpha/beta hydrolase family^6-225^E:8.6e-06
TRINITY_DN21404_c1_g1_i2 TRINITY_DN21404_c1_g1_i2	2.77371	3.669	6.08206	6.08206	0.000139597	1.25e-05	0.00613128	0.00100285	2.21245	2.99877	FALSE	FALSE	TRUE	FALSE	FALSE	FALSE	FALSE	FALSE	GO:001670227|GO:003140826	Probable linoleate 9S-lipoxygenase 5	PF00305.18^Lipoxygenase^Lipoxygenase^5-516^E:6.1e-259	KEGG:sot:102577714`KO:K15718
TRINITY_DN17136_c1_g1_i8 TRINITY_DN17136_c1_g1_i8	2.76016	-0.77224	3.74564	3.74564	0.115231	0.609314	0.401952	0.912476	0.395826	-0.0397787	FALSE	FALSE	FALSE	FALSE	FALSE	FALSE	FALSE	FALSE	GO:0000149137|GO:0005484153|GO:0006887129|GO:0006906134|GO:0031201156|GO:003190154	Vesicle-associated membrane protein 725 {ECO:0000303|PubMed:11115874}	PF13774.5^Longin^Regulated-SNARE-like domain^94-173^E:1.2e-22`PF00957.20^Synaptobrevin^Synaptobrevin^191-277^E:9e-34	KEGG:ath:AT1G04760`KO:K08511
TRINITY_DN16645_c0_g1_i2 TRINITY_DN16645_c0_g1_i2	2.73816	1.17105	3.28629	3.28629	0.0848183	0.0816942	0.336935	0.296097	0.472454	0.528566	FALSE	FALSE	FALSE	FALSE	FALSE	FALSE	FALSE	FALSE	NA	.	.	.
TRINITY_DN14714_c0_g1_i4 TRINITY_DN14714_c0_g1_i4	2.73116	0.436289	3.21687	3.21687	0.102444	0.770294	0.37901	0.987945	0.421349	0.00526726	FALSE	FALSE	FALSE	FALSE	FALSE	FALSE	FALSE	FALSE	NA	.	PF00294.23^PfkB^pfkB family carbohydrate kinase^21-201^E:7.5e-24	KEGG:ath:AT3G59480`KO:K00847
TRINITY_DN24133_c0_g2_i4 TRINITY_DN24133_c0_g2_i4	2.72233	-0.380932	5.00288	5.00288	0.181079	0.820741	0.529083	1	0.276476	0	FALSE	FALSE	FALSE	FALSE	FALSE	FALSE	FALSE	FALSE	GO:0003743192|GO:000585239	Eukaryotic translation initiation factor 3 subunit A {ECO:0000255|HAMAP-Rule:MF_03000}	.	KEGG:nta:107760201`KO:K03254
TRINITY_DN23717_c1_g2_i3 TRINITY_DN23717_c1_g2_i3	2.66734	-0.0728895	3.39453	3.39453	0.101642	0.959885	0.376888	1	0.423787	0	FALSE	FALSE	FALSE	FALSE	FALSE	FALSE	FALSE	FALSE	NA	Receptor-like serine/threonine-protein kinase ALE2	PF00069.24^Pkinase^Protein kinase domain^242-448^E:8.9e-46`PF07714.16^Pkinase_Tyr^Protein tyrosine kinase^244-514^E:3.6e-48	KEGG:ath:AT2G20300
TRINITY_DN15566_c2_g1_i5 TRINITY_DN15566_c2_g1_i5	2.66659	-0.515026	2.81509	2.81509	0.0848183	0.447839	0.336935	0.793808	0.472454	-0.100285	FALSE	FALSE	FALSE	FALSE	FALSE	FALSE	FALSE	FALSE	NA	.	.	.
TRINITY_DN14633_c1_g2_i3 TRINITY_DN14633_c1_g2_i3	2.66643	-0.280772	2.38485	2.38485	0.0848183	0.679521	0.336935	0.946203	0.472454	-0.0240156	FALSE	FALSE	FALSE	FALSE	FALSE	FALSE	FALSE	FALSE	GO:0000398239|GO:0000932130|GO:000568812|GO:004654034|GO:007101196|GO:007101368|GO:19907268	Sm-like protein LSM2 {ECO:0000305}	.	KEGG:ath:AT1G03330`KO:K12621
TRINITY_DN22661_c2_g1_i9 TRINITY_DN22661_c2_g1_i9	2.66223	-1.40392	3.08851	3.08851	0.086382	0.320519	0.340461	0.673073	0.467933	-0.171938	FALSE	FALSE	FALSE	FALSE	FALSE	FALSE	FALSE	FALSE	NA	Cysteine-rich receptor-like protein kinase 19	PF00069.24^Pkinase^Protein kinase domain^52-216^E:3.8e-36`PF07714.16^Pkinase_Tyr^Protein tyrosine kinase^54-209^E:1.8e-36	KEGG:ath:AT4G23270
TRINITY_DN17136_c1_g1_i13 TRINITY_DN17136_c1_g1_i13	2.622	-0.270143	1.8269	1.8269	0.0848183	0.615831	0.336935	0.915911	0.472454	-0.0381468	FALSE	FALSE	FALSE	FALSE	FALSE	FALSE	FALSE	FALSE	GO:0000149131|GO:0005484147|GO:0006887123|GO:0006906128|GO:0031201150|GO:003190148	Vesicle-associated membrane protein 725 {ECO:0000303|PubMed:11115874}	PF13774.5^Longin^Regulated-SNARE-like domain^32-110^E:1.6e-23	KEGG:ath:AT2G32670`KO:K08511
TRINITY_DN23772_c0_g3_i4 TRINITY_DN23772_c0_g3_i4	2.60639	0.18365	4.46957	4.46957	0.0848183	0.737605	0.336935	0.974011	0.472454	0.011436	FALSE	FALSE	FALSE	FALSE	FALSE	FALSE	FALSE	FALSE	GO:0000398129|GO:000568188|GO:001660782	Serine/arginine-rich splicing factor RSZ21A	PF00076.21^RRM_1^RNA recognition motif. (a.k.a. RRM	RBD
TRINITY_DN16715_c3_g1_i1 TRINITY_DN16715_c3_g1_i1	2.60609	1.48871	4.44711	4.44711	0.0999035	0.053498	0.373117	0.22436	0.428155	0.649055	FALSE	FALSE	FALSE	FALSE	FALSE	FALSE	FALSE	FALSE	NA	Zinc finger protein CONSTANS-LIKE 13	PF00643.23^zf-B_box^B-box zinc finger^14-55^E:2e-05`PF00643.23^zf-B_box^B-box zinc finger^58-99^E:3.5e-05	KEGG:ath:AT2G47890
TRINITY_DN20690_c1_g1_i2 TRINITY_DN20690_c1_g1_i2	2.60484	0.597495	4.3529	4.3529	0.0848183	0.343023	0.336935	0.693201	0.472454	0.159141	FALSE	FALSE	FALSE	FALSE	FALSE	FALSE	FALSE	FALSE	GO:0009706152|GO:001018922	2-methyl-6-phytyl-1	4-hydroquinone methyltransferase	chloroplastic
TRINITY_DN21098_c1_g1_i3 TRINITY_DN21098_c1_g1_i3	2.58592	0.731873	3.24373	3.24373	0.0848183	0.251104	0.336935	0.587578	0.472454	0.230935	FALSE	FALSE	FALSE	FALSE	FALSE	FALSE	FALSE	FALSE	NA	Casein kinase 1-like protein 11 {ECO:0000305}	.	KEGG:ath:AT4G14340
TRINITY_DN23482_c0_g1_i12 TRINITY_DN23482_c0_g1_i12	2.56862	0.790973	4.47994	4.47994	0.0317441	0.229	0.187976	0.556042	0.725898	0.254893	FALSE	FALSE	FALSE	FALSE	FALSE	FALSE	FALSE	FALSE	NA	Cycloeucalenol cycloisomerase	.	KEGG:ath:AT5G50375`KO:K08246
TRINITY_DN15211_c1_g3_i1 TRINITY_DN15211_c1_g3_i1	2.54822	2.28727	3.91228	3.91228	0.000110167	0.000274773	0.00527159	0.00748005	2.27806	2.1261	FALSE	FALSE	TRUE	FALSE	FALSE	FALSE	FALSE	FALSE	NA	Universal stress protein PHOS32 {ECO:0000303|PubMed:12644671}	PF00582.25^Usp^Universal stress protein family^68-207^E:1.3e-21	KEGG:ath:AT5G54430
TRINITY_DN24012_c0_g1_i2 TRINITY_DN24012_c0_g1_i2	2.5389	-3.70645	4.92689	4.92689	0.0430147	0.00540221	0.224516	0.0536677	0.648753	-1.27029	FALSE	FALSE	FALSE	FALSE	TRUE	FALSE	FALSE	FALSE	NA	Probable polygalacturonase	PF00295.16^Glyco_hydro_28^Glycosyl hydrolases family 28^23-172^E:5e-11	.
TRINITY_DN20057_c1_g2_i2 TRINITY_DN20057_c1_g2_i2	2.52253	2.79665	3.61495	3.61495	0.0163226	0.00937145	0.127074	0.0747646	0.895944	1.1263	FALSE	TRUE	FALSE	FALSE	FALSE	FALSE	FALSE	FALSE	GO:000875772|GO:003225963	Probable methyltransferase PMT8	PF03141.15^Methyltransf_29^Putative S-adenosyl-L-methionine-dependent methyltransferase^96-607^E:1e-228`PF08241.11^Methyltransf_11^Methyltransferase domain^224-317^E:1.5e-05	KEGG:ath:AT1G04430
TRINITY_DN21236_c1_g1_i5 TRINITY_DN21236_c1_g1_i5	2.51281	-0.161002	3.01067	3.01067	0.0408714	0.873136	0.217354	1	0.662833	0	FALSE	FALSE	FALSE	FALSE	FALSE	FALSE	FALSE	FALSE	NA	.	PF09353.9^DUF1995^Domain of unknown function (DUF1995)^8-127^E:8.7e-28	.
TRINITY_DN13858_c0_g2_i4 TRINITY_DN13858_c0_g2_i4	2.48665	0.138848	3.7057	3.7057	0.069889	0.897894	0.301751	1	0.520351	0	FALSE	FALSE	FALSE	FALSE	FALSE	FALSE	FALSE	FALSE	NA	.	.	.
TRINITY_DN15372_c1_g1_i5 TRINITY_DN15372_c1_g1_i5	2.43993	8.87921	5.94489	5.94489	4.47e-05	6.59e-08	0.00282182	3.46e-05	2.54947	4.46071	FALSE	FALSE	TRUE	FALSE	FALSE	FALSE	FALSE	FALSE	GO:001019746	Selenium-binding protein 2	PF05694.10^SBP56^56kDa selenium binding protein (SBP56)^22-270^E:3.4e-110	KEGG:ath:AT4G14040`KO:K17285
TRINITY_DN18901_c1_g2_i1 TRINITY_DN18901_c1_g2_i1	2.43514	-0.248158	7.43756	7.43756	0.104568	0.802899	0.38331	0.99913	0.41645	-0.000377942	FALSE	FALSE	FALSE	FALSE	FALSE	FALSE	FALSE	FALSE	NA	.	PF04419.13^4F5^4F5 protein family^43-77^E:9e-11	.
TRINITY_DN17545_c1_g1_i3 TRINITY_DN17545_c1_g1_i3	2.43303	2.26173	3.58137	3.58137	0.0519856	0.0640834	0.252249	0.252683	0.598171	0.597423	FALSE	FALSE	FALSE	FALSE	FALSE	FALSE	FALSE	FALSE	NA	.	.	.
TRINITY_DN17425_c0_g2_i2 TRINITY_DN17425_c0_g2_i2	2.40831	0.432615	2.21212	2.21212	0.0392165	0.668759	0.211819	0.941769	0.674036	0.0260558	FALSE	FALSE	FALSE	FALSE	FALSE	FALSE	FALSE	FALSE	GO:001631017	D-ribulose kinase {ECO:0000305|PubMed:27223615}	.	KEGG:ath:AT2G21370
TRINITY_DN20716_c1_g1_i2 TRINITY_DN20716_c1_g1_i2	2.40647	2.00315	6.78374	6.78374	1.79e-05	0.000100893	0.00157192	0.00387347	2.80357	2.4119	FALSE	FALSE	TRUE	FALSE	FALSE	FALSE	FALSE	FALSE	GO:000384420|GO:000455368|GO:000597820|GO:000950199|GO:0019252134|GO:004316920|GO:010275220	1	4-alpha-glucan-branching enzyme 1	chloroplastic/amyloplastic
TRINITY_DN23532_c1_g1_i5 TRINITY_DN23532_c1_g1_i5	2.39848	-1.38807	2.82034	2.82034	0.251222	0.485175	0.631702	0.824148	0.199488	-0.0839948	FALSE	FALSE	FALSE	FALSE	FALSE	FALSE	FALSE	FALSE	GO:0004675275|GO:0007166281	Receptor-like cytoplasmic kinase 176 {ECO:0000303|PubMed:19825577}	PF07714.16^Pkinase_Tyr^Protein tyrosine kinase^1-197^E:6.1e-28`PF00069.24^Pkinase^Protein kinase domain^24-194^E:1e-30	KEGG:ath:AT5G02290
TRINITY_DN16631_c1_g1_i3 TRINITY_DN16631_c1_g1_i3	2.39743	-0.277583	3.93445	3.93445	0.0253999	0.764219	0.164668	0.985362	0.78339	-0.00640398	FALSE	FALSE	FALSE	FALSE	FALSE	FALSE	FALSE	FALSE	NA	Protein ZINC INDUCED FACILITATOR-LIKE 1	PF07690.15^MFS_1^Major Facilitator Superfamily^1-259^E:1.1e-10	KEGG:ath:AT5G13750
TRINITY_DN22253_c0_g2_i1 TRINITY_DN22253_c0_g2_i1	2.39429	0.690559	4.30353	4.30353	0.163739	0.653641	0.499123	0.934394	0.301793	0.0294698	FALSE	FALSE	FALSE	FALSE	FALSE	FALSE	FALSE	FALSE	NA	.	.	.
TRINITY_DN20260_c2_g3_i2 TRINITY_DN20260_c2_g3_i2	2.39429	0.234017	4.57941	4.57941	0.000573265	0.654888	0.0153982	0.934999	1.81253	0.0291889	TRUE	FALSE	FALSE	FALSE	FALSE	FALSE	FALSE	FALSE	NA	Ammonium transporter 1 member 1	PF00909.20^Ammonium_transp^Ammonium Transporter Family^27-208^E:3.5e-56	.
TRINITY_DN19545_c2_g1_i5 TRINITY_DN19545_c2_g1_i5	2.38116	0.186558	3.58091	3.58091	0.131718	0.894436	0.437898	1	0.358627	0	FALSE	FALSE	FALSE	FALSE	FALSE	FALSE	FALSE	FALSE	NA	Heat stress transcription factor A-3	.	KEGG:osa:4329526`KO:K09419
TRINITY_DN15348_c1_g1_i1 TRINITY_DN15348_c1_g1_i1	2.37402	1.12979	3.45404	3.45404	0.0630189	0.330161	0.283089	0.679539	0.548077	0.167786	FALSE	FALSE	FALSE	FALSE	FALSE	FALSE	FALSE	FALSE	NA	Subtilisin-like protease SBT1.7 {ECO:0000303|PubMed:16193095}	PF05922.15^Inhibitor_I9^Peptidase inhibitor I9^26-101^E:1.8e-16`PF00082.21^Peptidase_S8^Subtilase family^125-288^E:2e-16	KEGG:ath:AT5G67360
TRINITY_DN24009_c2_g1_i5 TRINITY_DN24009_c2_g1_i5	2.36775	7.18386	9.31808	9.31808	0.023904	2.08e-05	0.158847	0.0013862	0.799021	2.85817	FALSE	TRUE	FALSE	FALSE	FALSE	FALSE	FALSE	FALSE	NA	Ethylene-responsive proteinase inhibitor 1	PF00280.17^potato_inhibit^Potato inhibitor I family^50-80^E:5.1e-08	KEGG:sly:543954
TRINITY_DN14831_c2_g1_i4 TRINITY_DN14831_c2_g1_i4	2.3648	0.0374427	6.61278	6.61278	3.86e-06	0.905059	0.000571447	1	3.24302	0	TRUE	FALSE	FALSE	FALSE	FALSE	FALSE	FALSE	FALSE	GO:000941480|GO:004632311	Sugar transport protein 13	PF00083.23^Sugar_tr^Sugar (and other) transporter^28-486^E:8.2e-122`PF07690.15^MFS_1^Major Facilitator Superfamily^56-434^E:1.5e-24	KEGG:ath:AT5G26340
TRINITY_DN19575_c1_g1_i5 TRINITY_DN19575_c1_g1_i5	2.36313	1.68572	5.75442	5.75442	0.00390814	0.025417	0.0538464	0.141961	1.26884	0.84783	TRUE	FALSE	FALSE	FALSE	FALSE	FALSE	FALSE	FALSE	NA	.	.	.
TRINITY_DN18332_c1_g2_i3 TRINITY_DN18332_c1_g2_i3	2.34694	2.2176	3.997	3.997	0.153041	0.182524	0.479086	0.482609	0.319587	0.316405	FALSE	FALSE	FALSE	FALSE	FALSE	FALSE	FALSE	FALSE	GO:001675775|GO:00454896|GO:00472627	Probable galacturonosyltransferase-like 7	PF01501.19^Glyco_transf_8^Glycosyl transferase family 8^91-344^E:4e-58	KEGG:ath:AT3G62660
TRINITY_DN24616_c1_g1_i18 TRINITY_DN24616_c1_g1_i18	2.34471	0.672047	3.41651	3.41651	0.313628	0.758588	0.704908	0.982722	0.151867	0.00756918	FALSE	FALSE	FALSE	FALSE	FALSE	FALSE	FALSE	FALSE	NA	Tryptophan decarboxylase 2 {ECO:0000303|PubMed:17763868}	PF00282.18^Pyridoxal_deC^Pyridoxal-dependent decarboxylase conserved domain^58-261^E:4.4e-73	KEGG:osa:4343080`KO:K01593
TRINITY_DN23433_c1_g1_i1 TRINITY_DN23433_c1_g1_i1	2.30338	-1.89042	4.01676	4.01676	0.0131334	0.187198	0.112339	0.490536	0.949469	-0.309329	FALSE	FALSE	FALSE	FALSE	FALSE	FALSE	FALSE	FALSE	NA	.	PF12843.6^QSregVF_b^Putative quorum-sensing-regulated virulence factor^50-75^E:1.7e-05	.
TRINITY_DN21372_c0_g1_i1 TRINITY_DN21372_c0_g1_i1	2.22188	-0.0238601	4.06607	4.06607	0.119148	0.985343	0.410332	1	0.386864	0	FALSE	FALSE	FALSE	FALSE	FALSE	FALSE	FALSE	FALSE	NA	Apoptotic chromatin condensation inducer in the nucleus	PF16294.4^RSB_motif^RNSP1-SAP18 binding (RSB) motif^310-381^E:1.6e-14	KEGG:hsa:22985`KO:K12875
TRINITY_DN18216_c3_g2_i1 TRINITY_DN18216_c3_g2_i1	2.20936	1.95443	2.41711	2.41711	0.0020146	0.0044825	0.0351672	0.0480072	1.45386	1.31869	FALSE	FALSE	TRUE	FALSE	FALSE	FALSE	FALSE	FALSE	GO:000078696|GO:0046982185	Histone H2AX	PF00125.23^Histone^Core histone H2A/H2B/H3/H4^17-96^E:5.4e-16`PF16211.4^Histone_H2A_C^C-terminus of histone H2A^99-132^E:1.1e-16	KEGG:cam:101514555`KO:K11251
TRINITY_DN21000_c2_g3_i1 TRINITY_DN21000_c2_g3_i1	2.1645	0.921612	2.37416	2.37416	0.00827338	0.190358	0.0863271	0.495222	1.06385	0.3052	TRUE	FALSE	FALSE	FALSE	FALSE	FALSE	FALSE	FALSE	NA	Probable LRR receptor-like serine/threonine-protein kinase IRK {ECO:0000305}	PF08263.11^LRRNT_2^Leucine rich repeat N-terminal domain^24-62^E:1.4e-10`PF13306.5^LRR_5^Leucine rich repeats (6 copies)^130-219^E:0.0055`PF13855.5^LRR_8^Leucine rich repeat^141-200^E:9e-07`PF13855.5^LRR_8^Leucine rich repeat^263-319^E:2.9e-08`PF00560.32^LRR_1^Leucine Rich Repeat^310-331^E:1`PF00560.32^LRR_1^Leucine Rich Repeat^333-354^E:1.9`PF08263.11^LRRNT_2^Leucine rich repeat N-terminal domai…	KEGG:ath:AT3G56370
TRINITY_DN17271_c0_g1_i8 TRINITY_DN17271_c0_g1_i8	2.155	2.24141	5.83866	5.83866	9.18e-05	6.75e-05	0.00460276	0.00307833	2.33698	2.51168	FALSE	FALSE	TRUE	FALSE	FALSE	FALSE	FALSE	FALSE	GO:0016126112|GO:0030176128|GO:0050661244	Delta(14)-sterol reductase	PF01222.16^ERG4_ERG24^Ergosterol biosynthesis ERG4/ERG24 family^8-369^E:7.7e-94`PF06966.11^DUF1295^Protein of unknown function (DUF1295)^207-350^E:2.7e-07	KEGG:ath:AT3G52940`KO:K00222
TRINITY_DN17657_c1_g1_i2 TRINITY_DN17657_c1_g1_i2	2.13359	0.550758	5.61013	5.61013	5.23e-05	0.146218	0.00311807	0.425454	2.50611	0.371147	TRUE	FALSE	FALSE	FALSE	FALSE	FALSE	FALSE	FALSE	NA	.	.	.
TRINITY_DN17688_c1_g1_i6 TRINITY_DN17688_c1_g1_i6	2.13268	1.47575	5.0842	5.0842	0.314546	0.474124	0.705654	0.814076	0.151408	0.0893352	FALSE	FALSE	FALSE	FALSE	FALSE	FALSE	FALSE	FALSE	GO:000971845	Anthocyanidin 3-O-glucosyltransferase	PF00201.17^UDPGT^UDP-glucoronosyl and UDP-glucosyl transferase^274-427^E:6.4e-12	.
TRINITY_DN20958_c1_g1_i10 TRINITY_DN20958_c1_g1_i10	2.1326	-1.83982	3.97871	3.97871	0.00647912	0.0800894	0.0743769	0.292001	1.12856	-0.534616	TRUE	FALSE	FALSE	FALSE	FALSE	FALSE	FALSE	FALSE	GO:001015070|GO:003109048|GO:0043231204	Phospholipid--sterol O-acyltransferase	PF02450.14^LCAT^Lecithin:cholesterol acyltransferase^3-247^E:3e-46	KEGG:ath:AT1G04010
TRINITY_DN22759_c0_g1_i3 TRINITY_DN22759_c0_g1_i3	2.11953	1.61888	3.35755	3.35755	0.257587	0.374501	0.636597	0.724732	0.196136	0.139822	FALSE	FALSE	FALSE	FALSE	FALSE	FALSE	FALSE	FALSE	NA	Glycine-rich RNA-binding protein 3	mitochondrial	PF00076.21^RRM_1^RNA recognition motif. (a.k.a. RRM
TRINITY_DN15927_c1_g1_i7 TRINITY_DN15927_c1_g1_i7	2.11933	1.09336	2.96668	2.96668	0.290175	0.566411	0.678249	0.886497	0.168611	0.0523229	FALSE	FALSE	FALSE	FALSE	FALSE	FALSE	FALSE	FALSE	NA	Dipeptidyl aminopeptidase BIII {ECO:0000312|EMBL:BAO18428.1}	PF00326.20^Peptidase_S9^Prolyl oligopeptidase family^138-338^E:1.1e-43`PF01738.17^DLH^Dienelactone hydrolase family^187-326^E:1.5e-09	.
TRINITY_DN24047_c0_g1_i4 TRINITY_DN24047_c0_g1_i4	2.1094	-2.36628	4.11838	4.11838	0.178997	0.137805	0.526687	0.410146	0.278447	-0.387061	FALSE	FALSE	FALSE	FALSE	FALSE	FALSE	FALSE	FALSE	NA	.	.	.
TRINITY_DN15113_c5_g1_i1 TRINITY_DN15113_c5_g1_i1	2.10418	-0.457584	4.44203	4.44203	0.205016	0.701998	0.568485	0.958657	0.245281	-0.0183367	FALSE	FALSE	FALSE	FALSE	FALSE	FALSE	FALSE	FALSE	GO:000848322	Aminomethyltransferase	mitochondrial	PF01571.20^GCV_T^Aminomethyltransferase folate-binding domain^40-233^E:7.8e-57
TRINITY_DN12784_c0_g1_i1 TRINITY_DN12784_c0_g1_i1	2.10046	1.91426	2.81334	2.81334	0.00514657	0.00897598	0.0643655	0.0729426	1.19135	1.13702	FALSE	FALSE	TRUE	FALSE	FALSE	FALSE	FALSE	FALSE	NA	Protein WVD2-like 3 {ECO:0000305}	PF06886.10^TPX2^Targeting protein for Xklp2 (TPX2)^231-287^E:2.3e-19	KEGG:ath:AT3G23090
TRINITY_DN17904_c1_g1_i4 TRINITY_DN17904_c1_g1_i4	2.09728	1.44866	3.43265	3.43265	0.00288455	0.0235662	0.0444896	0.134851	1.35174	0.870147	TRUE	FALSE	FALSE	FALSE	FALSE	FALSE	FALSE	FALSE	GO:00069496|GO:00095059|GO:00096646	Expansin-A4	PF03330.17^DPBB_1^Lytic transglycolase^67-153^E:2.4e-21`PF01357.20^Pollen_allerg_1^Pollen allergen^164-241^E:1.5e-25	KEGG:ath:AT2G39700
TRINITY_DN16388_c2_g2_i2 TRINITY_DN16388_c2_g2_i2	2.09279	0.810848	3.21824	3.21824	0.14581	0.546233	0.466107	0.871097	0.331514	0.0599333	FALSE	FALSE	FALSE	FALSE	FALSE	FALSE	FALSE	FALSE	NA	GDSL esterase/lipase At5g03610	PF00657.21^Lipase_GDSL^GDSL-like Lipase/Acylhydrolase^76-373^E:3.1e-11	KEGG:ath:AT5G03610
TRINITY_DN25268_c3_g1_i9 TRINITY_DN25268_c3_g1_i9	2.08975	0.979629	4.77771	4.77771	0.0576509	0.33389	0.268797	0.683453	0.570575	0.165291	FALSE	FALSE	FALSE	FALSE	FALSE	FALSE	FALSE	FALSE	NA	Phosphoglucan	water dikinase	chloroplastic
TRINITY_DN23371_c1_g4_i4 TRINITY_DN23371_c1_g4_i4	2.08474	1.29888	3.07547	3.07547	0.196488	0.400963	0.555229	0.750551	0.255528	0.12462	FALSE	FALSE	FALSE	FALSE	FALSE	FALSE	FALSE	FALSE	NA	Probable leucine-rich repeat receptor-like protein kinase At2g33170	PF08263.11^LRRNT_2^Leucine rich repeat N-terminal domain^36-74^E:1.3e-09`PF13855.5^LRR_8^Leucine rich repeat^82-138^E:2.3e-06`PF13855.5^LRR_8^Leucine rich repeat^560-619^E:2.9e-09`PF00560.32^LRR_1^Leucine Rich Repeat^658-679^E:0.11`PF00069.24^Pkinase^Protein kinase domain^817-903^E:5.6e-16`PF07714.16^Pkinase_Tyr^Protein tyrosine kinase^818-922^E:2.3e-15	KEGG:ath:AT2G33170
TRINITY_DN19729_c1_g1_i1 TRINITY_DN19729_c1_g1_i1	2.08331	2.50373	7.38745	7.38745	0.000598149	0.000131437	0.0158174	0.00461669	1.80086	2.33567	FALSE	FALSE	TRUE	FALSE	FALSE	FALSE	FALSE	FALSE	GO:00053157|GO:00068177|GO:001529322	Inorganic phosphate transporter 1-4	PF00083.23^Sugar_tr^Sugar (and other) transporter^24-516^E:1.4e-45`PF07690.15^MFS_1^Major Facilitator Superfamily^66-457^E:2e-20	KEGG:ath:AT2G38940`KO:K08176
TRINITY_DN20260_c2_g1_i2 TRINITY_DN20260_c2_g1_i2	2.07499	0.324768	5.36769	5.36769	0.0148079	0.769012	0.119206	0.987443	0.923702	0.00548808	FALSE	FALSE	FALSE	FALSE	FALSE	FALSE	FALSE	FALSE	NA	Ammonium transporter 1 member 1	PF00909.20^Ammonium_transp^Ammonium Transporter Family^2-249^E:3.8e-78	.
TRINITY_DN24791_c0_g1_i9 TRINITY_DN24791_c0_g1_i9	2.05058	-2.90553	5.63507	5.63507	0.140233	0.0380928	0.454759	0.18357	0.342219	-0.736199	FALSE	FALSE	FALSE	FALSE	FALSE	FALSE	FALSE	FALSE	NA	Probable ethylene response sensor 1 {ECO:0000305}	PF02518.25^HATPase_c^Histidine kinase-	DNA gyrase B-
TRINITY_DN16138_c1_g1_i1 TRINITY_DN16138_c1_g1_i1	2.0395	-0.816207	4.56319	4.56319	0.239582	0.565127	0.616027	0.885506	0.210401	-0.0528085	FALSE	FALSE	FALSE	FALSE	FALSE	FALSE	FALSE	FALSE	GO:001020032	Heat stress transcription factor B-2c	PF00447.16^HSF_DNA-bind^HSF-type DNA-binding^26-115^E:3.3e-30	KEGG:ath:AT5G62020`KO:K09419
TRINITY_DN20620_c0_g1_i1 TRINITY_DN20620_c0_g1_i1	2.03304	0.363653	2.4409	2.4409	0.25256	0.827913	0.633383	1	0.198334	0	FALSE	FALSE	FALSE	FALSE	FALSE	FALSE	FALSE	FALSE	NA	Putative disease resistance protein RGA3	.	.
TRINITY_DN21076_c2_g1_i9 TRINITY_DN21076_c2_g1_i9	2.01213	3.49191	2.69518	2.69518	0.00962398	0.000251499	0.0940911	0.00706274	1.02645	2.15103	FALSE	FALSE	TRUE	FALSE	FALSE	FALSE	FALSE	FALSE	NA	Galacturonokinase	PF10509.8^GalKase_gal_bdg^Galactokinase galactose-binding signature^31-65^E:4.3e-07`PF00288.25^GHMP_kinases_N^GHMP kinases N terminal domain^155-211^E:3.5e-06`PF08544.12^GHMP_kinases_C^GHMP kinases C terminal^332-409^E:4.1e-08	KEGG:ath:AT3G10700`KO:K18677
TRINITY_DN15964_c2_g1_i2 TRINITY_DN15964_c2_g1_i2	2.00982	-3.12067	5.09653	5.09653	0.0700691	0.00031925	0.301965	0.00821661	0.520044	-2.08531	FALSE	FALSE	FALSE	FALSE	TRUE	FALSE	FALSE	FALSE	NA	.	.	.
TRINITY_DN24478_c0_g3_i8 TRINITY_DN24478_c0_g3_i8	1.98237	0.39062	2.94386	2.94386	0.367786	0.851182	0.763907	1	0.116959	0	FALSE	FALSE	FALSE	FALSE	FALSE	FALSE	FALSE	FALSE	GO:0004252154|GO:000953337|GO:0009658243|GO:001020670|GO:003016373	Protease Do-like 2	chloroplastic	PF13365.5^Trypsin_2^Trypsin-like peptidase domain^2-135^E:4.1e-24`PF00089.25^Trypsin^Trypsin^2-157^E:2.5e-15
TRINITY_DN20460_c1_g1_i2 TRINITY_DN20460_c1_g1_i2	1.95775	2.15521	2.72325	2.72325	0.100028	0.0755706	0.3733	0.281127	0.427942	0.551098	FALSE	FALSE	FALSE	FALSE	FALSE	FALSE	FALSE	FALSE	GO:000463069|GO:000978985|GO:001250121|GO:0016042155|GO:004647025|GO:007029069|GO:009033330	Phospholipase D delta {ECO:0000303|PubMed:11891260}	PF00168.29^C2^C2 domain^4-84^E:2.2e-20`PF00614.21^PLDc^Phospholipase D Active site motif^288-323^E:7.4e-06`PF13091.5^PLDc_2^PLD-like domain^632-672^E:9.2e-07`PF00614.21^PLDc^Phospholipase D Active site motif^636-662^E:5.8e-08`PF12357.7^PLD_C^Phospholipase D C terminal^709-779^E:2.9e-29	KEGG:ath:AT4G35790`KO:K01115
TRINITY_DN14034_c1_g1_i10 TRINITY_DN14034_c1_g1_i10	1.94327	0.17096	4.00096	4.00096	0.222989	0.721712	0.590751	0.968415	0.228595	0.0139387	FALSE	FALSE	FALSE	FALSE	FALSE	FALSE	FALSE	FALSE	NA	BTB/POZ domain-containing protein At5g48800	PF03000.13^NPH3^NPH3 family^91-322^E:2.3e-78	KEGG:ath:AT5G48800
TRINITY_DN24708_c0_g2_i10 TRINITY_DN24708_c0_g2_i10	1.90437	-0.0410504	3.81754	3.81754	0.225363	0.977524	0.594589	1	0.225783	0	FALSE	FALSE	FALSE	FALSE	FALSE	FALSE	FALSE	FALSE	NA	60S ribosomal protein L7-1	PF08079.11^Ribosomal_L30_N^Ribosomal L30 N-terminal domain^13-74^E:5.6e-12`PF00327.19^Ribosomal_L30^Ribosomal protein L30p/L7e^88-138^E:7.8e-15	KEGG:ath:AT1G80750`KO:K02937
TRINITY_DN23530_c0_g1_i9 TRINITY_DN23530_c0_g1_i9	1.9002	1.19131	4.14532	4.14532	0.00481496	0.0507123	0.061347	0.217153	1.21221	0.663233	TRUE	FALSE	FALSE	FALSE	FALSE	FALSE	FALSE	FALSE	NA	Serine/threonine-protein kinase HT1	PF07714.16^Pkinase_Tyr^Protein tyrosine kinase^54-313^E:1e-59`PF00069.24^Pkinase^Protein kinase domain^56-311^E:6.1e-55	KEGG:ath:AT1G62400
TRINITY_DN23025_c1_g4_i1 TRINITY_DN23025_c1_g4_i1	1.89522	-3.90328	3.88873	3.88873	0.0254674	0.00372612	0.164875	0.0424855	0.782845	-1.37176	FALSE	FALSE	FALSE	FALSE	TRUE	FALSE	FALSE	FALSE	NA	.	.	.
TRINITY_DN24793_c0_g2_i1 TRINITY_DN24793_c0_g2_i1	1.88679	1.42399	5.56473	5.56473	0.00836867	0.0340795	0.0869679	0.17056	1.06064	0.768123	TRUE	FALSE	FALSE	FALSE	FALSE	FALSE	FALSE	FALSE	NA	.	.	.
TRINITY_DN16711_c1_g1_i5 TRINITY_DN16711_c1_g1_i5	1.88324	0.222043	5.52825	5.52825	0.00332265	0.826168	0.0485111	1	1.31416	0	TRUE	FALSE	FALSE	FALSE	FALSE	FALSE	FALSE	FALSE	NA	Chlorophyllase-2	chloroplastic	PF07224.10^Chlorophyllase^Chlorophyllase^8-305^E:1.9e-121`PF12740.6^Chlorophyllase2^Chlorophyllase enzyme^37-291^E:2.3e-116`PF03403.12^PAF-AH_p_II^Platelet-activating factor acetylhydrolase
TRINITY_DN19729_c1_g1_i2 TRINITY_DN19729_c1_g1_i2	1.88301	3.47444	5.88948	5.88948	0.000770751	3.54e-06	0.018835	0.00049013	1.72503	3.30969	FALSE	FALSE	TRUE	FALSE	FALSE	FALSE	FALSE	FALSE	GO:00053156|GO:00068176|GO:001529321	Probable inorganic phosphate transporter 1-5	PF00083.23^Sugar_tr^Sugar (and other) transporter^15-170^E:3.5e-17	KEGG:ath:AT2G32830`KO:K08176
TRINITY_DN16271_c0_g1_i14 TRINITY_DN16271_c0_g1_i14	1.87892	0.160656	3.86719	3.86719	0.312817	0.86427	0.704272	1	0.15226	0	FALSE	FALSE	FALSE	FALSE	FALSE	FALSE	FALSE	FALSE	GO:000609993|GO:000610850|GO:003006010	Malate dehydrogenase	PF00056.22^Ldh_1_N^lactate/malate dehydrogenase	NAD binding domain^6-127^E:5.9e-26
TRINITY_DN13811_c3_g2_i2 TRINITY_DN13811_c3_g2_i2	1.87886	-1.99921	3.22011	3.22011	0.222989	0.0200661	0.590751	0.121468	0.228595	-0.915536	FALSE	FALSE	FALSE	FALSE	FALSE	FALSE	FALSE	FALSE	NA	.	.	.
TRINITY_DN24256_c2_g4_i2 TRINITY_DN24256_c2_g4_i2	1.87882	0.18609	2.98433	2.98433	0.222989	0.75919	0.590751	0.982882	0.228595	0.00749864	FALSE	FALSE	FALSE	FALSE	FALSE	FALSE	FALSE	FALSE	NA	.	.	.
TRINITY_DN17914_c0_g1_i5 TRINITY_DN17914_c0_g1_i5	1.87878	0.0361005	2.70028	2.70028	0.222989	0.95333	0.590751	1	0.228595	0	FALSE	FALSE	FALSE	FALSE	FALSE	FALSE	FALSE	FALSE	GO:00469836	40S ribosomal protein S15	.	KEGG:ath:AT5G43650
TRINITY_DN24868_c1_g1_i1 TRINITY_DN24868_c1_g1_i1	1.87877	-0.709104	2.60273	2.60273	0.222989	0.385387	0.590751	0.735436	0.228595	-0.133455	FALSE	FALSE	FALSE	FALSE	FALSE	FALSE	FALSE	FALSE	NA	.	.	.
TRINITY_DN15488_c0_g1_i9 TRINITY_DN15488_c0_g1_i9	1.87877	-0.937716	2.59999	2.59999	0.222989	0.304693	0.590751	0.657399	0.228595	-0.182171	FALSE	FALSE	FALSE	FALSE	FALSE	FALSE	FALSE	FALSE	NA	U1 small nuclear ribonucleoprotein C {ECO:0000255|HAMAP-Rule:MF_03153}	.	.
TRINITY_DN16206_c3_g1_i4 TRINITY_DN16206_c3_g1_i4	1.87821	0.404311	4.09405	4.09405	0.0605597	0.548303	0.27694	0.872889	0.557614	0.0590407	FALSE	FALSE	FALSE	FALSE	FALSE	FALSE	FALSE	FALSE	GO:000406917|GO:000610317|GO:000653117|GO:000653642|GO:000905819|GO:000950188	Aspartate aminotransferase	chloroplastic	PF00155.20^Aminotran_1_2^Aminotransferase class I and II^88-234^E:2e-30
TRINITY_DN24922_c2_g1_i13 TRINITY_DN24922_c2_g1_i13	1.87009	0	3.26239	3.26239	0.010322	1	0.0978841	1	1.00929	0	TRUE	FALSE	FALSE	FALSE	FALSE	FALSE	FALSE	FALSE	NA	Epoxide hydrolase 4	PF00561.19^Abhydrolase_1^alpha/beta hydrolase fold^49-148^E:1.8e-13`PF12697.6^Abhydrolase_6^Alpha/beta hydrolase family^51-147^E:1.9e-07	KEGG:mmu:384214`KO:K22369
TRINITY_DN24507_c2_g1_i8 TRINITY_DN24507_c2_g1_i8	1.85923	0.963564	2.1368	2.1368	0.287585	0.562866	0.674469	0.88358	0.171038	0.0537539	FALSE	FALSE	FALSE	FALSE	FALSE	FALSE	FALSE	FALSE	GO:0009735308|GO:000985450|GO:0010181178|GO:0022626314|GO:005066526|GO:005285226|GO:005285326|GO:005285426	(S)-2-hydroxy-acid oxidase GLO1	PF01070.17^FMN_dh^FMN-dependent dehydrogenase^2-218^E:2.5e-85`PF03060.14^NMO^Nitronate monooxygenase^91-205^E:1.4e-07`PF00478.24^IMPDH^IMP dehydrogenase / GMP reductase domain^129-172^E:5e-06`PF01645.16^Glu_synthase^Conserved region in glutamate synthase^139-178^E:0.00017	KEGG:ath:AT3G14420`KO:K11517
TRINITY_DN17987_c0_g2_i3 TRINITY_DN17987_c0_g2_i3	1.85781	0.81605	4.37395	4.37395	0.303087	0.638233	0.694576	0.926494	0.15828	0.0331573	FALSE	FALSE	FALSE	FALSE	FALSE	FALSE	FALSE	FALSE	NA	BAHD acyltransferase DCR	PF02458.14^Transferase^Transferase family^47-495^E:1.7e-110	KEGG:ath:AT5G23940`KO:K19747
TRINITY_DN24555_c1_g1_i3 TRINITY_DN24555_c1_g1_i3	1.85344	-1.36696	4.53464	4.53464	0.304359	0.414648	0.695919	0.763795	0.157441	-0.117023	FALSE	FALSE	FALSE	FALSE	FALSE	FALSE	FALSE	FALSE	NA	Uncharacterized protein sll0005	PF03109.15^ABC1^ABC1 family^155-274^E:2.7e-27`PF01636.22^APH^Phosphotransferase enzyme family^309-348^E:5.6e-05	KEGG:syn:sll0005
TRINITY_DN22813_c0_g1_i6 TRINITY_DN22813_c0_g1_i6	1.85327	1.41256	3.50714	3.50714	0.00151891	0.00942251	0.0293275	0.0750683	1.53273	1.12454	FALSE	FALSE	TRUE	FALSE	FALSE	FALSE	FALSE	FALSE	GO:001612570|GO:001612652|GO:001690614|GO:003025914|GO:0043231118|GO:004831664|GO:005150710|GO:008004314|GO:008004414|GO:010220214|GO:010220314|GO:010220514	Sterol 3-beta-glucosyltransferase UGT80A2	PF03033.19^Glyco_transf_28^Glycosyltransferase family 28 N-terminal domain^59-203^E:6.1e-36	KEGG:ath:AT3G07020`KO:K05841
TRINITY_DN24239_c0_g1_i2 TRINITY_DN24239_c0_g1_i2	1.85064	0.256856	5.16744	5.16744	0.00115848	0.572799	0.0244074	0.890516	1.61248	0.050358	TRUE	FALSE	FALSE	FALSE	FALSE	FALSE	FALSE	FALSE	NA	Uncharacterized protein At5g01610	PF04398.11^DUF538^Protein of unknown function	DUF538^33-138^E:8.8e-37
TRINITY_DN16374_c0_g1_i7 TRINITY_DN16374_c0_g1_i7	1.83947	-0.516812	7.02374	7.02374	5.51e-05	0.122651	0.00321081	0.381249	2.49339	-0.418791	TRUE	FALSE	FALSE	FALSE	FALSE	FALSE	FALSE	FALSE	GO:001985361|GO:0051287263	GDP-mannose 3	5-epimerase 1	PF01370.20^Epimerase^NAD dependent epimerase/dehydratase family^30-269^E:1.3e-45`PF16363.4^GDP_Man_Dehyd^GDP-mannose 4
TRINITY_DN20278_c0_g1_i8 TRINITY_DN20278_c0_g1_i8	1.83266	-0.143697	3.4144	3.4144	0.222989	0.807062	0.590751	1	0.228595	0	FALSE	FALSE	FALSE	FALSE	FALSE	FALSE	FALSE	FALSE	NA	Histone-lysine N-methyltransferase SUVR4	PF05033.15^Pre-SET^Pre-SET motif^334-481^E:2.5e-19`PF00856.27^SET^SET domain^501-623^E:3e-17	KEGG:ath:AT3G04380
TRINITY_DN21262_c1_g1_i11 TRINITY_DN21262_c1_g1_i11	1.83086	-0.000467795	3.26366	3.26366	0.222989	0.999377	0.590751	1	0.228595	0	FALSE	FALSE	FALSE	FALSE	FALSE	FALSE	FALSE	FALSE	NA	C-terminal binding protein AN	.	KEGG:ath:AT1G01510
TRINITY_DN15386_c0_g1_i1 TRINITY_DN15386_c0_g1_i1	1.82739	-0.198917	2.85362	2.85362	0.222989	0.711455	0.590751	0.963109	0.228595	-0.0163247	FALSE	FALSE	FALSE	FALSE	FALSE	FALSE	FALSE	FALSE	NA	.	.	.
TRINITY_DN25268_c3_g1_i18 TRINITY_DN25268_c3_g1_i18	1.82244	1.45034	5.06245	5.06245	0.167057	0.258853	0.505398	0.598142	0.296366	0.223196	FALSE	FALSE	FALSE	FALSE	FALSE	FALSE	FALSE	FALSE	NA	Phosphoglucan	water dikinase	chloroplastic
TRINITY_DN17271_c0_g1_i6 TRINITY_DN17271_c0_g1_i6	1.81119	-0.361611	4.72699	4.72699	0.0802857	0.70919	0.329643	0.96168	0.481956	-0.0169694	FALSE	FALSE	FALSE	FALSE	FALSE	FALSE	FALSE	FALSE	GO:0016126108|GO:0030176124|GO:0050661240	Delta(14)-sterol reductase	PF01222.16^ERG4_ERG24^Ergosterol biosynthesis ERG4/ERG24 family^1-158^E:5.7e-52`PF06966.11^DUF1295^Protein of unknown function (DUF1295)^19-145^E:1e-07	KEGG:ath:AT3G52940`KO:K00222
TRINITY_DN22047_c0_g1_i6 TRINITY_DN22047_c0_g1_i6	1.80798	0.602662	3.50811	3.50811	0.00401999	0.258807	0.0547496	0.598103	1.26162	0.223224	TRUE	FALSE	FALSE	FALSE	FALSE	FALSE	FALSE	FALSE	NA	Putative tRNA pseudouridine synthase	PF01416.19^PseudoU_synth_1^tRNA pseudouridine synthase^107-184^E:4.2e-07	KEGG:ath:AT2G30320`KO:K06173
TRINITY_DN25035_c0_g1_i6 TRINITY_DN25035_c0_g1_i6	1.80745	10.0268	5.7515	5.7515	0.0258541	9.61e-06	0.166273	0.000833004	0.779177	3.07935	FALSE	TRUE	FALSE	FALSE	FALSE	FALSE	FALSE	FALSE	GO:00081845|GO:01022505|GO:01024995	Alpha-glucan phosphorylase	H isozyme	PF00343.19^Phosphorylase^Carbohydrate phosphorylase^8-319^E:2.5e-126
TRINITY_DN23154_c0_g1_i6 TRINITY_DN23154_c0_g1_i6	1.80479	0.0685969	2.79023	2.79023	0.0247852	0.921929	0.162047	1	0.79036	0	FALSE	FALSE	FALSE	FALSE	FALSE	FALSE	FALSE	FALSE	NA	Serine/threonine receptor-like kinase NFP {ECO:0000303|PubMed:16723404}	PF01476.19^LysM^LysM domain^45-76^E:0.0005`PF00069.24^Pkinase^Protein kinase domain^223-463^E:6.1e-42`PF07714.16^Pkinase_Tyr^Protein tyrosine kinase^231-464^E:1.1e-38	KEGG:mtr:MTR_5g019040
TRINITY_DN17731_c0_g1_i1 TRINITY_DN17731_c0_g1_i1	1.7697	1.43026	4.70312	4.70312	0.000213895	0.00123235	0.00780972	0.0198285	2.10736	1.70271	FALSE	FALSE	TRUE	FALSE	FALSE	FALSE	FALSE	FALSE	NA	.	.	.
TRINITY_DN24966_c1_g2_i1 TRINITY_DN24966_c1_g2_i1	1.74419	0.229305	2.2983	2.2983	0.10631	0.810961	0.386624	1	0.412712	0	FALSE	FALSE	FALSE	FALSE	FALSE	FALSE	FALSE	FALSE	NA	Guanine nucleotide-binding protein-like NSN1 {ECO:0000305}	.	KEGG:ath:AT3G07050`KO:K14538
TRINITY_DN16352_c0_g1_i14 TRINITY_DN16352_c0_g1_i14	1.73478	0.966631	3.56241	3.56241	0.0719142	0.285006	0.306544	0.632823	0.513507	0.198718	FALSE	FALSE	FALSE	FALSE	FALSE	FALSE	FALSE	FALSE	NA	GDT1-like protein 3	PF01169.18^UPF0016^Uncharacterized protein family UPF0016^85-158^E:5.4e-19	KEGG:ath:AT5G36290
TRINITY_DN22282_c0_g1_i15 TRINITY_DN22282_c0_g1_i15	1.71931	-7.23107	5.62288	5.62288	0.0345485	0.000162114	0.198239	0.00528675	0.702811	-2.27681	FALSE	FALSE	FALSE	FALSE	TRUE	FALSE	FALSE	FALSE	GO:001002064|GO:0043621191	Cell division protein FtsZ homolog 2-1	chloroplastic	PF00091.24^Tubulin^Tubulin/FtsZ family
TRINITY_DN23790_c0_g2_i4 TRINITY_DN23790_c0_g2_i4	1.713	2.74582	4.25239	4.25239	0.0864437	0.0132286	0.340646	0.0937618	0.467697	1.02797	FALSE	TRUE	FALSE	FALSE	FALSE	FALSE	FALSE	FALSE	NA	Probable LRR receptor-like serine/threonine-protein kinase At1g06840	PF00069.24^Pkinase^Protein kinase domain^134-399^E:6.4e-49`PF07714.16^Pkinase_Tyr^Protein tyrosine kinase^135-401^E:2e-49	KEGG:ath:AT1G06840
TRINITY_DN22723_c1_g1_i2 TRINITY_DN22723_c1_g1_i2	1.70807	2.04535	4.19877	4.19877	0.0123461	0.00443274	0.108331	0.047762	0.965249	1.32092	FALSE	TRUE	FALSE	FALSE	FALSE	FALSE	FALSE	FALSE	NA	Probable feruloyl esterase A	PF01764.24^Lipase_3^Lipase (class 3)^378-509^E:2.4e-23	.
TRINITY_DN19340_c0_g1_i1 TRINITY_DN19340_c0_g1_i1	1.70784	1.60244	3.21598	3.21598	0.133195	0.157864	0.440589	0.446469	0.355966	0.350209	FALSE	FALSE	FALSE	FALSE	FALSE	FALSE	FALSE	FALSE	GO:000694914|GO:000966428|GO:000973915|GO:001011431	Expansin-A3	.	KEGG:ath:AT2G37640
TRINITY_DN24724_c1_g1_i1 TRINITY_DN24724_c1_g1_i1	1.70419	0.249049	4.18045	4.18045	0.0021372	0.579989	0.0363732	0.894721	1.43922	0.0483122	TRUE	FALSE	FALSE	FALSE	FALSE	FALSE	FALSE	FALSE	NA	BRCA1-associated RING domain protein 1 {ECO:0000303|PubMed:18591352}	PF00533.25^BRCT^BRCA1 C Terminus (BRCT) domain^4-60^E:1.3e-07	.
TRINITY_DN22575_c2_g1_i1 TRINITY_DN22575_c2_g1_i1	1.70168	2.29505	3.85229	3.85229	0.142235	0.0578792	0.458547	0.236594	0.338616	0.625996	FALSE	FALSE	FALSE	FALSE	FALSE	FALSE	FALSE	FALSE	GO:00101928|GO:004725921|GO:004835913|GO:005175314	Glucomannan 4-beta-mannosyltransferase 2 {ECO:0000305}	PF13641.5^Glyco_tranf_2_3^Glycosyltransferase like family 2^98-332^E:3.9e-22`PF00535.25^Glycos_transf_2^Glycosyl transferase family 2^102-263^E:3.9e-13`PF13506.5^Glyco_transf_21^Glycosyl transferase family 21^166-330^E:2.4e-07`PF13632.5^Glyco_trans_2_3^Glycosyl transferase family group 2^190-396^E:5.8e-24	KEGG:ath:AT5G22740`KO:K13680
TRINITY_DN22759_c0_g1_i14 TRINITY_DN22759_c0_g1_i14	1.69443	1.43526	5.42644	5.42644	0.380883	0.452675	0.777478	0.797365	0.109312	0.0983426	FALSE	FALSE	FALSE	FALSE	FALSE	FALSE	FALSE	FALSE	NA	Glycine-rich RNA-binding protein 3	mitochondrial	.
TRINITY_DN22407_c0_g2_i3 TRINITY_DN22407_c0_g2_i3	1.69201	0.217479	2.61165	2.61165	0.118197	0.829039	0.408397	1	0.388918	0	FALSE	FALSE	FALSE	FALSE	FALSE	FALSE	FALSE	FALSE	NA	Putative disease resistance RPP13-like protein 1	PF00931.21^NB-ARC^NB-ARC domain^167-448^E:2.5e-73	KEGG:ath:AT3G14470
TRINITY_DN20771_c2_g4_i1 TRINITY_DN20771_c2_g4_i1	1.6854	-0.556482	2.92282	2.92282	0.0374331	0.443852	0.206382	0.790316	0.685328	-0.102199	FALSE	FALSE	FALSE	FALSE	FALSE	FALSE	FALSE	FALSE	NA	.	.	.
TRINITY_DN22335_c0_g1_i1 TRINITY_DN22335_c0_g1_i1	1.66894	0.798051	3.3908	3.3908	0.00738607	0.148712	0.0805221	0.429577	1.09409	0.366959	TRUE	FALSE	FALSE	FALSE	FALSE	FALSE	FALSE	FALSE	NA	Protein HESO1 {ECO:0000303|PubMed:22464194}	.	.
TRINITY_DN17225_c1_g2_i1 TRINITY_DN17225_c1_g2_i1	1.6511	2.91	2.90258	2.90258	0.0172254	0.000494663	0.131565	0.0108161	0.880861	1.96593	FALSE	TRUE	FALSE	FALSE	FALSE	FALSE	FALSE	FALSE	NA	.	.	.
TRINITY_DN14600_c0_g1_i10 TRINITY_DN14600_c0_g1_i10	1.64973	-0.636935	6.83095	6.83095	0.0360575	0.303889	0.20191	0.656499	0.694843	-0.182766	FALSE	FALSE	FALSE	FALSE	FALSE	FALSE	FALSE	FALSE	GO:0022625200	60S ribosomal protein L19-2	PF01280.19^Ribosomal_L19e^Ribosomal protein L19e^4-146^E:7.2e-66	KEGG:ath:AT3G16780`KO:K02885
TRINITY_DN25035_c0_g2_i2 TRINITY_DN25035_c0_g2_i2	1.64669	1.17005	6.32805	6.32805	0.00282941	0.0210675	0.0440063	0.125264	1.35648	0.902173	TRUE	FALSE	FALSE	FALSE	FALSE	FALSE	FALSE	FALSE	GO:00081849|GO:01022509|GO:01024999	Alpha-glucan phosphorylase	H isozyme	PF00343.19^Phosphorylase^Carbohydrate phosphorylase^111-502^E:6.3e-165
TRINITY_DN17497_c0_g1_i1 TRINITY_DN17497_c0_g1_i1	1.63303	2.30165	2.83921	2.83921	0.113946	0.0363508	0.39914	0.17777	0.398875	0.750143	FALSE	FALSE	FALSE	FALSE	FALSE	FALSE	FALSE	FALSE	NA	Transcription factor AS1 {ECO:0000303|PubMed:11140682}	.	KEGG:ath:AT2G37630`KO:K09422
TRINITY_DN22538_c0_g2_i8 TRINITY_DN22538_c0_g2_i8	1.62936	-0.180466	3.21313	3.21313	0.256282	0.881567	0.634583	1	0.197512	0	FALSE	FALSE	FALSE	FALSE	FALSE	FALSE	FALSE	FALSE	GO:000579723|GO:000580126|GO:0010008174	Transmembrane 9 superfamily member 1 {ECO:0000305}	PF02990.15^EMP70^Endomembrane protein 70^10-236^E:2.5e-84	KEGG:ath:AT1G10950`KO:K17087
TRINITY_DN21012_c1_g1_i1 TRINITY_DN21012_c1_g1_i1	1.62849	0.616032	3.36604	3.36604	0.0136868	0.295092	0.114737	0.645861	0.940297	0.189861	FALSE	FALSE	FALSE	FALSE	FALSE	FALSE	FALSE	FALSE	NA	Preprotein translocase subunit SECE1	PF00584.19^SecE^SecE/Sec61-gamma subunits of protein translocation complex^118-165^E:5.2e-05	KEGG:ath:AT4G14870
TRINITY_DN23988_c0_g2_i3 TRINITY_DN23988_c0_g2_i3	1.62625	1.83028	4.16659	4.16659	0.466469	0.421361	0.854263	0.770104	0.0684086	0.113451	FALSE	FALSE	FALSE	FALSE	FALSE	FALSE	FALSE	FALSE	GO:000030235|GO:004836673	Protein RETICULATA-RELATED 3	chloroplastic {ECO:0000303|PubMed:23596191}	PF11891.7^RETICULATA-like^Protein RETICULATA-related^111-278^E:2.9e-63
TRINITY_DN21233_c3_g1_i2 TRINITY_DN21233_c3_g1_i2	1.62077	-0.813146	2.72341	2.72341	0.199557	0.422491	0.559796	0.77087	0.251971	-0.113019	FALSE	FALSE	FALSE	FALSE	FALSE	FALSE	FALSE	FALSE	NA	.	.	.
TRINITY_DN22205_c1_g3_i2 TRINITY_DN22205_c1_g3_i2	1.61737	2.03604	4.43761	4.43761	0.145417	0.0762003	0.465432	0.282551	0.332144	0.548903	FALSE	FALSE	FALSE	FALSE	FALSE	FALSE	FALSE	FALSE	NA	Rho-N domain-containing protein 1	chloroplastic	PF07498.11^Rho_N^Rho termination factor
TRINITY_DN17505_c1_g1_i4 TRINITY_DN17505_c1_g1_i4	1.6149	0.303574	3.04234	3.04234	0.263816	0.696251	0.644331	0.955932	0.190891	0.0195732	FALSE	FALSE	FALSE	FALSE	FALSE	FALSE	FALSE	FALSE	GO:000575984|GO:00065523|GO:000905552|GO:001599610|GO:005511462	Electron transfer flavoprotein subunit beta	mitochondrial	PF01012.20^ETF^Electron transfer flavoprotein domain^26-148^E:3.5e-28
TRINITY_DN24821_c1_g1_i8 TRINITY_DN24821_c1_g1_i8	1.59557	0.274139	3.91294	3.91294	0.354093	0.869971	0.749878	1	0.12501	0	FALSE	FALSE	FALSE	FALSE	FALSE	FALSE	FALSE	FALSE	NA	Protein ROS1	.	KEGG:ath:AT2G36490
TRINITY_DN22282_c0_g1_i12 TRINITY_DN22282_c0_g1_i12	1.59182	1.54573	3.4458	3.4458	0.00677686	0.00799719	0.07647	0.0676551	1.11651	1.1697	FALSE	FALSE	TRUE	FALSE	FALSE	FALSE	FALSE	FALSE	NA	Cell division protein FtsZ homolog 2-1	chloroplastic	PF00091.24^Tubulin^Tubulin/FtsZ family
TRINITY_DN21091_c2_g2_i1 TRINITY_DN21091_c2_g2_i1	1.58354	1.87301	3.21657	3.21657	0.0101391	0.00363194	0.0971784	0.0416583	1.01243	1.3803	FALSE	FALSE	TRUE	FALSE	FALSE	FALSE	FALSE	FALSE	GO:000508920	Rop guanine nucleotide exchange factor 7	PF03759.12^PRONE^PRONE (Plant-specific Rop nucleotide exchanger)^171-537^E:1.4e-184	KEGG:ath:AT5G02010
TRINITY_DN20756_c0_g2_i2 TRINITY_DN20756_c0_g2_i2	1.5835	1.18773	2.58974	2.58974	0.0197272	0.0664765	0.141815	0.258403	0.848277	0.587702	FALSE	FALSE	FALSE	FALSE	FALSE	FALSE	FALSE	FALSE	NA	Transcription factor-like protein DPA	PF02319.19^E2F_TDP^E2F/DP family winged-helix DNA-binding domain^59-137^E:8.1e-19`PF08781.9^DP^Transcription factor DP^145-257^E:2.9e-31	KEGG:ath:AT5G02470
TRINITY_DN17657_c1_g1_i4 TRINITY_DN17657_c1_g1_i4	1.57981	2.49535	3.85641	3.85641	0.0878887	0.0432543	0.344588	0.198667	0.4627	0.701874	FALSE	FALSE	FALSE	FALSE	FALSE	FALSE	FALSE	FALSE	NA	.	.	.
TRINITY_DN19571_c0_g2_i1 TRINITY_DN19571_c0_g2_i1	1.57383	-3.89075	3.85224	3.85224	0.0553583	0.00135087	0.261324	0.0211958	0.582821	-1.67375	FALSE	FALSE	FALSE	FALSE	TRUE	FALSE	FALSE	FALSE	NA	.	.	.
TRINITY_DN17155_c0_g1_i1 TRINITY_DN17155_c0_g1_i1	1.56884	0.567414	4.72471	4.72471	0.0702836	0.483078	0.302438	0.822397	0.519364	0.0849186	FALSE	FALSE	FALSE	FALSE	FALSE	FALSE	FALSE	FALSE	NA	Uncharacterized protein C24B11.05	PF13419.5^HAD_2^Haloacid dehalogenase-like hydrolase^10-202^E:7.7e-13`PF00702.25^Hydrolase^haloacid dehalogenase-like hydrolase^92-196^E:5.2e-07`PF13242.5^Hydrolase_like^HAD-hyrolase-like^158-214^E:3.7e-05	KEGG:spo:SPAC24B11.05`KO:K18551
TRINITY_DN16747_c1_g1_i1 TRINITY_DN16747_c1_g1_i1	1.568	0.205107	3.56489	3.56489	0.102696	0.818538	0.379398	1	0.420905	0	FALSE	FALSE	FALSE	FALSE	FALSE	FALSE	FALSE	FALSE	NA	Probable phytol kinase 2	chloroplastic	.
TRINITY_DN23500_c2_g1_i4 TRINITY_DN23500_c2_g1_i4	1.55083	1.66947	3.25718	3.25718	0.345135	0.315277	0.741983	0.669241	0.129606	0.174418	FALSE	FALSE	FALSE	FALSE	FALSE	FALSE	FALSE	FALSE	NA	Wall-associated receptor kinase 4	PF00069.24^Pkinase^Protein kinase domain^96-363^E:3.2e-49`PF07714.16^Pkinase_Tyr^Protein tyrosine kinase^99-365^E:4.6e-49	KEGG:ath:AT1G21210
TRINITY_DN24690_c1_g1_i7 TRINITY_DN24690_c1_g1_i7	1.541	2.14554	3.00285	3.00285	0.354137	0.217646	0.749878	0.538181	0.12501	0.269072	FALSE	FALSE	FALSE	FALSE	FALSE	FALSE	FALSE	FALSE	GO:000965840|GO:00097075	Outer envelope protein 80	chloroplastic	PF01103.22^Bac_surface_Ag^Surface antigen^1-280^E:5.1e-39
TRINITY_DN16737_c1_g1_i4 TRINITY_DN16737_c1_g1_i4	1.53767	0.851334	2.85536	2.85536	0.140597	0.393426	0.455366	0.743246	0.341639	0.128867	FALSE	FALSE	FALSE	FALSE	FALSE	FALSE	FALSE	FALSE	NA	Protein HESO1 {ECO:0000303|PubMed:22464194}	.	KEGG:ath:AT2G39740
TRINITY_DN15211_c1_g2_i1 TRINITY_DN15211_c1_g2_i1	1.53294	0.467358	4.92126	4.92126	0.0127283	0.389821	0.110096	0.739578	0.958228	0.131016	FALSE	FALSE	FALSE	FALSE	FALSE	FALSE	FALSE	FALSE	NA	Universal stress protein A-like protein	PF00582.25^Usp^Universal stress protein family^33-112^E:6.1e-20	KEGG:ath:AT3G01520
TRINITY_DN21635_c0_g1_i1 TRINITY_DN21635_c0_g1_i1	1.52252	1.55551	3.76122	3.76122	0.00635539	0.00545466	0.0733329	0.0539268	1.1347	1.2682	FALSE	FALSE	TRUE	FALSE	FALSE	FALSE	FALSE	FALSE	NA	.	.	.
TRINITY_DN25246_c0_g1_i9 TRINITY_DN25246_c0_g1_i9	1.51805	-0.0462574	3.66724	3.66724	0.18923	0.966743	0.54408	1	0.264337	0	FALSE	FALSE	FALSE	FALSE	FALSE	FALSE	FALSE	FALSE	GO:000531556|GO:000681439|GO:0009416260|GO:0009579395|GO:0009624182|GO:0015293155	Sodium-dependent phosphate transport protein 1	chloroplastic	.
TRINITY_DN20958_c1_g1_i14 TRINITY_DN20958_c1_g1_i14	1.51577	4.69755	2.64891	2.64891	0.262251	0.00901663	0.642615	0.0731202	0.192049	1.13596	FALSE	TRUE	FALSE	FALSE	FALSE	FALSE	FALSE	FALSE	GO:001015080|GO:003109058|GO:0043231214	Phospholipid--sterol O-acyltransferase	PF02450.14^LCAT^Lecithin:cholesterol acyltransferase^64-483^E:1.1e-122	KEGG:ath:AT1G04010
TRINITY_DN16523_c1_g2_i1 TRINITY_DN16523_c1_g2_i1	1.50447	1.18335	4.41717	4.41717	0.000405744	0.00261609	0.0124371	0.0333497	1.90528	1.47691	FALSE	FALSE	TRUE	FALSE	FALSE	FALSE	FALSE	FALSE	GO:000078649|GO:000633468	Histone H1	PF00538.18^Linker_histone^linker histone H1 and H5 family^20-85^E:1.4e-18	KEGG:ath:AT2G30620`KO:K11275
TRINITY_DN21722_c0_g6_i5 TRINITY_DN21722_c0_g6_i5	1.50359	1.49894	2.64607	2.64607	0.208448	0.211536	0.574703	0.529193	0.240556	0.276386	FALSE	FALSE	FALSE	FALSE	FALSE	FALSE	FALSE	FALSE	NA	Receptor-like protein Cf-9 homolog {ECO:0000305}	PF00561.19^Abhydrolase_1^alpha/beta hydrolase fold^101-321^E:1.9e-06	.
TRINITY_DN22813_c0_g1_i10 TRINITY_DN22813_c0_g1_i10	1.49409	1.75779	3.73815	3.73815	0.00108554	0.00029436	0.0235357	0.00777316	1.62827	2.1094	FALSE	FALSE	TRUE	FALSE	FALSE	FALSE	FALSE	FALSE	GO:001612575|GO:001612657|GO:001690619|GO:003025919|GO:0043231123|GO:004831669|GO:005150715|GO:008004319|GO:008004419|GO:010220219|GO:010220319|GO:010220519	Sterol 3-beta-glucosyltransferase UGT80A2	.	KEGG:ath:AT3G07020`KO:K05841
TRINITY_DN16461_c1_g1_i2 TRINITY_DN16461_c1_g1_i2	1.48743	-0.0395535	3.17172	3.17172	0.0112743	0.937876	0.102984	1	0.98723	0	FALSE	FALSE	FALSE	FALSE	FALSE	FALSE	FALSE	FALSE	NA	.	PF12452.7^DUF3685^Protein of unknown function (DUF3685)^38-133^E:1.5e-16	KEGG:syn:sll1879
TRINITY_DN21628_c1_g1_i4 TRINITY_DN21628_c1_g1_i4	1.47767	1.12441	3.20302	3.20302	0.532267	0.627995	0.901887	0.92095	0.0448478	0.035764	FALSE	FALSE	FALSE	FALSE	FALSE	FALSE	FALSE	FALSE	NA	Transcription factor bHLH48	PF00010.25^HLH^Helix-loop-helix DNA-binding domain^22-69^E:1.7e-07	KEGG:ath:AT2G42300
TRINITY_DN15038_c2_g1_i1 TRINITY_DN15038_c2_g1_i1	1.47721	1.75154	4.73275	4.73275	0.213924	0.146807	0.582904	0.426419	0.234403	0.370164	FALSE	FALSE	FALSE	FALSE	FALSE	FALSE	FALSE	FALSE	NA	.	PF04720.11^PDDEXK_6^PDDEXK-like family of unknown function^81-293^E:5.7e-77	.
TRINITY_DN19564_c0_g1_i1 TRINITY_DN19564_c0_g1_i1	1.46492	-0.822243	3.49342	3.49342	0.351581	0.54763	0.748543	0.872596	0.125783	-0.0591867	FALSE	FALSE	FALSE	FALSE	FALSE	FALSE	FALSE	FALSE	NA	.	PF13417.5^GST_N_3^Glutathione S-transferase	N-terminal domain^163-238^E:3.1e-12
TRINITY_DN15038_c2_g1_i2 TRINITY_DN15038_c2_g1_i2	1.46402	0.200623	4.7268	4.7268	0.202564	0.854769	0.564601	1	0.248259	0	FALSE	FALSE	FALSE	FALSE	FALSE	FALSE	FALSE	FALSE	NA	.	PF04720.11^PDDEXK_6^PDDEXK-like family of unknown function^81-293^E:5.7e-77	.
TRINITY_DN25130_c0_g2_i2 TRINITY_DN25130_c0_g2_i2	1.46246	0.409901	2.48739	2.48739	0.21901	0.717603	0.589674	0.96628	0.229388	0.0148968	FALSE	FALSE	FALSE	FALSE	FALSE	FALSE	FALSE	FALSE	NA	E3 ubiquitin-protein ligase listerin	.	KEGG:ath:AT5G58410`KO:K22377
TRINITY_DN22648_c0_g1_i4 TRINITY_DN22648_c0_g1_i4	1.46153	-1.38043	2.76018	2.76018	0.263816	0.099369	0.644331	0.334036	0.190891	-0.476207	FALSE	FALSE	FALSE	FALSE	FALSE	FALSE	FALSE	FALSE	NA	Phosphatidylinositol:ceramide inositolphosphotransferase 2	.	KEGG:ath:AT2G37940
TRINITY_DN17698_c0_g1_i1 TRINITY_DN17698_c0_g1_i1	1.46129	0.700538	4.96502	4.96502	0.000697952	0.0540453	0.0174579	0.225999	1.75801	0.645894	TRUE	FALSE	FALSE	FALSE	FALSE	FALSE	FALSE	FALSE	NA	Cytochrome b561 and DOMON domain-containing protein At3g25290	PF04526.12^DUF568^Protein of unknown function (DUF568)^87-187^E:6.8e-31`PF03188.15^Cytochrom_B561^Eukaryotic cytochrome b561^208-332^E:6.1e-08	KEGG:ath:AT3G25290
TRINITY_DN22282_c0_g1_i1 TRINITY_DN22282_c0_g1_i1	1.45683	1.07644	5.24929	5.24929	0.000872335	0.00754544	0.020335	0.065538	1.69176	1.18351	FALSE	FALSE	TRUE	FALSE	FALSE	FALSE	FALSE	FALSE	GO:000953264|GO:0009658457|GO:001002061|GO:004265199|GO:0043621188	Cell division protein FtsZ homolog 2-2	chloroplastic	PF00091.24^Tubulin^Tubulin/FtsZ family
TRINITY_DN24047_c0_g1_i5 TRINITY_DN24047_c0_g1_i5	1.4564	-0.212958	3.36305	3.36305	0.0928882	0.792309	0.357237	0.99512	0.447044	-0.00212469	FALSE	FALSE	FALSE	FALSE	FALSE	FALSE	FALSE	FALSE	NA	.	.	.
TRINITY_DN20027_c0_g2_i6 TRINITY_DN20027_c0_g2_i6	1.44932	3.98352	5.18334	5.18334	0.173924	0.0195132	0.51814	0.119549	0.285553	0.922455	FALSE	FALSE	FALSE	FALSE	FALSE	FALSE	FALSE	FALSE	NA	Bifunctional nuclease 1	PF02577.13^DNase-RNase^Bifunctional nuclease^142-267^E:1.6e-24	KEGG:ath:AT1G75380
TRINITY_DN18476_c1_g1_i2 TRINITY_DN18476_c1_g1_i2	1.44715	2.60233	3.63044	3.63044	0.00351933	2.98e-05	0.050427	0.00171504	1.29734	2.76573	FALSE	FALSE	TRUE	FALSE	FALSE	FALSE	FALSE	FALSE	GO:0016887143	Pleiotropic drug resistance protein 1	PF01061.23^ABC2_membrane^ABC-2 type transporter^1-200^E:5.3e-54	KEGG:nta:107799533
TRINITY_DN25329_c4_g1_i9 TRINITY_DN25329_c4_g1_i9	1.44468	-0.461019	4.55718	4.55718	0.143501	0.622522	0.461342	0.918076	0.335977	-0.0371215	FALSE	FALSE	FALSE	FALSE	FALSE	FALSE	FALSE	FALSE	NA	.	.	.
TRINITY_DN21920_c0_g1_i2 TRINITY_DN21920_c0_g1_i2	1.44465	-0.38644	2.41133	2.41133	0.535334	0.864437	0.904829	1	0.0434335	0	FALSE	FALSE	FALSE	FALSE	FALSE	FALSE	FALSE	FALSE	NA	Protein FLUORESCENT IN BLUE LIGHT	chloroplastic	PF13424.5^TPR_12^Tetratricopeptide repeat^252-320^E:8.3e-11`PF07720.11^TPR_3^Tetratricopeptide repeat^254-273^E:0.022`PF13432.5^TPR_16^Tetratricopeptide repeat^256-318^E:0.0019`PF13181.5^TPR_8^Tetratricopeptide repeat^290-316^E:0.00033`PF13176.5^TPR_7^Tetratricopeptide repeat^291-314^E:0.0036
TRINITY_DN13710_c0_g1_i2 TRINITY_DN13710_c0_g1_i2	1.44198	0.286136	3.38333	3.38333	0.48586	0.88646	0.869217	1	0.0608716	0	FALSE	FALSE	FALSE	FALSE	FALSE	FALSE	FALSE	FALSE	NA	.	PF11961.7^DUF3475^Domain of unknown function (DUF3475)^46-102^E:9.5e-24`PF05003.11^DUF668^Protein of unknown function (DUF668)^417-506^E:3.1e-32	.
TRINITY_DN21564_c0_g1_i8 TRINITY_DN21564_c0_g1_i8	1.44155	2.58192	4.23304	4.23304	0.0885236	0.00717741	0.346127	0.063194	0.460764	1.19932	FALSE	TRUE	FALSE	FALSE	FALSE	FALSE	FALSE	FALSE	NA	Splicing factor U2AF 65 kDa subunit	.	KEGG:cel:CELE_Y92C3B.2`KO:K12837
TRINITY_DN18942_c1_g2_i3 TRINITY_DN18942_c1_g2_i3	1.43883	2.50432	8.04762	8.04762	0.000188027	7.42e-07	0.0072102	0.000164624	2.14205	3.78351	FALSE	FALSE	TRUE	FALSE	FALSE	FALSE	FALSE	FALSE	NA	.	.	.
TRINITY_DN23015_c0_g1_i2 TRINITY_DN23015_c0_g1_i2	1.43235	-0.382297	4.40576	4.40576	0.0438344	0.5509	0.227166	0.874177	0.643656	-0.0584005	FALSE	FALSE	FALSE	FALSE	FALSE	FALSE	FALSE	FALSE	GO:00067306|GO:005128745	Adenosylhomocysteinase	PF05221.16^AdoHcyase^S-adenosyl-L-homocysteine hydrolase^1-445^E:5.2e-129`PF00670.20^AdoHcyase_NAD^S-adenosyl-L-homocysteine hydrolase	NAD binding domain^201-364^E:3.8e-81`PF02826.18^2-Hacid_dh_C^D-isomer specific 2-hydroxyacid dehydrogenase
TRINITY_DN23445_c1_g1_i1 TRINITY_DN23445_c1_g1_i1	1.4301	-0.492132	4.8663	4.8663	0.261206	0.66514	0.641122	0.9404	0.19306	-0.0266874	FALSE	FALSE	FALSE	FALSE	FALSE	FALSE	FALSE	FALSE	NA	.	.	.
TRINITY_DN17217_c5_g1_i5 TRINITY_DN17217_c5_g1_i5	1.42701	0.00801313	3.93474	3.93474	0.0946568	0.991903	0.360829	1	0.442698	0	FALSE	FALSE	FALSE	FALSE	FALSE	FALSE	FALSE	FALSE	NA	Flavonoid 3'	5'-methyltransferase	PF01596.16^Methyltransf_3^O-methyltransferase^1-184^E:1.8e-86`PF13578.5^Methyltransf_24^Methyltransferase domain^24-129^E:5.2e-13
TRINITY_DN19618_c0_g1_i2 TRINITY_DN19618_c0_g1_i2	1.42467	-0.271634	3.43222	3.43222	0.0959907	0.73204	0.363814	0.971569	0.439121	-0.0125263	FALSE	FALSE	FALSE	FALSE	FALSE	FALSE	FALSE	FALSE	NA	Vacuole membrane protein KMS1 {ECO:0000303|PubMed:21294794}	PF09335.10^SNARE_assoc^SNARE associated Golgi protein^205-306^E:3.9e-08	KEGG:ath:AT4G14950`KO:K21248
TRINITY_DN13642_c2_g1_i4 TRINITY_DN13642_c2_g1_i4	1.42045	-0.477181	3.65024	3.65024	0.244298	0.559363	0.622653	0.880654	0.205754	-0.0551949	FALSE	FALSE	FALSE	FALSE	FALSE	FALSE	FALSE	FALSE	NA	O-fucosyltransferase 35 {ECO:0000305}	.	KEGG:ath:AT5G35570
TRINITY_DN18978_c1_g1_i1 TRINITY_DN18978_c1_g1_i1	1.40355	-0.964614	3.34233	3.34233	0.386966	0.544032	0.783093	0.870029	0.106187	-0.0604663	FALSE	FALSE	FALSE	FALSE	FALSE	FALSE	FALSE	FALSE	NA	.	.	.
TRINITY_DN23510_c0_g1_i3 TRINITY_DN23510_c0_g1_i3	1.4034	7.80482	2.78366	2.78366	0.369971	0.0118774	0.765649	0.087343	0.11597	1.05877	FALSE	TRUE	FALSE	FALSE	FALSE	FALSE	FALSE	FALSE	NA	Xyloglucan galactosyltransferase MUR3 {ECO:0000305}	PF03016.14^Exostosin^Exostosin family^141-479^E:6.1e-94	KEGG:ath:AT2G20370`KO:K20888
TRINITY_DN18942_c1_g2_i1 TRINITY_DN18942_c1_g2_i1	1.40311	2.61867	4.70975	4.70975	0.0085487	8.48e-05	0.0879295	0.00343385	1.05587	2.46422	FALSE	FALSE	TRUE	FALSE	FALSE	FALSE	FALSE	FALSE	NA	.	.	.
TRINITY_DN25206_c2_g2_i8 TRINITY_DN25206_c2_g2_i8	1.39442	0	4.73064	4.73064	0.00903949	1	0.0907612	1	1.0421	0	TRUE	FALSE	FALSE	FALSE	FALSE	FALSE	FALSE	FALSE	NA	Putative GTP diphosphokinase RSH1	chloroplastic	PF02824.20^TGS^TGS domain^84-143^E:1.4e-19
TRINITY_DN24421_c1_g1_i19 TRINITY_DN24421_c1_g1_i19	1.39364	-0.103349	4.97096	4.97096	0.00111094	0.761989	0.0238182	0.983938	1.62309	-0.00703236	TRUE	FALSE	FALSE	FALSE	FALSE	FALSE	FALSE	FALSE	NA	Protein trichome birefringence-like 8	.	KEGG:ath:AT3G11570
TRINITY_DN25101_c3_g2_i2 TRINITY_DN25101_c3_g2_i2	1.37699	-1.33355	3.29656	3.29656	0.284611	0.1113	0.670738	0.358967	0.173447	-0.444946	FALSE	FALSE	FALSE	FALSE	FALSE	FALSE	FALSE	FALSE	NA	.	.	.
TRINITY_DN23145_c1_g1_i5 TRINITY_DN23145_c1_g1_i5	1.37575	-1.1947	3.71229	3.71229	0.132368	0.190036	0.439272	0.494827	0.357267	-0.305547	FALSE	FALSE	FALSE	FALSE	FALSE	FALSE	FALSE	FALSE	GO:0003779208|GO:003003652|GO:004501039|GO:0051015132|GO:005101617	Formin-like protein 1	PF02181.22^FH2^Formin Homology 2 Domain^268-665^E:1.6e-118	KEGG:ath:AT3G25500
TRINITY_DN23015_c0_g2_i5 TRINITY_DN23015_c0_g2_i5	1.37472	0.78539	3.26776	3.26776	0.0155177	0.135402	0.122908	0.405733	0.910421	0.39176	FALSE	FALSE	FALSE	FALSE	FALSE	FALSE	FALSE	FALSE	GO:000673015|GO:005128754	Adenosylhomocysteinase	PF05221.16^AdoHcyase^S-adenosyl-L-homocysteine hydrolase^13-238^E:8.5e-102	KEGG:nta:107786358`KO:K01251
TRINITY_DN24961_c0_g1_i1 TRINITY_DN24961_c0_g1_i1	1.3731	-0.0414214	3.94442	3.94442	0.368962	0.977786	0.764725	1	0.116495	0	FALSE	FALSE	FALSE	FALSE	FALSE	FALSE	FALSE	FALSE	NA	.	.	.
TRINITY_DN21843_c1_g2_i2 TRINITY_DN21843_c1_g2_i2	1.36982	1.60669	2.44554	2.44554	0.274895	0.210242	0.658449	0.527134	0.181478	0.278079	FALSE	FALSE	FALSE	FALSE	FALSE	FALSE	FALSE	FALSE	NA	WRKY transcription factor 6 {ECO:0000303|PubMed:11722756}	.	KEGG:ath:AT1G62300
TRINITY_DN14087_c0_g1_i3 TRINITY_DN14087_c0_g1_i3	1.36834	0.250391	4.95112	4.95112	0.00133466	0.471646	0.0267766	0.812172	1.57224	0.0903521	TRUE	FALSE	FALSE	FALSE	FALSE	FALSE	FALSE	FALSE	NA	Protein LURP-one-related 12	PF04525.11^LOR^LURP-one-related^5-183^E:3.5e-57	KEGG:ath:AT3G15810
TRINITY_DN16055_c1_g1_i4 TRINITY_DN16055_c1_g1_i4	1.36485	-0.628961	5.83623	5.83623	0.260978	0.370905	0.640973	0.72153	0.19316	-0.141746	FALSE	FALSE	FALSE	FALSE	FALSE	FALSE	FALSE	FALSE	GO:004225510	40S ribosomal protein S8	PF01201.21^Ribosomal_S8e^Ribosomal protein S8e^1-196^E:1.4e-59	KEGG:zma:103654822`KEGG:zma:103654826`KEGG:zma:103654828`KEGG:zma:103654829`KEGG:zma:542341`KO:K02995
TRINITY_DN22723_c1_g1_i6 TRINITY_DN22723_c1_g1_i6	1.36475	2.61362	4.33625	4.33625	0.138823	0.0124429	0.452216	0.0899286	0.344654	1.0461	FALSE	TRUE	FALSE	FALSE	FALSE	FALSE	FALSE	FALSE	NA	.	.	.
TRINITY_DN19472_c0_g1_i2 TRINITY_DN19472_c0_g1_i2	1.36356	1.08436	4.1872	4.1872	0.0586525	0.121757	0.27204	0.379426	0.565367	0.420873	FALSE	FALSE	FALSE	FALSE	FALSE	FALSE	FALSE	FALSE	NA	Transcription factor bHLH62	PF00010.25^HLH^Helix-loop-helix DNA-binding domain^244-291^E:1.1e-06	KEGG:ath:AT3G07340
TRINITY_DN23916_c2_g1_i12 TRINITY_DN23916_c2_g1_i12	1.3616	-1.58993	3.46047	3.46047	0.342303	0.268528	0.739029	0.611329	0.131338	-0.213725	FALSE	FALSE	FALSE	FALSE	FALSE	FALSE	FALSE	FALSE	NA	G-type lectin S-receptor-like serine/threonine-protein kinase At4g03230	PF01453.23^B_lectin^D-mannose binding lectin^84-175^E:4.3e-19`PF00954.19^S_locus_glycop^S-locus glycoprotein domain^228-314^E:9.7e-21`PF08276.10^PAN_2^PAN-like domain^345-401^E:1.3e-09`PF13947.5^GUB_WAK_bind^Wall-associated receptor kinase galacturonan-binding^428-503^E:3.4e-07`PF00069.24^Pkinase^Protein kinase domain^699-862^E:4.6e-33`PF07714.16^Pkinase_Tyr^Protein tyrosine kinase^700-854^E:8.7e…	KEGG:ath:AT4G03230
TRINITY_DN20831_c2_g1_i1 TRINITY_DN20831_c2_g1_i1	1.36018	-1.58616	5.94056	5.94056	0.00621528	0.00220394	0.072302	0.0296665	1.14085	-1.52773	FALSE	FALSE	FALSE	FALSE	FALSE	FALSE	TRUE	FALSE	GO:00168876	Pleiotropic drug resistance protein 1	PF01061.23^ABC2_membrane^ABC-2 type transporter^170-383^E:2.7e-61	KEGG:nta:107799533
TRINITY_DN18985_c0_g3_i2 TRINITY_DN18985_c0_g3_i2	1.35952	1.59637	2.6922	2.6922	0.478888	0.412844	0.863897	0.762081	0.0635379	0.117999	FALSE	FALSE	FALSE	FALSE	FALSE	FALSE	FALSE	FALSE	NA	Pentatricopeptide repeat-containing protein At3g46790	chloroplastic	PF01535.19^PPR^PPR repeat^54-71^E:0.84`PF01535.19^PPR^PPR repeat^146-175^E:0.32`PF01535.19^PPR^PPR repeat^216-243^E:0.0014`PF13041.5^PPR_2^PPR repeat family^242-290^E:6.4e-10`PF01535.19^PPR^PPR repeat^245-271^E:7.1e-08`PF01535.19^PPR^PPR repeat^318-344^E:0.72`PF13041.5^PPR_2^PPR repeat family^344-390^E:1.9e-09`PF01535.19^PPR^PPR repeat^346-376^E:1.2e-07`PF01535.19^PPR^PPR repeat^382-409^E:0.0012`…
TRINITY_DN20757_c0_g1_i2 TRINITY_DN20757_c0_g1_i2	1.34848	-1.80495	5.03019	5.03019	0.214804	0.140952	0.584028	0.415994	0.233566	-0.380913	FALSE	FALSE	FALSE	FALSE	FALSE	FALSE	FALSE	FALSE	GO:000078624|GO:000633441	Histone H1	PF00538.18^Linker_histone^linker histone H1 and H5 family^56-122^E:6.3e-19	KEGG:sly:101248710`KO:K11275
TRINITY_DN23530_c0_g1_i12 TRINITY_DN23530_c0_g1_i12	1.34197	0.87424	3.31109	3.31109	0.0699301	0.218098	0.301752	0.538477	0.520349	0.268833	FALSE	FALSE	FALSE	FALSE	FALSE	FALSE	FALSE	FALSE	NA	Serine/threonine-protein kinase HT1	PF00069.24^Pkinase^Protein kinase domain^2-105^E:2.7e-15`PF07714.16^Pkinase_Tyr^Protein tyrosine kinase^6-107^E:9.1e-22	KEGG:ath:AT2G24360
TRINITY_DN16376_c1_g1_i7 TRINITY_DN16376_c1_g1_i7	1.33039	1.55392	3.48503	3.48503	0.0140697	0.00548469	0.116594	0.0540247	0.933325	1.26741	FALSE	TRUE	FALSE	FALSE	FALSE	FALSE	FALSE	FALSE	NA	.	.	.
TRINITY_DN17387_c0_g1_i2 TRINITY_DN17387_c0_g1_i2	1.3303	0.488551	2.75384	2.75384	0.238719	0.653626	0.614705	0.934394	0.211333	0.0294698	FALSE	FALSE	FALSE	FALSE	FALSE	FALSE	FALSE	FALSE	NA	WD repeat-containing protein WDS homolog {ECO:0000305}	PF00400.31^WD40^WD domain	G-beta repeat^213-250^E:0.00011`PF00400.31^WD40^WD domain
TRINITY_DN20001_c0_g1_i3 TRINITY_DN20001_c0_g1_i3	1.32056	-0.421351	3.49813	3.49813	0.0258584	0.431797	0.166273	0.780091	0.779177	-0.107855	FALSE	FALSE	FALSE	FALSE	FALSE	FALSE	FALSE	FALSE	NA	Probable serine/threonine-protein kinase PIX7 {ECO:0000305}	PF07714.16^Pkinase_Tyr^Protein tyrosine kinase^185-452^E:2.7e-25`PF00069.24^Pkinase^Protein kinase domain^217-450^E:2.9e-22	KEGG:ath:AT5G15080
TRINITY_DN20057_c1_g2_i4 TRINITY_DN20057_c1_g2_i4	1.31708	0.749088	4.61167	4.61167	0.00258689	0.0547046	0.0414987	0.227735	1.38197	0.64257	TRUE	FALSE	FALSE	FALSE	FALSE	FALSE	FALSE	FALSE	GO:000875769|GO:003225960	Probable methyltransferase PMT8	PF03141.15^Methyltransf_29^Putative S-adenosyl-L-methionine-dependent methyltransferase^96-607^E:1e-228`PF08241.11^Methyltransf_11^Methyltransferase domain^224-317^E:1.5e-05	KEGG:ath:AT1G04430
TRINITY_DN17545_c1_g1_i2 TRINITY_DN17545_c1_g1_i2	1.31428	2.34811	4.526	4.526	0.0967527	0.00597061	0.365503	0.0568574	0.437109	1.24521	FALSE	TRUE	FALSE	FALSE	FALSE	FALSE	FALSE	FALSE	NA	.	.	.
TRINITY_DN19794_c0_g3_i1 TRINITY_DN19794_c0_g3_i1	1.31069	0.631868	3.99737	3.99737	0.228635	0.548218	0.598981	0.872889	0.222587	0.0590407	FALSE	FALSE	FALSE	FALSE	FALSE	FALSE	FALSE	FALSE	GO:00090866	Selenocysteine methyltransferase	PF02574.15^S-methyl_trans^Homocysteine S-methyltransferase^28-335^E:2.3e-76	KEGG:ag:CAA10368`KO:K00547
TRINITY_DN22353_c0_g1_i2 TRINITY_DN22353_c0_g1_i2	1.30477	1.87583	2.44472	2.44472	0.476807	0.31584	0.862794	0.669823	0.064093	0.17404	FALSE	FALSE	FALSE	FALSE	FALSE	FALSE	FALSE	FALSE	GO:0004519265|GO:0009451168	Pentatricopeptide repeat-containing protein At3g53700	chloroplastic	PF12854.6^PPR_1^PPR repeat^5-37^E:7.7e-06`PF13041.5^PPR_2^PPR repeat family^8-57^E:1.6e-09`PF01535.19^PPR^PPR repeat^12-41^E:0.0016`PF12854.6^PPR_1^PPR repeat^41-71^E:1.3e-08`PF13041.5^PPR_2^PPR repeat family^46-92^E:7.5e-17`PF01535.19^PPR^PPR repeat^46-76^E:1.9e-07`PF13812.5^PPR_3^Pentatricopeptide repeat domain^68-123^E:1.8e-08`PF12854.6^PPR_1^PPR repeat^74-106^E:8.9e-11`PF13041.5^PPR_2^PPR rep…
TRINITY_DN17217_c5_g1_i4 TRINITY_DN17217_c5_g1_i4	1.30246	-0.188893	2.94188	2.94188	0.168008	0.832528	0.507515	1	0.294551	0	FALSE	FALSE	FALSE	FALSE	FALSE	FALSE	FALSE	FALSE	GO:000971843	Flavonoid 3'	5'-methyltransferase	PF01596.16^Methyltransf_3^O-methyltransferase^22-137^E:9.2e-51
TRINITY_DN25035_c0_g1_i4 TRINITY_DN25035_c0_g1_i4	1.30169	1.03374	7.82776	7.82776	0.00517816	0.019351	0.0645007	0.118968	1.19044	0.924571	TRUE	FALSE	FALSE	FALSE	FALSE	FALSE	FALSE	FALSE	GO:00081848|GO:01022508|GO:01024998	Alpha-glucan phosphorylase	H isozyme	PF00343.19^Phosphorylase^Carbohydrate phosphorylase^2-368^E:6.8e-151
TRINITY_DN16495_c1_g2_i2 TRINITY_DN16495_c1_g2_i2	1.29802	0.697368	4.91907	4.91907	0.0042416	0.0850156	0.0566003	0.304397	1.24718	0.51656	TRUE	FALSE	FALSE	FALSE	FALSE	FALSE	FALSE	FALSE	GO:000588446|GO:003243224|GO:0051015119|GO:005101762|GO:005163923|GO:005176423	Fimbrin-2 {ECO:0000305}	PF00307.30^CH^Calponin homology (CH) domain^146-237^E:2.5e-16`PF00307.30^CH^Calponin homology (CH) domain^269-370^E:2.5e-22`PF00307.30^CH^Calponin homology (CH) domain^395-497^E:4e-19`PF00307.30^CH^Calponin homology (CH) domain^517-620^E:4e-18	KEGG:ath:AT5G48460
TRINITY_DN25056_c0_g1_i1 TRINITY_DN25056_c0_g1_i1	1.27983	0.301574	2.99778	2.99778	0.0574696	0.627814	0.268439	0.920949	0.571154	0.0357645	FALSE	FALSE	FALSE	FALSE	FALSE	FALSE	FALSE	FALSE	GO:00045219|GO:00058473|GO:00063788|GO:00169734	Zinc finger CCCH domain-containing protein 7	.	.
TRINITY_DN17322_c0_g1_i1 TRINITY_DN17322_c0_g1_i1	1.27975	-0.454499	2.38625	2.38625	0.263816	0.541105	0.644331	0.868172	0.190891	-0.061394	FALSE	FALSE	FALSE	FALSE	FALSE	FALSE	FALSE	FALSE	NA	.	.	.
TRINITY_DN24287_c0_g2_i13 TRINITY_DN24287_c0_g2_i13	1.27221	0	3.91904	3.91904	0.00398912	1	0.054522	1	1.26343	0	TRUE	FALSE	FALSE	FALSE	FALSE	FALSE	FALSE	FALSE	NA	Mechanosensitive ion channel protein 3	chloroplastic	PF00924.17^MS_channel^Mechanosensitive ion channel^241-448^E:4.4e-31
TRINITY_DN14326_c0_g1_i4 TRINITY_DN14326_c0_g1_i4	1.26937	-0.685315	8.87775	8.87775	0.195096	0.470017	0.552785	0.81128	0.257444	-0.0908292	FALSE	FALSE	FALSE	FALSE	FALSE	FALSE	FALSE	FALSE	NA	.	.	.
TRINITY_DN18412_c0_g1_i3 TRINITY_DN18412_c0_g1_i3	1.26137	-1.30515	10.9842	10.9842	0.267294	0.252253	0.64897	0.588658	0.187775	-0.230137	FALSE	FALSE	FALSE	FALSE	FALSE	FALSE	FALSE	FALSE	NA	.	.	.
TRINITY_DN16755_c0_g1_i1 TRINITY_DN16755_c0_g1_i1	1.25801	0.821971	4.32541	4.32541	0.0036449	0.0442146	0.0515235	0.201119	1.28799	0.696546	TRUE	FALSE	FALSE	FALSE	FALSE	FALSE	FALSE	FALSE	GO:0016491430	Probable aldo-keto reductase 4	PF00248.20^Aldo_ket_red^Aldo/keto reductase family^1-192^E:2.2e-49	KEGG:ath:AT1G60710
TRINITY_DN17803_c1_g2_i6 TRINITY_DN17803_c1_g2_i6	1.25178	-0.538155	3.42832	3.42832	0.0445122	0.620535	0.229277	0.917672	0.639639	-0.0373126	FALSE	FALSE	FALSE	FALSE	FALSE	FALSE	FALSE	FALSE	NA	(+)-neomenthol dehydrogenase	.	KEGG:cann:107839158`KO:K15095
TRINITY_DN23006_c1_g1_i2 TRINITY_DN23006_c1_g1_i2	1.24366	0.708288	4.78788	4.78788	0.252046	0.502631	0.632702	0.839423	0.198801	0.0760192	FALSE	FALSE	FALSE	FALSE	FALSE	FALSE	FALSE	FALSE	GO:00092941|GO:00096172|GO:00472591|GO:00517531	Glucomannan 4-beta-mannosyltransferase 9 {ECO:0000305}	PF13641.5^Glyco_tranf_2_3^Glycosyltransferase like family 2^98-332^E:3.4e-21`PF00535.25^Glycos_transf_2^Glycosyl transferase family 2^102-260^E:2.5e-12`PF13506.5^Glyco_transf_21^Glycosyl transferase family 21^171-330^E:2e-08`PF13632.5^Glyco_trans_2_3^Glycosyl transferase family group 2^190-382^E:5.2e-19	KEGG:ath:AT5G03760`KO:K13680
TRINITY_DN19118_c0_g3_i4 TRINITY_DN19118_c0_g3_i4	1.22886	1.88645	4.86886	4.86886	0.0118881	0.000683647	0.106207	0.0135278	0.973845	1.86877	FALSE	TRUE	FALSE	FALSE	FALSE	FALSE	FALSE	FALSE	GO:000449751|GO:000991128|GO:001022426|GO:001026825|GO:001058423|GO:001612548|GO:001613233|GO:001670545	Cytochrome P450 90A1	PF00067.21^p450^Cytochrome P450^14-437^E:7.7e-66	KEGG:ath:AT5G05690`KO:K09588
TRINITY_DN24099_c1_g4_i1 TRINITY_DN24099_c1_g4_i1	1.22219	2.485	5.57347	5.57347	0.0414515	0.00064798	0.21963	0.013091	0.658308	1.88303	FALSE	TRUE	FALSE	FALSE	FALSE	FALSE	FALSE	FALSE	GO:000686537|GO:0015293163	Auxin transporter-like protein 2	PF01490.17^Aa_trans^Transmembrane amino acid transporter protein^3-235^E:1.7e-47	KEGG:mtr:MTR_7g067450`KO:K13946
TRINITY_DN15175_c2_g2_i2 TRINITY_DN15175_c2_g2_i2	1.22122	-0.272294	7.55806	7.55806	0.191209	0.746826	0.546729	0.977995	0.262228	-0.00966328	FALSE	FALSE	FALSE	FALSE	FALSE	FALSE	FALSE	FALSE	GO:000981339	Chalcone synthase 1B	PF00195.18^Chal_sti_synt_N^Chalcone and stilbene synthases	N-terminal domain^5-228^E:4e-126`PF08392.11^FAE1_CUT1_RppA^FAE1/Type III polyketide synthase-like protein^145-241^E:6.6e-06`PF08545.9^ACP_syn_III^3-Oxoacyl-[acyl-carrier-protein (ACP)] synthase III^162-227^E:3.4e-05`PF02797.14^Chal_sti_synt_C^Chalcone and stilbene synthases
TRINITY_DN14305_c2_g1_i2 TRINITY_DN14305_c2_g1_i2	1.21451	-0.0131028	5.77689	5.77689	0.0843655	0.984058	0.336935	1	0.472454	0	FALSE	FALSE	FALSE	FALSE	FALSE	FALSE	FALSE	FALSE	NA	Photosynthetic NDH subunit of subcomplex B 5	chloroplastic {ECO:0000303|PubMed:21785130}	.
TRINITY_DN22820_c0_g1_i1 TRINITY_DN22820_c0_g1_i1	1.21265	1.0288	4.37072	4.37072	0.00289356	0.00814022	0.0445246	0.0682116	1.3514	1.16614	FALSE	FALSE	TRUE	FALSE	FALSE	FALSE	FALSE	FALSE	NA	IQ domain-containing protein IQM3 {ECO:0000305}	.	KEGG:ath:AT3G52870
TRINITY_DN16362_c0_g1_i2 TRINITY_DN16362_c0_g1_i2	1.20995	0.0345509	3.11071	3.11071	0.534609	0.985585	0.904342	1	0.0436671	0	FALSE	FALSE	FALSE	FALSE	FALSE	FALSE	FALSE	FALSE	NA	U-box domain-containing protein 16	PF04564.14^U-box^U-box domain^285-356^E:8.3e-20`PF00514.22^Arm^Armadillo/beta-catenin-like repeat^416-454^E:0.00041	KEGG:ath:AT5G01830
TRINITY_DN20702_c1_g1_i1 TRINITY_DN20702_c1_g1_i1	1.20315	2.16853	4.25254	4.25254	0.00327906	2.27e-05	0.0480568	0.00145074	1.31824	2.83841	FALSE	FALSE	TRUE	FALSE	FALSE	FALSE	FALSE	FALSE	NA	Putative E3 ubiquitin-protein ligase XBAT31	PF13637.5^Ank_4^Ankyrin repeats (many copies)^48-100^E:3.5e-09`PF13606.5^Ank_3^Ankyrin repeat^49-75^E:0.0013`PF13857.5^Ank_5^Ankyrin repeats (many copies)^66-111^E:2.3e-06`PF12796.6^Ank_2^Ankyrin repeats (3 copies)^77-136^E:4.9e-10`PF13606.5^Ank_3^Ankyrin repeat^80-106^E:0.00038`PF00023.29^Ank^Ankyrin repeat^81-108^E:0.00015`PF13637.5^Ank_4^Ankyrin repeats (many copies)^95-131^E:2.6e-06`PF00023.2…	KEGG:ath:AT2G28840
TRINITY_DN13239_c0_g1_i1 TRINITY_DN13239_c0_g1_i1	1.20259	0.146621	3.2268	3.2268	0.0648371	0.807964	0.288213	1	0.540286	0	FALSE	FALSE	FALSE	FALSE	FALSE	FALSE	FALSE	FALSE	NA	Serine/threonine-protein kinase UCN {ECO:0000305}	PF07714.16^Pkinase_Tyr^Protein tyrosine kinase^15-174^E:9.1e-17`PF00069.24^Pkinase^Protein kinase domain^16-173^E:3.1e-31`PF07714.16^Pkinase_Tyr^Protein tyrosine kinase^233-322^E:4e-06`PF00069.24^Pkinase^Protein kinase domain^238-338^E:4e-21	KEGG:ath:AT1G51170
TRINITY_DN24622_c0_g1_i2 TRINITY_DN24622_c0_g1_i2	1.19665	0.736942	2.25885	2.25885	0.0550485	0.213999	0.260553	0.532852	0.584104	0.273393	FALSE	FALSE	FALSE	FALSE	FALSE	FALSE	FALSE	FALSE	GO:000585610|GO:00510152|GO:00510172|GO:00516932	Villin-2 {ECO:0000303|PubMed:10631247}	PF00626.21^Gelsolin^Gelsolin repeat^29-111^E:2e-14`PF00626.21^Gelsolin^Gelsolin repeat^149-217^E:2.3e-12`PF00626.21^Gelsolin^Gelsolin repeat^265-337^E:1.9e-13`PF00626.21^Gelsolin^Gelsolin repeat^412-482^E:8.7e-08	KEGG:ath:AT2G41740
TRINITY_DN22759_c0_g1_i4 TRINITY_DN22759_c0_g1_i4	1.19549	0.842679	5.57257	5.57257	0.18006	0.332886	0.527799	0.682243	0.277531	0.166061	FALSE	FALSE	FALSE	FALSE	FALSE	FALSE	FALSE	FALSE	NA	Protein RIK	.	KEGG:ath:AT3G29390
TRINITY_DN20958_c1_g1_i13 TRINITY_DN20958_c1_g1_i13	1.19088	0	3.4486	3.4486	0.0163533	1	0.127179	1	0.895583	0	FALSE	FALSE	FALSE	FALSE	FALSE	FALSE	FALSE	FALSE	GO:001015073|GO:003109051|GO:0043231207	Phospholipid--sterol O-acyltransferase	PF02450.14^LCAT^Lecithin:cholesterol acyltransferase^3-247^E:3e-46	KEGG:ath:AT1G04010
TRINITY_DN22813_c0_g1_i3 TRINITY_DN22813_c0_g1_i3	1.17598	1.50584	5.85637	5.85637	0.00531336	0.000912356	0.0655707	0.0162355	1.18329	1.78954	FALSE	FALSE	TRUE	FALSE	FALSE	FALSE	FALSE	FALSE	GO:001612571|GO:001612653|GO:001690615|GO:003025915|GO:0043231119|GO:004831665|GO:005150711|GO:008004315|GO:008004415|GO:010220215|GO:010220315|GO:010220515	Sterol 3-beta-glucosyltransferase UGT80A2	PF00201.17^UDPGT^UDP-glucoronosyl and UDP-glucosyl transferase^58-136^E:8.1e-05	KEGG:ath:AT3G07020`KO:K05841
TRINITY_DN22807_c0_g1_i1 TRINITY_DN22807_c0_g1_i1	1.17419	-0.0273899	3.82327	3.82327	0.520484	0.987749	0.894986	1	0.0481839	0	FALSE	FALSE	FALSE	FALSE	FALSE	FALSE	FALSE	FALSE	NA	Bifunctional TH2 protein	mitochondrial {ECO:0000303|PubMed:27677881}	PF03070.15^TENA_THI-4^TENA/THI-4/PQQC family^34-130^E:6.5e-05`PF03070.15^TENA_THI-4^TENA/THI-4/PQQC family^152-241^E:3e-06
TRINITY_DN24743_c4_g1_i1 TRINITY_DN24743_c4_g1_i1	1.17151	0.0812314	2.4738	2.4738	0.276923	0.937754	0.660507	1	0.180123	0	FALSE	FALSE	FALSE	FALSE	FALSE	FALSE	FALSE	FALSE	GO:003162530|GO:006163043|GO:00705343	Ubiquitin-conjugating enzyme E2 variant 1D	.	KEGG:ath:AT3G52560`KO:K10704
TRINITY_DN21204_c0_g1_i2 TRINITY_DN21204_c0_g1_i2	1.16853	1.20944	3.61966	3.61966	0.0265081	0.0222574	0.169134	0.129347	0.771769	0.888244	FALSE	FALSE	FALSE	FALSE	FALSE	FALSE	FALSE	FALSE	NA	.	.	.
TRINITY_DN20440_c1_g1_i2 TRINITY_DN20440_c1_g1_i2	1.16103	0.660563	6.03991	6.03991	0.00957546	0.107218	0.0938376	0.350846	1.02762	0.454884	TRUE	FALSE	FALSE	FALSE	FALSE	FALSE	FALSE	FALSE	GO:0004222177|GO:0009658383|GO:0009706259	Membrane metalloprotease ARASP	chloroplastic {ECO:0000303|PubMed:16413549}	PF02163.21^Peptidase_M50^Peptidase family M50^140-474^E:7e-60`PF13180.5^PDZ_2^PDZ domain^254-329^E:3.9e-06
TRINITY_DN20682_c1_g1_i1 TRINITY_DN20682_c1_g1_i1	1.15238	0.69177	3.75835	3.75835	0.0254313	0.152253	0.164726	0.436693	0.783238	0.359824	FALSE	FALSE	FALSE	FALSE	FALSE	FALSE	FALSE	FALSE	GO:000577125|GO:000662363|GO:000689632|GO:0006897178|GO:000995844|GO:001025224|GO:001989867|GO:003090425|GO:0031902150|GO:003509163|GO:0043231170|GO:0048364207	Sorting nexin 1	PF00787.23^PX^PX domain^23-137^E:8.9e-27`PF09325.9^Vps5^Vps5 C terminal like^173-302^E:5.7e-14	KEGG:ath:AT5G06140`KO:K17917
TRINITY_DN24829_c0_g1_i6 TRINITY_DN24829_c0_g1_i6	1.14666	-1.26443	5.94878	5.94878	0.541326	0.502385	0.909504	0.839423	0.0411955	-0.0760192	FALSE	FALSE	FALSE	FALSE	FALSE	FALSE	FALSE	FALSE	NA	Probable WRKY transcription factor 40	PF03106.14^WRKY^WRKY DNA -binding domain^169-227^E:4.6e-25	KEGG:ath:AT1G80840
TRINITY_DN23530_c0_g1_i10 TRINITY_DN23530_c0_g1_i10	1.1434	2.307	3.91245	3.91245	0.0246518	0.000234267	0.16154	0.0067511	0.79172	2.17063	FALSE	TRUE	FALSE	FALSE	FALSE	FALSE	FALSE	FALSE	NA	Serine/threonine-protein kinase HT1	PF07714.16^Pkinase_Tyr^Protein tyrosine kinase^1-211^E:5.1e-50`PF00069.24^Pkinase^Protein kinase domain^1-209^E:1.1e-44	KEGG:ath:AT2G24360
TRINITY_DN18715_c0_g1_i1 TRINITY_DN18715_c0_g1_i1	1.14321	1.52026	2.78204	2.78204	0.228911	0.123584	0.599475	0.383188	0.222229	0.416588	FALSE	FALSE	FALSE	FALSE	FALSE	FALSE	FALSE	FALSE	NA	Galactokinase	PF08544.12^GHMP_kinases_C^GHMP kinases C terminal^3-74^E:3.4e-16	KEGG:ath:AT3G06580`KO:K18674
TRINITY_DN18064_c0_g5_i1 TRINITY_DN18064_c0_g5_i1	1.14248	1.061	3.79703	3.79703	0.000946447	0.00164426	0.0214875	0.024236	1.66781	1.61554	FALSE	FALSE	TRUE	FALSE	FALSE	FALSE	FALSE	FALSE	NA	.	PF05553.10^DUF761^Cotton fibre expressed protein^167-185^E:8.1e-06	.
TRINITY_DN18297_c2_g1_i9 TRINITY_DN18297_c2_g1_i9	1.13978	3.10877	3.50333	3.50333	0.251485	0.128014	0.632102	0.392204	0.199213	0.406488	FALSE	FALSE	FALSE	FALSE	FALSE	FALSE	FALSE	FALSE	NA	GTPase Der {ECO:0000255|HAMAP-Rule:MF_00195}	PF01926.22^MMR_HSR1^50S ribosome-binding GTPase^8-155^E:6.5e-24`PF02421.17^FeoB_N^Ferrous iron transport protein B^8-73^E:1.4e-09`PF01926.22^MMR_HSR1^50S ribosome-binding GTPase^216-337^E:5.2e-24`PF02421.17^FeoB_N^Ferrous iron transport protein B^216-346^E:6e-09`PF00350.22^Dynamin_N^Dynamin family^216-249^E:0.00015`PF14714.5^KH_dom-like^KH-domain-like of EngA bacterial GTPase enzymes	C-terminal^396-477^E:2.6e-29
TRINITY_DN14958_c1_g2_i1 TRINITY_DN14958_c1_g2_i1	1.13639	1.19664	2.85724	2.85724	0.285643	0.266987	0.671868	0.609206	0.172716	0.215236	FALSE	FALSE	FALSE	FALSE	FALSE	FALSE	FALSE	FALSE	NA	2-hydroxyisoflavanone dehydratase	PF07859.12^Abhydrolase_3^alpha/beta hydrolase fold^5-144^E:9.5e-17	.
TRINITY_DN21736_c0_g1_i9 TRINITY_DN21736_c0_g1_i9	1.13604	-1.05518	3.17401	3.17401	0.160336	0.190248	0.493697	0.495104	0.306539	-0.305304	FALSE	FALSE	FALSE	FALSE	FALSE	FALSE	FALSE	FALSE	GO:00048455|GO:00442065	Uracil phosphoribosyltransferase	PF14681.5^UPRTase^Uracil phosphoribosyltransferase^17-224^E:4.6e-68`PF00156.26^Pribosyltran^Phosphoribosyl transferase domain^80-191^E:2.3e-15	.
TRINITY_DN23482_c0_g1_i17 TRINITY_DN23482_c0_g1_i17	1.13057	-1.67763	6.17208	6.17208	0.317655	0.274765	0.708569	0.619346	0.149618	-0.208067	FALSE	FALSE	FALSE	FALSE	FALSE	FALSE	FALSE	FALSE	NA	Cycloeucalenol cycloisomerase	.	KEGG:ath:AT5G50375`KO:K08246
TRINITY_DN17113_c0_g1_i3 TRINITY_DN17113_c0_g1_i3	1.12867	0	3.50136	3.50136	0.0324192	1	0.190655	1	0.719752	0	FALSE	FALSE	FALSE	FALSE	FALSE	FALSE	FALSE	FALSE	NA	.	.	.
TRINITY_DN13796_c1_g3_i1 TRINITY_DN13796_c1_g3_i1	1.1189	-1.76055	5.54487	5.54487	0.0397339	0.00335453	0.21342	0.0394166	0.670766	-1.40432	FALSE	FALSE	FALSE	FALSE	TRUE	FALSE	FALSE	FALSE	GO:0016887180	Pleiotropic drug resistance protein 1	PF01061.23^ABC2_membrane^ABC-2 type transporter^1-201^E:1.7e-40`PF08370.10^PDR_assoc^Plant PDR ABC transporter associated^206-268^E:3.1e-26`PF00005.26^ABC_tran^ABC transporter^341-493^E:3.6e-19	KEGG:nta:107799533
TRINITY_DN20723_c0_g1_i4 TRINITY_DN20723_c0_g1_i4	1.11821	0.397474	4.5112	4.5112	0.0134364	0.326229	0.113785	0.678894	0.943914	0.168198	FALSE	FALSE	FALSE	FALSE	FALSE	FALSE	FALSE	FALSE	GO:00082714|GO:00082728|GO:00151167|GO:001529344	Sulfate transporter 3.1	PF00916.19^Sulfate_transp^Sulfate permease family^1-261^E:2.3e-80`PF01740.20^STAS^STAS domain^313-430^E:3.6e-31	KEGG:ath:AT3G51895`KO:K17471
TRINITY_DN24311_c0_g2_i4 TRINITY_DN24311_c0_g2_i4	1.11802	1.77014	3.39196	3.39196	0.158279	0.153996	0.489712	0.440055	0.310059	0.356493	FALSE	FALSE	FALSE	FALSE	FALSE	FALSE	FALSE	FALSE	NA	.	.	.
TRINITY_DN19980_c0_g1_i1 TRINITY_DN19980_c0_g1_i1	1.11672	0.927816	5.64799	5.64799	0.00012195	0.000632936	0.00558119	0.0128658	2.25327	1.89056	FALSE	FALSE	TRUE	FALSE	FALSE	FALSE	FALSE	FALSE	GO:000446721|GO:000663143|GO:001019330|GO:010239121	Long chain acyl-CoA synthetase 7	peroxisomal	PF13193.5^AMP-binding_C^AMP-binding enzyme C-terminal domain^21-63^E:2.5e-06
TRINITY_DN23080_c0_g1_i8 TRINITY_DN23080_c0_g1_i8	1.11212	0.835128	2.95818	2.95818	0.560585	0.660529	0.921628	0.937885	0.0354444	0.0278505	FALSE	FALSE	FALSE	FALSE	FALSE	FALSE	FALSE	FALSE	NA	Ethylene-overproduction protein 1	PF13374.5^TPR_10^Tetratricopeptide repeat^245-273^E:0.0094`PF13181.5^TPR_8^Tetratricopeptide repeat^247-273^E:0.093`PF08238.11^Sel1^Sel1 repeat^247-276^E:0.059`PF13181.5^TPR_8^Tetratricopeptide repeat^575-604^E:0.003`PF13176.5^TPR_7^Tetratricopeptide repeat^576-605^E:0.0005	KEGG:ath:AT3G51770
TRINITY_DN18365_c3_g2_i1 TRINITY_DN18365_c3_g2_i1	1.11194	-0.657123	4.18902	4.18902	0.12354	0.346522	0.419264	0.696903	0.377513	-0.156828	FALSE	FALSE	FALSE	FALSE	FALSE	FALSE	FALSE	FALSE	NA	.	.	.
TRINITY_DN19772_c1_g1_i3 TRINITY_DN19772_c1_g1_i3	1.11153	0.945654	4.96806	4.96806	0.0449616	0.081867	0.230974	0.296553	0.636437	0.527898	FALSE	FALSE	FALSE	FALSE	FALSE	FALSE	FALSE	FALSE	NA	Receptor protein kinase TMK1 {ECO:0000303|PubMed:1332795}	PF08263.11^LRRNT_2^Leucine rich repeat N-terminal domain^24-57^E:0.38`PF08263.11^LRRNT_2^Leucine rich repeat N-terminal domain^319-357^E:0.22`PF13855.5^LRR_8^Leucine rich repeat^376-421^E:2.3e-06`PF00069.24^Pkinase^Protein kinase domain^575-847^E:6.7e-46`PF07714.16^Pkinase_Tyr^Protein tyrosine kinase^577-845^E:9.4e-48	KEGG:ath:AT3G23750
TRINITY_DN17438_c1_g2_i2 TRINITY_DN17438_c1_g2_i2	1.10337	0.523004	4.38608	4.38608	0.0241096	0.24828	0.159525	0.584002	0.797171	0.233586	FALSE	FALSE	FALSE	FALSE	FALSE	FALSE	FALSE	FALSE	NA	.	.	.
TRINITY_DN22444_c0_g1_i9 TRINITY_DN22444_c0_g1_i9	1.1019	2.32423	2.99891	2.99891	0.24619	0.0381638	0.625407	0.18372	0.203837	0.735843	FALSE	FALSE	FALSE	FALSE	FALSE	FALSE	FALSE	FALSE	NA	mRNA-decapping enzyme-like protein	.	KEGG:ath:AT1G08370`KO:K12611
TRINITY_DN23096_c0_g3_i1 TRINITY_DN23096_c0_g3_i1	1.10091	0	5.59449	5.59449	0.0763821	1	0.318884	1	0.496367	0	FALSE	FALSE	FALSE	FALSE	FALSE	FALSE	FALSE	FALSE	NA	Inactive protein RESTRICTED TEV MOVEMENT 1	PF01419.16^Jacalin^Jacalin-like lectin domain^14-145^E:1.2e-19	.
TRINITY_DN25329_c4_g1_i6 TRINITY_DN25329_c4_g1_i6	1.09535	-0.848497	11.9337	11.9337	0.249566	0.365734	0.629193	0.716478	0.201216	-0.144797	FALSE	FALSE	FALSE	FALSE	FALSE	FALSE	FALSE	FALSE	NA	.	.	.
TRINITY_DN19792_c1_g2_i1 TRINITY_DN19792_c1_g2_i1	1.09436	-1.26	10.1836	10.1836	0.306095	0.243158	0.698308	0.576633	0.155953	-0.2391	FALSE	FALSE	FALSE	FALSE	FALSE	FALSE	FALSE	FALSE	NA	.	.	.
TRINITY_DN23775_c0_g1_i1 TRINITY_DN23775_c0_g1_i1	1.0878	-1.58549	5.67498	5.67498	0.0159968	0.00143596	0.125456	0.0220811	0.901508	-1.65598	FALSE	FALSE	FALSE	FALSE	TRUE	FALSE	FALSE	FALSE	GO:0016887173	Pleiotropic drug resistance protein 1	PF01061.23^ABC2_membrane^ABC-2 type transporter^3-60^E:5.9e-15	KEGG:nta:107799533
TRINITY_DN17727_c2_g2_i14 TRINITY_DN17727_c2_g2_i14	1.08299	3.2551	3.58681	3.58681	0.214458	0.0812948	0.58376	0.295152	0.233766	0.529954	FALSE	FALSE	FALSE	FALSE	FALSE	FALSE	FALSE	FALSE	GO:000678282|GO:000678351|GO:0015995124	Delta-aminolevulinic acid dehydratase 1	chloroplastic	PF00490.20^ALAD^Delta-aminolevulinic acid dehydratase^106-298^E:5.9e-67
TRINITY_DN22869_c0_g6_i1 TRINITY_DN22869_c0_g6_i1	1.08212	-0.543031	2.78642	2.78642	0.511442	0.722996	0.889399	0.968759	0.0509034	-0.0137841	FALSE	FALSE	FALSE	FALSE	FALSE	FALSE	FALSE	FALSE	GO:001593411|GO:001674066	50S ribosomal protein L2-B	chloroplastic	PF03947.17^Ribosomal_L2_C^Ribosomal Proteins L2
TRINITY_DN23947_c1_g1_i11 TRINITY_DN23947_c1_g1_i11	1.06962	0.494278	2.17283	2.17283	0.173568	0.512878	0.517545	0.848017	0.286052	0.0715953	FALSE	FALSE	FALSE	FALSE	FALSE	FALSE	FALSE	FALSE	NA	.	PF14953.5^DUF4504^Domain of unknown function (DUF4504)^15-307^E:1.2e-95	.
TRINITY_DN22813_c0_g1_i8 TRINITY_DN22813_c0_g1_i8	1.0694	1.84437	2.23459	2.23459	0.18464	0.0580672	0.53577	0.237076	0.271021	0.625112	FALSE	FALSE	FALSE	FALSE	FALSE	FALSE	FALSE	FALSE	NA	Sterol 3-beta-glucosyltransferase UGT80A2	.	KEGG:ath:AT3G07020`KO:K05841
TRINITY_DN22688_c0_g1_i5 TRINITY_DN22688_c0_g1_i5	1.06777	0.852013	3.0683	3.0683	0.594887	0.673465	0.940684	0.943455	0.0265562	0.0252788	FALSE	FALSE	FALSE	FALSE	FALSE	FALSE	FALSE	FALSE	NA	Putative U-box domain-containing protein 42	PF04564.14^U-box^U-box domain^263-327^E:2.7e-12	.
TRINITY_DN19729_c1_g3_i1 TRINITY_DN19729_c1_g3_i1	1.06735	1.93901	3.71168	3.71168	0.184687	0.0265346	0.535771	0.14619	0.27102	0.835081	FALSE	FALSE	FALSE	FALSE	FALSE	FALSE	FALSE	FALSE	GO:000531510|GO:000681710|GO:001529325	Inorganic phosphate transporter 1-4	PF00083.23^Sugar_tr^Sugar (and other) transporter^25-513^E:8.1e-50`PF07690.15^MFS_1^Major Facilitator Superfamily^73-454^E:1.6e-22	KEGG:ath:AT3G54700`KO:K08176
TRINITY_DN24907_c2_g1_i3 TRINITY_DN24907_c2_g1_i3	1.06681	-1.07962	2.92696	2.92696	0.449222	0.31659	0.839916	0.670057	0.0757641	-0.173888	FALSE	FALSE	FALSE	FALSE	FALSE	FALSE	FALSE	FALSE	NA	.	.	.
TRINITY_DN22687_c0_g2_i1 TRINITY_DN22687_c0_g2_i1	1.06031	-1.76533	3.17251	3.17251	0.266589	0.0786182	0.648091	0.288352	0.188364	-0.540076	FALSE	FALSE	FALSE	FALSE	FALSE	FALSE	FALSE	FALSE	GO:00095232|GO:00097721|GO:00161681|GO:00182982|GO:00451563	Photosystem II D2 protein {ECO:0000255|HAMAP-Rule:MF_01383}	PF00124.18^Photo_RC^Photosynthetic reaction centre protein^14-197^E:5.6e-50	KEGG:lsv:3772893`KO:K02706
TRINITY_DN22813_c0_g1_i9 TRINITY_DN22813_c0_g1_i9	1.06008	1.45521	5.03596	5.03596	0.00609877	0.000616627	0.0712613	0.0126343	1.14715	1.89845	FALSE	FALSE	TRUE	FALSE	FALSE	FALSE	FALSE	FALSE	GO:001612573|GO:001612655|GO:001690617|GO:003025917|GO:0043231121|GO:004831667|GO:005150713|GO:008004317|GO:008004417|GO:010220217|GO:010220317|GO:010220517	Sterol 3-beta-glucosyltransferase UGT80A2	PF03033.19^Glyco_transf_28^Glycosyltransferase family 28 N-terminal domain^184-328^E:5.4e-36	KEGG:ath:AT3G07020`KO:K05841
TRINITY_DN23917_c0_g1_i25 TRINITY_DN23917_c0_g1_i25	1.05747	0.777005	3.51006	3.51006	0.691251	0.769769	0.986063	0.987733	0.00609555	0.00536035	FALSE	FALSE	FALSE	FALSE	FALSE	FALSE	FALSE	FALSE	NA	Probable transmembrane GTPase FZO-like	chloroplastic {ECO:0000305}	PF02581.16^TMP-TENI^Thiamine monophosphate synthase^88-173^E:2e-07`PF00350.22^Dynamin_N^Dynamin family^367-413^E:4.9e-10`PF01926.22^MMR_HSR1^50S ribosome-binding GTPase^368-498^E:4.1e-13`PF00350.22^Dynamin_N^Dynamin family^426-498^E:3.6e-09`PF13181.5^TPR_8^Tetratricopeptide repeat^496-516^E:0.2
TRINITY_DN19914_c0_g2_i1 TRINITY_DN19914_c0_g2_i1	1.05382	0.436496	5.01863	5.01863	0.662939	0.856261	0.972952	1	0.0119086	0	FALSE	FALSE	FALSE	FALSE	FALSE	FALSE	FALSE	FALSE	NA	Cytochrome P450 734A1	PF00067.21^p450^Cytochrome P450^82-472^E:3.5e-81	KEGG:ath:AT2G26710`KO:K15639
TRINITY_DN22813_c0_g1_i13 TRINITY_DN22813_c0_g1_i13	1.04914	0.441858	6.03205	6.03205	0.201388	0.579573	0.562475	0.894357	0.249897	0.048489	FALSE	FALSE	FALSE	FALSE	FALSE	FALSE	FALSE	FALSE	GO:001612574|GO:001612656|GO:001690618|GO:003025918|GO:0043231122|GO:004831668|GO:005150714|GO:008004318|GO:008004418|GO:010220218|GO:010220318|GO:010220518	Sterol 3-beta-glucosyltransferase UGT80A2	PF00201.17^UDPGT^UDP-glucoronosyl and UDP-glucosyl transferase^95-238^E:4e-06	KEGG:ath:AT3G07020`KO:K05841
TRINITY_DN18365_c3_g1_i4 TRINITY_DN18365_c3_g1_i4	1.04887	-0.822931	5.89849	5.89849	0.151381	0.252122	0.476423	0.588561	0.322007	-0.230208	FALSE	FALSE	FALSE	FALSE	FALSE	FALSE	FALSE	FALSE	NA	.	.	.
TRINITY_DN18962_c1_g1_i1 TRINITY_DN18962_c1_g1_i1	1.04561	1.27199	3.53378	3.53378	0.315504	0.353549	0.706468	0.70399	0.150907	0.152433	FALSE	FALSE	FALSE	FALSE	FALSE	FALSE	FALSE	FALSE	NA	Ankyrin repeat domain-containing protein EMB506	chloroplastic	PF12796.6^Ank_2^Ankyrin repeats (3 copies)^146-216^E:2.9e-09`PF13637.5^Ank_4^Ankyrin repeats (many copies)^155-201^E:1.5e-07`PF00023.29^Ank^Ankyrin repeat^186-216^E:2e-05`PF12796.6^Ank_2^Ankyrin repeats (3 copies)^200-282^E:3.9e-16`PF13857.5^Ank_5^Ankyrin repeats (many copies)^205-259^E:1.8e-11`PF00023.29^Ank^Ankyrin repeat^218-250^E:7.3e-06`PF13606.5^Ank_3^Ankyrin repeat^218-247^E:0.00022`PF1363…
TRINITY_DN21953_c1_g2_i6 TRINITY_DN21953_c1_g2_i6	1.04124	-1.54662	4.60964	4.60964	0.201234	0.0642772	0.562317	0.253148	0.250019	-0.596626	FALSE	FALSE	FALSE	FALSE	FALSE	FALSE	FALSE	FALSE	NA	S-type anion channel SLAH3	PF03595.16^SLAC1^Voltage-dependent anion channel^4-211^E:2.8e-32	KEGG:ath:AT5G24030
TRINITY_DN23628_c0_g1_i8 TRINITY_DN23628_c0_g1_i8	1.03822	0.899015	3.61575	3.61575	0.466568	0.368244	0.854263	0.718805	0.0684086	0.143389	FALSE	FALSE	FALSE	FALSE	FALSE	FALSE	FALSE	FALSE	NA	.	PF06880.10^DUF1262^Protein of unknown function (DUF1262)^28-123^E:1.2e-34	.
TRINITY_DN17602_c0_g1_i8 TRINITY_DN17602_c0_g1_i8	1.03668	0.544246	5.1459	5.1459	0.0376115	0.244192	0.206814	0.577948	0.684419	0.238111	FALSE	FALSE	FALSE	FALSE	FALSE	FALSE	FALSE	FALSE	NA	7-deoxyloganetin glucosyltransferase	.	.
TRINITY_DN21285_c0_g2_i8 TRINITY_DN21285_c0_g2_i8	1.03409	-0.997134	2.92101	2.92101	0.608106	0.62418	0.948074	0.919105	0.0231579	-0.0366348	FALSE	FALSE	FALSE	FALSE	FALSE	FALSE	FALSE	FALSE	GO:000689814|GO:000950435|GO:003141098|GO:003198211	Auxilin-related protein 1 {ECO:0000305}	.	KEGG:ath:AT4G12780
TRINITY_DN14507_c0_g1_i3 TRINITY_DN14507_c0_g1_i3	1.03408	3.18206	3.2795	3.2795	0.17875	0.0512589	0.526344	0.218096	0.27873	0.661353	FALSE	FALSE	FALSE	FALSE	FALSE	FALSE	FALSE	FALSE	NA	Probable serine/threonine-protein kinase PBL11 {ECO:0000305}	.	KEGG:osa:4337593
TRINITY_DN13762_c1_g1_i1 TRINITY_DN13762_c1_g1_i1	1.02503	0.342818	3.69054	3.69054	0.502317	0.821136	0.883582	1	0.0537529	0	FALSE	FALSE	FALSE	FALSE	FALSE	FALSE	FALSE	FALSE	GO:0009706111|GO:0016491152	Chloroplast envelope quinone oxidoreductase homolog {ECO:0000303|PubMed:20424175}	PF13602.5^ADH_zinc_N_2^Zinc-binding dehydrogenase^18-102^E:1.6e-14	KEGG:ath:AT4G13010
TRINITY_DN19829_c1_g1_i7 TRINITY_DN19829_c1_g1_i7	1.02423	1.28819	5.42653	5.42653	0.518188	0.42474	0.893825	0.773081	0.0487474	0.111775	FALSE	FALSE	FALSE	FALSE	FALSE	FALSE	FALSE	FALSE	NA	Protein LURP-one-related 15	PF04525.11^LOR^LURP-one-related^16-196^E:5e-55	KEGG:ath:AT5G01750
TRINITY_DN25201_c3_g1_i2 TRINITY_DN25201_c3_g1_i2	1.02418	-9.95609	2.94697	2.94697	0.511386	0.00240331	0.889399	0.0314171	0.0509034	-1.50283	FALSE	FALSE	FALSE	FALSE	TRUE	FALSE	FALSE	FALSE	NA	Cytochrome P450 94A1	PF00067.21^p450^Cytochrome P450^11-249^E:1.1e-46	KEGG:ag:AAD10204`KO:K13407
TRINITY_DN17270_c1_g2_i2 TRINITY_DN17270_c1_g2_i2	1.02237	-1.26694	3.91516	3.91516	0.202617	0.118378	0.564635	0.372847	0.248232	-0.42847	FALSE	FALSE	FALSE	FALSE	FALSE	FALSE	FALSE	FALSE	NA	RPM1-interacting protein 4	PF05627.10^AvrRpt-cleavage^Cleavage site for pathogenic type III effector avirulence factor Avr^189-223^E:3.6e-20	KEGG:ath:AT3G25070`KO:K13456
TRINITY_DN14796_c1_g1_i9 TRINITY_DN14796_c1_g1_i9	1.02109	0.157061	8.41919	8.41919	0.00212423	0.569164	0.0362326	0.888338	1.4409	0.0514218	TRUE	FALSE	FALSE	FALSE	FALSE	FALSE	FALSE	FALSE	GO:0004364112|GO:000674962|GO:001073120|GO:004517416|GO:008015119	Glutathione S-transferase DHAR2	PF13417.5^GST_N_3^Glutathione S-transferase	N-terminal domain^19-87^E:8.3e-17`PF02798.19^GST_N^Glutathione S-transferase
TRINITY_DN24604_c1_g3_i4 TRINITY_DN24604_c1_g3_i4	1.01703	1.80237	4.32752	4.32752	0.06772	0.00394582	0.296036	0.0441413	0.528655	1.35516	FALSE	TRUE	FALSE	FALSE	FALSE	FALSE	FALSE	FALSE	NA	Endo-1	3;1	4-beta-D-glucanase
TRINITY_DN15431_c4_g1_i4 TRINITY_DN15431_c4_g1_i4	1.01325	1.4231	2.25091	2.25091	0.350295	0.203434	0.74714	0.51594	0.126598	0.287401	FALSE	FALSE	FALSE	FALSE	FALSE	FALSE	FALSE	FALSE	NA	.	PF00564.23^PB1^PB1 domain^2-42^E:1.6e-09	.
TRINITY_DN22760_c0_g2_i1 TRINITY_DN22760_c0_g2_i1	1.01283	1.25482	2.7798	2.7798	0.60896	0.525823	0.949041	0.857433	0.0227148	0.0667998	FALSE	FALSE	FALSE	FALSE	FALSE	FALSE	FALSE	FALSE	NA	COP1-interacting protein 7 {ECO:0000303|PubMed:9668129}	.	KEGG:ath:AT4G27430
TRINITY_DN23074_c2_g1_i3 TRINITY_DN23074_c2_g1_i3	1.01001	1.19731	3.45231	3.45231	0.317892	0.244451	0.708635	0.578217	0.149577	0.237909	FALSE	FALSE	FALSE	FALSE	FALSE	FALSE	FALSE	FALSE	NA	CASP-like protein 4B1	PF01284.22^MARVEL^Membrane-associating domain^50-185^E:1.8e-08`PF04535.11^DUF588^Domain of unknown function (DUF588)^52-179^E:6.1e-26	KEGG:aly:ARALYDRAFT_321547
TRINITY_DN14429_c1_g1_i11 TRINITY_DN14429_c1_g1_i11	1.00942	0	3.58316	3.58316	0.109762	1	0.390282	1	0.408622	0	FALSE	FALSE	FALSE	FALSE	FALSE	FALSE	FALSE	FALSE	NA	.	.	.
TRINITY_DN17078_c1_g2_i1 TRINITY_DN17078_c1_g2_i1	1.00938	-0.140209	2.75911	2.75911	0.377914	0.919184	0.774272	1	0.111106	0	FALSE	FALSE	FALSE	FALSE	FALSE	FALSE	FALSE	FALSE	NA	.	.	.
TRINITY_DN14322_c3_g1_i1 TRINITY_DN14322_c3_g1_i1	1.00836	0.759247	2.90477	2.90477	0.0524526	0.130865	0.253245	0.397234	0.596459	0.400953	FALSE	FALSE	FALSE	FALSE	FALSE	FALSE	FALSE	FALSE	NA	Exosome complex component CSL4	PF14382.5^ECR1_N^Exosome complex exonuclease RRP4 N-terminal region^76-113^E:1.2e-12`PF10447.8^EXOSC1^Exosome component EXOSC1/CSL4^167-210^E:1.3e-11	KEGG:hsa:51013`KO:K07573
TRINITY_DN19247_c2_g1_i1 TRINITY_DN19247_c2_g1_i1	1.00153	0.857432	3.30601	3.30601	0.134234	0.194814	0.442635	0.502441	0.353954	0.298915	FALSE	FALSE	FALSE	FALSE	FALSE	FALSE	FALSE	FALSE	GO:0016757321|GO:004886891	Probable xyloglucan glycosyltransferase 6	PF13641.5^Glyco_tranf_2_3^Glycosyltransferase like family 2^222-454^E:6.1e-22`PF00535.25^Glycos_transf_2^Glycosyl transferase family 2^227-401^E:1.9e-15`PF13506.5^Glyco_transf_21^Glycosyl transferase family 21^284-454^E:6.8e-12`PF13632.5^Glyco_trans_2_3^Glycosyl transferase family group 2^315-510^E:1e-18	KEGG:ath:AT3G07330
TRINITY_DN18159_c2_g3_i4 TRINITY_DN18159_c2_g3_i4	0.999436	0.843402	5.36564	5.36564	0.0369237	0.0711249	0.204517	0.270368	0.68927	0.568044	FALSE	FALSE	FALSE	FALSE	FALSE	FALSE	FALSE	FALSE	NA	GATA transcription factor 1	PF00320.26^GATA^GATA zinc finger^195-229^E:5.1e-17	KEGG:ath:AT3G24050
TRINITY_DN23080_c0_g1_i13 TRINITY_DN23080_c0_g1_i13	0.990906	0.347906	3.10292	3.10292	0.591404	0.846759	0.93832	1	0.0276492	0	FALSE	FALSE	FALSE	FALSE	FALSE	FALSE	FALSE	FALSE	NA	Ethylene-overproduction protein 1	PF13374.5^TPR_10^Tetratricopeptide repeat^245-273^E:0.0094`PF13181.5^TPR_8^Tetratricopeptide repeat^247-273^E:0.093`PF08238.11^Sel1^Sel1 repeat^247-276^E:0.059`PF13181.5^TPR_8^Tetratricopeptide repeat^575-604^E:0.003`PF13176.5^TPR_7^Tetratricopeptide repeat^576-605^E:0.0005	KEGG:ath:AT3G51770
TRINITY_DN18518_c0_g2_i1 TRINITY_DN18518_c0_g2_i1	0.989808	-0.33048	4.18675	4.18675	0.248884	0.551134	0.628287	0.874428	0.201842	-0.0582757	FALSE	FALSE	FALSE	FALSE	FALSE	FALSE	FALSE	FALSE	NA	3-ketoacyl-CoA thiolase 2	peroxisomal	.
TRINITY_DN25294_c1_g1_i9 TRINITY_DN25294_c1_g1_i9	0.988724	0.0522491	7.38958	7.38958	0.00728734	0.86936	0.0797844	1	1.09808	0	TRUE	FALSE	FALSE	FALSE	FALSE	FALSE	FALSE	FALSE	GO:000436494|GO:0005507262|GO:000674955|GO:0009753180|GO:001004342|GO:001019370|GO:001073114|GO:0034765100|GO:004517410|GO:008015112	Glutathione S-transferase DHAR1	mitochondrial	.
TRINITY_DN23720_c0_g1_i2 TRINITY_DN23720_c0_g1_i2	0.987534	0.875127	5.82677	5.82677	0.00193275	0.00454552	0.0342296	0.0483271	1.4656	1.31581	FALSE	FALSE	TRUE	FALSE	FALSE	FALSE	FALSE	FALSE	GO:00092471|GO:001603662	Sulfoquinovosyl transferase SQD2 {ECO:0000303|PubMed:11960029}	PF00534.19^Glycos_transf_1^Glycosyl transferases group 1^37-188^E:1.2e-27`PF13692.5^Glyco_trans_1_4^Glycosyl transferases group 1^40-174^E:2e-26`PF13524.5^Glyco_trans_1_2^Glycosyl transferases group 1^110-204^E:9.4e-11	KEGG:ath:AT5G01220`KO:K06119
TRINITY_DN18912_c2_g2_i3 TRINITY_DN18912_c2_g2_i3	0.987234	-0.965498	4.61145	4.61145	0.016283	0.281366	0.126925	0.628066	0.896453	-0.201995	FALSE	FALSE	FALSE	FALSE	FALSE	FALSE	FALSE	FALSE	NA	.	.	.
TRINITY_DN18632_c2_g3_i2 TRINITY_DN18632_c2_g3_i2	0.985953	1.56655	5.02357	5.02357	0.364696	0.0640677	0.760314	0.252683	0.119007	0.597423	FALSE	FALSE	FALSE	FALSE	FALSE	FALSE	FALSE	FALSE	NA	Cytochrome P450 81D11	PF00067.21^p450^Cytochrome P450^2-193^E:8e-67	KEGG:ath:AT3G28740
TRINITY_DN20882_c0_g3_i3 TRINITY_DN20882_c0_g3_i3	0.981254	0.813887	3.35924	3.35924	0.242574	0.326808	0.620379	0.679153	0.207343	0.168032	FALSE	FALSE	FALSE	FALSE	FALSE	FALSE	FALSE	FALSE	NA	Kelch-like protein 8	PF01344.24^Kelch_1^Kelch motif^108-151^E:1.8e-09`PF01344.24^Kelch_1^Kelch motif^161-198^E:3e-07`PF07646.14^Kelch_2^Kelch motif^202-245^E:3.2e-05`PF01344.24^Kelch_1^Kelch motif^205-246^E:4.2e-13`PF13964.5^Kelch_6^Kelch motif^210-248^E:9.7e-06`PF01344.24^Kelch_1^Kelch motif^249-293^E:4e-10`PF01344.24^Kelch_1^Kelch motif^295-327^E:0.00036	KEGG:mmu:246293`KO:K10446
TRINITY_DN24596_c1_g2_i1 TRINITY_DN24596_c1_g2_i1	0.976449	-0.666976	3.89374	3.89374	0.0284902	0.115614	0.176137	0.367498	0.75415	-0.434745	FALSE	FALSE	FALSE	FALSE	FALSE	FALSE	FALSE	FALSE	NA	.	.	.
TRINITY_DN16705_c1_g1_i1 TRINITY_DN16705_c1_g1_i1	0.974383	-0.0382926	4.39416	4.39416	0.414737	0.979726	0.810331	1	0.0913373	0	FALSE	FALSE	FALSE	FALSE	FALSE	FALSE	FALSE	FALSE	NA	Photosystem II reaction center PSB28 protein	chloroplastic	PF03912.13^Psb28^Psb28 protein^72-177^E:1.1e-42
TRINITY_DN14326_c0_g1_i3 TRINITY_DN14326_c0_g1_i3	0.971789	-1.02553	7.16912	7.16912	0.308524	0.284012	0.700824	0.631283	0.154391	-0.199776	FALSE	FALSE	FALSE	FALSE	FALSE	FALSE	FALSE	FALSE	NA	.	.	.
TRINITY_DN21778_c3_g1_i5 TRINITY_DN21778_c3_g1_i5	0.968596	0.865447	4.97907	4.97907	0.0231715	0.0379847	0.15618	0.183319	0.806376	0.736793	FALSE	FALSE	FALSE	FALSE	FALSE	FALSE	FALSE	FALSE	NA	Protein TIME FOR COFFEE	.	KEGG:ath:AT3G22380
TRINITY_DN22322_c1_g1_i1 TRINITY_DN22322_c1_g1_i1	0.966673	0.814004	2.91554	2.91554	0.422037	0.501473	0.816142	0.838765	0.0882344	0.0763597	FALSE	FALSE	FALSE	FALSE	FALSE	FALSE	FALSE	FALSE	NA	Cyclin-T1-3	PF00134.22^Cyclin_N^Cyclin	N-terminal domain^166-305^E:5.7e-21
TRINITY_DN18755_c2_g1_i5 TRINITY_DN18755_c2_g1_i5	0.966633	-0.350752	7.97548	7.97548	0.0759329	0.55188	0.317575	0.875242	0.498153	-0.0578719	FALSE	FALSE	FALSE	FALSE	FALSE	FALSE	FALSE	FALSE	NA	Photosystem II reaction center W protein	chloroplastic	PF07123.11^PsbW^Photosystem II reaction centre W protein (PsbW)^1-132^E:4.3e-60
TRINITY_DN14988_c0_g1_i4 TRINITY_DN14988_c0_g1_i4	0.961064	-0.628366	4.97221	4.97221	0.209174	0.20201	0.575597	0.513857	0.239881	-0.289158	FALSE	FALSE	FALSE	FALSE	FALSE	FALSE	FALSE	FALSE	NA	.	PF00903.24^Glyoxalase^Glyoxalase/Bleomycin resistance protein/Dioxygenase superfamily^25-150^E:1.8e-08`PF13669.5^Glyoxalase_4^Glyoxalase/Bleomycin resistance protein/Dioxygenase superfamily^31-140^E:1.7e-08	KEGG:spo:SPBC12C2.12c`KO:K01759
TRINITY_DN22310_c0_g1_i7 TRINITY_DN22310_c0_g1_i7	0.960138	1.23385	4.64548	4.64548	0.0508792	0.0165581	0.249083	0.107618	0.603656	0.968113	FALSE	FALSE	FALSE	FALSE	FALSE	FALSE	FALSE	FALSE	NA	Ankyrin repeat	PH and SEC7 domain containing protein secG	PF12796.6^Ank_2^Ankyrin repeats (3 copies)^62-127^E:1.4e-06`PF13637.5^Ank_4^Ankyrin repeats (many copies)^69-120^E:3.6e-06`PF12796.6^Ank_2^Ankyrin repeats (3 copies)^73-158^E:3.6e-10`PF00023.29^Ank^Ankyrin repeat^73-97^E:0.019`PF12796.6^Ank_2^Ankyrin repeats (3 copies)^106-192^E:3.1e-11`PF13637.5^Ank_4^Ankyrin repeats (many copies)^133-185^E:1e-10`PF12796.6^Ank_2^Ankyrin repeats (3 copies)^134-22…
TRINITY_DN24537_c3_g1_i5 TRINITY_DN24537_c3_g1_i5	0.95999	0.563879	2.76964	2.76964	0.103024	0.322497	0.379802	0.674815	0.420442	0.170815	FALSE	FALSE	FALSE	FALSE	FALSE	FALSE	FALSE	FALSE	GO:000649317|GO:0016757286	Probable UDP-N-acetylglucosamine--peptide N-acetylglucosaminyltransferase SEC	PF08238.11^Sel1^Sel1 repeat^136-151^E:1000`PF13432.5^TPR_16^Tetratricopeptide repeat^138-178^E:0.00052`PF00515.27^TPR_1^Tetratricopeptide repeat^157-189^E:2e-08`PF07719.16^TPR_2^Tetratricopeptide repeat^157-189^E:2.6e-07`PF13181.5^TPR_8^Tetratricopeptide repeat^157-188^E:0.00066`PF13176.5^TPR_7^Tetratricopeptide repeat^159-186^E:0.00054`PF13374.5^TPR_10^Tetratricopeptide repeat^161-186^E:0.014`PF…	KEGG:ath:AT3G04240`KO:K09667
TRINITY_DN18356_c0_g2_i3 TRINITY_DN18356_c0_g2_i3	0.954408	0.208594	4.71754	4.71754	0.392568	0.848208	0.789784	1	0.102492	0	FALSE	FALSE	FALSE	FALSE	FALSE	FALSE	FALSE	FALSE	NA	GBF-interacting protein 1 {ECO:0000303|PubMed:16117846}	PF06972.10^DUF1296^Protein of unknown function (DUF1296)^21-79^E:8e-33	KEGG:ath:AT3G13222
TRINITY_DN21423_c0_g2_i2 TRINITY_DN21423_c0_g2_i2	0.951007	-10.6338	5.34743	5.34743	0.541947	0.00234844	0.909753	0.0308744	0.0410766	-1.5104	FALSE	FALSE	FALSE	FALSE	TRUE	FALSE	FALSE	FALSE	NA	Receptor like protein kinase S.2	PF00069.24^Pkinase^Protein kinase domain^217-441^E:6.1e-41`PF07714.16^Pkinase_Tyr^Protein tyrosine kinase^219-506^E:8.1e-36`PF07714.16^Pkinase_Tyr^Protein tyrosine kinase^626-900^E:6e-30`PF00069.24^Pkinase^Protein kinase domain^629-898^E:1.1e-26	KEGG:ath:AT2G32800
TRINITY_DN23259_c0_g1_i3 TRINITY_DN23259_c0_g1_i3	0.945385	0.263881	5.63953	5.63953	0.088335	0.614751	0.345792	0.915354	0.461185	0.0384111	FALSE	FALSE	FALSE	FALSE	FALSE	FALSE	FALSE	FALSE	NA	1-aminocyclopropane-1-carboxylate oxidase homolog 1	PF03171.19^2OG-FeII_Oxy^2OG-Fe(II) oxygenase superfamily^113-207^E:2.9e-26	KEGG:ath:AT1G06620
TRINITY_DN23801_c3_g1_i17 TRINITY_DN23801_c3_g1_i17	0.943086	-0.359665	2.8878	2.8878	0.46775	0.777521	0.855069	0.990888	0.0679987	-0.00397545	FALSE	FALSE	FALSE	FALSE	FALSE	FALSE	FALSE	FALSE	NA	Fanconi-associated nuclease 1 homolog {ECO:0000305}	PF08774.10^VRR_NUC^VRR-NUC domain^344-457^E:2.2e-29	KEGG:ath:AT1G48360`KO:K15363
TRINITY_DN21369_c1_g1_i1 TRINITY_DN21369_c1_g1_i1	0.941666	-3.23835	3.8363	3.8363	0.322563	0.00550407	0.714498	0.0541319	0.145999	-1.26655	FALSE	FALSE	FALSE	FALSE	TRUE	FALSE	FALSE	FALSE	NA	Wound-induced protein 1	PF07107.10^WI12^Wound-induced protein WI12^64-165^E:6.3e-32	.
TRINITY_DN18494_c1_g1_i8 TRINITY_DN18494_c1_g1_i8	0.94007	0.416083	3.02509	3.02509	0.332811	0.639357	0.72696	0.926854	0.13849	0.0329888	FALSE	FALSE	FALSE	FALSE	FALSE	FALSE	FALSE	FALSE	NA	.	.	.
TRINITY_DN14760_c2_g2_i3 TRINITY_DN14760_c2_g2_i3	0.937319	0.583703	3.72838	3.72838	0.505589	0.298959	0.8847	0.650801	0.0532042	0.186552	FALSE	FALSE	FALSE	FALSE	FALSE	FALSE	FALSE	FALSE	NA	Protein ORANGE-ORANGE	chloroplastic {ECO:0000305}	.
TRINITY_DN24572_c1_g4_i6 TRINITY_DN24572_c1_g4_i6	0.936598	-0.283105	2.72088	2.72088	0.642505	0.888005	0.963636	1	0.016087	0	FALSE	FALSE	FALSE	FALSE	FALSE	FALSE	FALSE	FALSE	NA	Probable LRR receptor-like serine/threonine-protein kinase At1g06840	PF00069.24^Pkinase^Protein kinase domain^282-368^E:1.5e-14`PF07714.16^Pkinase_Tyr^Protein tyrosine kinase^284-368^E:7.2e-17	KEGG:ath:AT1G06840
TRINITY_DN14751_c1_g2_i3 TRINITY_DN14751_c1_g2_i3	0.93543	0.0888976	2.77078	2.77078	0.702144	0.970422	0.990269	1	0.004247	0	FALSE	FALSE	FALSE	FALSE	FALSE	FALSE	FALSE	FALSE	NA	F-box/kelch-repeat protein At3g06240	.	KEGG:ath:AT3G06240
TRINITY_DN19545_c2_g1_i7 TRINITY_DN19545_c2_g1_i7	0.934532	-2.1401	3.11446	3.11446	0.10985	0.163105	0.390471	0.452598	0.408411	-0.344287	FALSE	FALSE	FALSE	FALSE	FALSE	FALSE	FALSE	FALSE	NA	Heat stress transcription factor A-3	.	KEGG:osa:4329526`KO:K09419
TRINITY_DN23532_c1_g2_i4 TRINITY_DN23532_c1_g2_i4	0.926592	0.518272	3.83731	3.83731	0.0221976	0.170042	0.152779	0.461324	0.815938	0.335994	FALSE	FALSE	FALSE	FALSE	FALSE	FALSE	FALSE	FALSE	GO:0004675277|GO:000471334|GO:0007166283	Probable serine/threonine-protein kinase PBL9 {ECO:0000305}	PF00069.24^Pkinase^Protein kinase domain^79-348^E:4.3e-41`PF07714.16^Pkinase_Tyr^Protein tyrosine kinase^80-289^E:7.7e-43	KEGG:ath:AT1G07570
TRINITY_DN19856_c2_g2_i1 TRINITY_DN19856_c2_g2_i1	0.926437	1.04766	3.57612	3.57612	0.0343035	0.019338	0.197909	0.118943	0.703535	0.924661	FALSE	FALSE	FALSE	FALSE	FALSE	FALSE	FALSE	FALSE	NA	.	.	.
TRINITY_DN22663_c0_g1_i5 TRINITY_DN22663_c0_g1_i5	0.926208	1.06498	2.96433	2.96433	0.343805	0.280426	0.740584	0.627051	0.130426	0.202697	FALSE	FALSE	FALSE	FALSE	FALSE	FALSE	FALSE	FALSE	NA	N-terminal acetyltransferase B complex auxiliary subunit NAA25 {ECO:0000303|PubMed:25966763}	PF09797.8^NatB_MDM20^N-acetyltransferase B complex (NatB) non catalytic subunit^1-158^E:3.3e-28	KEGG:ath:AT5G58450`KO:K17973
TRINITY_DN16242_c1_g5_i2 TRINITY_DN16242_c1_g5_i2	0.92612	1.58284	3.86283	3.86283	0.399767	0.168766	0.796317	0.459405	0.0989138	0.337805	FALSE	FALSE	FALSE	FALSE	FALSE	FALSE	FALSE	FALSE	NA	.	.	.
TRINITY_DN15398_c1_g2_i2 TRINITY_DN15398_c1_g2_i2	0.919629	-1.62591	3.34325	3.34325	0.505675	0.256211	0.8847	0.594474	0.0532042	-0.225867	FALSE	FALSE	FALSE	FALSE	FALSE	FALSE	FALSE	FALSE	NA	E3 ubiquitin-protein ligase PRT6 {ECO:0000305}	.	KEGG:ath:AT5G02310
TRINITY_DN21690_c0_g1_i18 TRINITY_DN21690_c0_g1_i18	0.916995	0.718328	3.29971	3.29971	0.0492604	0.111897	0.243427	0.360542	0.613632	0.443044	FALSE	FALSE	FALSE	FALSE	FALSE	FALSE	FALSE	FALSE	GO:00007942|GO:000581917|GO:000651120|GO:000952422|GO:000975317|GO:000986720|GO:000987311|GO:00100872|GO:00314612|GO:003162511|GO:00427522|GO:004836618	Cullin-1	PF00888.21^Cullin^Cullin family^15-494^E:1.1e-128	KEGG:ath:AT4G02570`KO:K03347
TRINITY_DN25206_c2_g2_i15 TRINITY_DN25206_c2_g2_i15	0.915974	0.987644	4.01769	4.01769	0.0533233	0.0386066	0.255891	0.185004	0.591945	0.732819	FALSE	FALSE	FALSE	FALSE	FALSE	FALSE	FALSE	FALSE	NA	Putative GTP diphosphokinase RSH1	chloroplastic	.
TRINITY_DN17652_c1_g2_i1 TRINITY_DN17652_c1_g2_i1	0.915833	-0.110243	2.63054	2.63054	0.51483	0.917967	0.891324	1	0.0499643	0	FALSE	FALSE	FALSE	FALSE	FALSE	FALSE	FALSE	FALSE	NA	.	.	.
TRINITY_DN13634_c0_g1_i3 TRINITY_DN13634_c0_g1_i3	0.915468	3.26024	3.27224	3.27224	0.681541	0.19912	0.981419	0.509471	0.0081456	0.29288	FALSE	FALSE	FALSE	FALSE	FALSE	FALSE	FALSE	FALSE	GO:000531562|GO:009865629	Probable anion transporter 4	chloroplastic	PF07690.15^MFS_1^Major Facilitator Superfamily^108-476^E:5.1e-50
TRINITY_DN24612_c0_g1_i5 TRINITY_DN24612_c0_g1_i5	0.915045	1.36715	4.91323	4.91323	0.0743435	0.0127935	0.312974	0.0917576	0.504492	1.03736	FALSE	TRUE	FALSE	FALSE	FALSE	FALSE	FALSE	FALSE	GO:00313076|GO:00322646|GO:004323121|GO:00434246	AMP deaminase {ECO:0000303|PubMed:15918887}	PF00962.21^A_deaminase^Adenosine/AMP deaminase^368-774^E:1.2e-126	KEGG:ath:AT2G38280`KO:K01490
TRINITY_DN24239_c1_g1_i1 TRINITY_DN24239_c1_g1_i1	0.911719	2.4842	2.60496	2.60496	0.0766421	0.000228597	0.319497	0.0066479	0.495533	2.17732	FALSE	TRUE	FALSE	FALSE	FALSE	FALSE	FALSE	FALSE	NA	ATP-dependent DNA helicase RecQ	PF14493.5^HTH_40^Helix-turn-helix domain^2-92^E:3.3e-18	.
TRINITY_DN14238_c2_g2_i2 TRINITY_DN14238_c2_g2_i2	0.911392	-0.920194	6.61566	6.61566	0.416692	0.481745	0.812224	0.821158	0.0903241	-0.0855733	FALSE	FALSE	FALSE	FALSE	FALSE	FALSE	FALSE	FALSE	GO:0009705166|GO:001525059|GO:003422045|GO:004280713	Aquaporin TIP4-1	PF00230.19^MIP^Major intrinsic protein^15-228^E:1.5e-63	KEGG:ath:AT2G25810`KO:K09873
TRINITY_DN21761_c0_g1_i7 TRINITY_DN21761_c0_g1_i7	0.911075	-0.234916	3.75665	3.75665	0.0270914	0.529949	0.171544	0.859672	0.765624	-0.0656673	FALSE	FALSE	FALSE	FALSE	FALSE	FALSE	FALSE	FALSE	NA	Spermatogenesis-associated protein 20	.	KEGG:hsa:64847
TRINITY_DN23015_c0_g1_i5 TRINITY_DN23015_c0_g1_i5	0.910571	2.79878	3.33526	3.33526	0.182228	0.0913827	0.531103	0.317734	0.274821	0.497937	FALSE	FALSE	FALSE	FALSE	FALSE	FALSE	FALSE	FALSE	GO:00067304|GO:005128743	Adenosylhomocysteinase	PF00670.20^AdoHcyase_NAD^S-adenosyl-L-homocysteine hydrolase	NAD binding domain^1-53^E:7.8e-12`PF05221.16^AdoHcyase^S-adenosyl-L-homocysteine hydrolase^11-134^E:5.3e-36
TRINITY_DN18940_c1_g3_i1 TRINITY_DN18940_c1_g3_i1	0.908208	0.986445	2.99525	2.99525	0.0207609	0.0134496	0.146751	0.0947889	0.833419	1.02324	FALSE	TRUE	FALSE	FALSE	FALSE	FALSE	FALSE	FALSE	NA	Ras-related protein RABA1f	PF00025.20^Arf^ADP-ribosylation factor family^14-168^E:7.8e-13`PF00071.21^Ras^Ras family^15-175^E:3.1e-62`PF08477.12^Roc^Ras of Complex	Roc
TRINITY_DN24821_c1_g1_i9 TRINITY_DN24821_c1_g1_i9	0.903013	0.778358	3.08272	3.08272	0.408035	0.477038	0.805031	0.81687	0.0941872	0.0878468	FALSE	FALSE	FALSE	FALSE	FALSE	FALSE	FALSE	FALSE	NA	Transcriptional activator DEMETER	PF15629.5^Perm-CXXC^Permuted single zf-CXXC unit^231-262^E:1.3e-15`PF15628.5^RRM_DME^RRM in Demeter^265-365^E:4.4e-55	KEGG:ath:AT5G04560
TRINITY_DN20279_c1_g2_i1 TRINITY_DN20279_c1_g2_i1	0.902378	0.467941	3.10907	3.10907	0.344562	0.594753	0.741381	0.904462	0.129959	0.0436095	FALSE	FALSE	FALSE	FALSE	FALSE	FALSE	FALSE	FALSE	NA	.	.	.
TRINITY_DN16715_c3_g1_i5 TRINITY_DN16715_c3_g1_i5	0.899909	0.663324	4.5232	4.5232	0.469286	0.599479	0.85623	0.906988	0.0674095	0.0423985	FALSE	FALSE	FALSE	FALSE	FALSE	FALSE	FALSE	FALSE	NA	Zinc finger protein CONSTANS-LIKE 13	PF00643.23^zf-B_box^B-box zinc finger^14-55^E:1.8e-05`PF06203.13^CCT^CCT motif^322-364^E:3.6e-16	KEGG:ath:AT2G47890
TRINITY_DN22720_c0_g1_i5 TRINITY_DN22720_c0_g1_i5	0.898879	2.03234	2.70783	2.70783	0.286779	0.0289489	0.673376	0.154305	0.171742	0.81162	FALSE	FALSE	FALSE	FALSE	FALSE	FALSE	FALSE	FALSE	NA	UV-B-induced protein At3g17800	chloroplastic {ECO:0000305}	PF05542.10^DUF760^Protein of unknown function (DUF760)^44-171^E:2e-20
TRINITY_DN23369_c1_g1_i7 TRINITY_DN23369_c1_g1_i7	0.89531	-0.906867	2.67885	2.67885	0.492345	0.481298	0.87518	0.820903	0.0579028	-0.085708	FALSE	FALSE	FALSE	FALSE	FALSE	FALSE	FALSE	FALSE	NA	Bidirectional sugar transporter SWEET3 {ECO:0000303|PubMed:21107422}	PF01535.19^PPR^PPR repeat^1-21^E:0.018`PF13812.5^PPR_3^Pentatricopeptide repeat domain^19-68^E:0.0051`PF13041.5^PPR_2^PPR repeat family^22-68^E:1.9e-10`PF01535.19^PPR^PPR repeat^24-51^E:2.4e-06`PF13041.5^PPR_2^PPR repeat family^122-169^E:1.3e-11`PF13812.5^PPR_3^Pentatricopeptide repeat domain^122-169^E:0.0026`PF01535.19^PPR^PPR repeat^126-155^E:8.8e-08`PF01535.19^PPR^PPR repeat^197-221^E:0.00065	KEGG:ath:AT4G33170
TRINITY_DN14933_c0_g1_i7 TRINITY_DN14933_c0_g1_i7	0.894547	0.516348	5.75813	5.75813	0.0040408	0.066801	0.0549036	0.259318	1.2604	0.586167	TRUE	FALSE	FALSE	FALSE	FALSE	FALSE	FALSE	FALSE	GO:000025624|GO:000614525|GO:001013625	Ureidoglycolate hydrolase	PF04389.16^Peptidase_M28^Peptidase family M28^112-194^E:8.2e-08`PF01546.27^Peptidase_M20^Peptidase family M20/M25/M40^129-463^E:1.9e-29	KEGG:ath:AT5G43600`KO:K18151
TRINITY_DN23600_c1_g2_i1 TRINITY_DN23600_c1_g2_i1	0.894042	0.543911	2.4532	2.4532	0.0595644	0.230276	0.274398	0.558221	0.56162	0.253194	FALSE	FALSE	FALSE	FALSE	FALSE	FALSE	FALSE	FALSE	GO:000377465|GO:0003779203|GO:0007015106|GO:001645951	Myosin-6	PF00063.20^Myosin_head^Myosin head (motor domain)^1-256^E:1.1e-82`PF00612.26^IQ^IQ calmodulin-binding motif^273-291^E:0.0041`PF00612.26^IQ^IQ calmodulin-binding motif^295-314^E:0.00045`PF00612.26^IQ^IQ calmodulin-binding motif^321-340^E:0.0044`PF00612.26^IQ^IQ calmodulin-binding motif^368-388^E:8.2e-05`PF00612.26^IQ^IQ calmodulin-binding motif^392-411^E:6.4e-05	KEGG:ath:AT5G43900
TRINITY_DN25303_c6_g1_i2 TRINITY_DN25303_c6_g1_i2	0.893896	1.75135	3.05123	3.05123	0.388812	0.109433	0.7848	0.355227	0.105241	0.449494	FALSE	FALSE	FALSE	FALSE	FALSE	FALSE	FALSE	FALSE	GO:001688777	Pleiotropic drug resistance protein 1	PF01061.23^ABC2_membrane^ABC-2 type transporter^158-370^E:5.4e-44`PF08370.10^PDR_assoc^Plant PDR ABC transporter associated^375-438^E:1.1e-27`PF00005.26^ABC_tran^ABC transporter^499-651^E:5e-19`PF01061.23^ABC2_membrane^ABC-2 type transporter^796-920^E:4.7e-32	KEGG:nta:107799533
TRINITY_DN17727_c2_g2_i1 TRINITY_DN17727_c2_g2_i1	0.892253	0.479704	4.2396	4.2396	0.0204998	0.178931	0.145448	0.476271	0.837293	0.322146	FALSE	FALSE	FALSE	FALSE	FALSE	FALSE	FALSE	FALSE	GO:000678280|GO:000678349|GO:0015995122	Delta-aminolevulinic acid dehydratase	chloroplastic	PF00490.20^ALAD^Delta-aminolevulinic acid dehydratase^1-161^E:1.1e-78
TRINITY_DN14309_c2_g2_i1 TRINITY_DN14309_c2_g2_i1	0.891155	2.26504	6.07033	6.07033	0.00929744	3.5e-06	0.0923318	0.000487129	1.03465	3.31236	FALSE	FALSE	TRUE	FALSE	FALSE	FALSE	FALSE	FALSE	GO:003258065|GO:005037812|GO:0050832226	UDP-glucuronate 4-epimerase 6	PF01370.20^Epimerase^NAD dependent epimerase/dehydratase family^109-315^E:3e-39`PF04321.16^RmlD_sub_bind^RmlD substrate binding domain^109-291^E:2.1e-11`PF02719.14^Polysacc_synt_2^Polysaccharide biosynthesis protein^109-233^E:3.4e-09`PF16363.4^GDP_Man_Dehyd^GDP-mannose 4	6 dehydratase^110-296^E:3e-42`PF01073.18^3Beta_HSD^3-beta hydroxysteroid dehydrogenase/isomerase family^110-292^E:4.2e-11`PF07993.11^NAD_binding_4^Male sterility protein^155-289^E:5e-06
TRINITY_DN18221_c0_g2_i1 TRINITY_DN18221_c0_g2_i1	0.889122	0.367798	5.83544	5.83544	0.0349825	0.346676	0.19875	0.697031	0.701692	0.156748	FALSE	FALSE	FALSE	FALSE	FALSE	FALSE	FALSE	FALSE	NA	.	.	.
TRINITY_DN23223_c0_g2_i1 TRINITY_DN23223_c0_g2_i1	0.888397	0	3.62807	3.62807	0.484566	1	0.86815	1	0.0614053	0	FALSE	FALSE	FALSE	FALSE	FALSE	FALSE	FALSE	FALSE	GO:0005681247|GO:0016607199|GO:00350612	Serine/arginine-rich-splicing factor SR34	PF00076.21^RRM_1^RNA recognition motif. (a.k.a. RRM	RBD
TRINITY_DN20256_c1_g1_i5 TRINITY_DN20256_c1_g1_i5	0.888395	1.00448	4.12588	4.12588	0.127861	0.0890247	0.428777	0.31384	0.367768	0.503291	FALSE	FALSE	FALSE	FALSE	FALSE	FALSE	FALSE	FALSE	NA	Serine/threonine-protein kinase WNK1	PF00069.24^Pkinase^Protein kinase domain^1-89^E:1.2e-07`PF07714.16^Pkinase_Tyr^Protein tyrosine kinase^1-81^E:2e-06`PF12202.7^OSR1_C^Oxidative-stress-responsive kinase 1 C-terminal domain^184-239^E:1.4e-06	KEGG:ath:AT3G04910`KO:K08867
TRINITY_DN16343_c2_g1_i7 TRINITY_DN16343_c2_g1_i7	0.884344	1.55043	6.6999	6.6999	0.0708744	0.00454912	0.304018	0.0483271	0.517101	1.31581	FALSE	TRUE	FALSE	FALSE	FALSE	FALSE	FALSE	FALSE	GO:0045454204|GO:005089783	CBS domain-containing protein CBSX3	mitochondrial	.
TRINITY_DN24301_c0_g1_i5 TRINITY_DN24301_c0_g1_i5	0.883594	-3.50646	3.55484	3.55484	0.24466	0.0216183	0.622889	0.127139	0.205589	-0.89572	FALSE	FALSE	FALSE	FALSE	FALSE	FALSE	FALSE	FALSE	NA	Phosphatidylinositol 4-kinase gamma 3	PF00240.22^ubiquitin^Ubiquitin family^37-106^E:2.6e-16`PF11976.7^Rad60-SLD^Ubiquitin-2 like Rad60 SUMO-like^42-104^E:7.4e-07`PF14560.5^Ubiquitin_2^Ubiquitin-like domain^47-102^E:0.018`PF00240.22^ubiquitin^Ubiquitin family^112-184^E:1e-09`PF00454.26^PI3_PI4_kinase^Phosphatidylinositol 3- and 4-kinase^273-456^E:3.2e-38	KEGG:ath:AT5G24240
TRINITY_DN14439_c0_g1_i6 TRINITY_DN14439_c0_g1_i6	0.883564	-0.986095	5.7198	5.7198	0.405478	0.355852	0.802347	0.706246	0.0956378	-0.151044	FALSE	FALSE	FALSE	FALSE	FALSE	FALSE	FALSE	FALSE	NA	.	.	.
TRINITY_DN24343_c1_g1_i4 TRINITY_DN24343_c1_g1_i4	0.88003	2.18805	2.78332	2.78332	0.328151	0.0305644	0.722513	0.159675	0.141154	0.796762	FALSE	FALSE	FALSE	FALSE	FALSE	FALSE	FALSE	FALSE	GO:000577012|GO:000662311|GO:00068963|GO:000703415|GO:00306653|GO:00319023	Vacuolar-sorting receptor 1	.	KEGG:ath:AT3G52850
TRINITY_DN18268_c0_g1_i3 TRINITY_DN18268_c0_g1_i3	0.874729	-2.9725	3.86575	3.86575	0.305254	0.0833069	0.697137	0.299981	0.156682	-0.522906	FALSE	FALSE	FALSE	FALSE	FALSE	FALSE	FALSE	FALSE	NA	.	PF12697.6^Abhydrolase_6^Alpha/beta hydrolase family^13-246^E:5.6e-14`PF12146.7^Hydrolase_4^Serine aminopeptidase	S33^13-241^E:1.2e-09`PF00561.19^Abhydrolase_1^alpha/beta hydrolase fold^14-242^E:3.9e-11
TRINITY_DN24313_c1_g1_i9 TRINITY_DN24313_c1_g1_i9	0.870569	0.825153	3.9024	3.9024	0.419653	0.443286	0.814623	0.790153	0.0890433	0.102289	FALSE	FALSE	FALSE	FALSE	FALSE	FALSE	FALSE	FALSE	NA	Probable acyl-activating enzyme 16	chloroplastic	PF00501.27^AMP-binding^AMP-binding enzyme^88-596^E:3.1e-90
TRINITY_DN22275_c2_g2_i2 TRINITY_DN22275_c2_g2_i2	0.868703	0.729451	3.75809	3.75809	0.505589	0.16664	0.8847	0.45846	0.0532042	0.338699	FALSE	FALSE	FALSE	FALSE	FALSE	FALSE	FALSE	FALSE	NA	Beta-glucosidase 11	PF00232.17^Glyco_hydro_1^Glycosyl hydrolase family 1^59-518^E:1.1e-141	KEGG:ath:AT1G02850`KO:K01188
TRINITY_DN16295_c0_g2_i3 TRINITY_DN16295_c0_g2_i3	0.868474	1.26002	3.30034	3.30034	0.41876	0.251565	0.813856	0.587942	0.0894526	0.230665	FALSE	FALSE	FALSE	FALSE	FALSE	FALSE	FALSE	FALSE	NA	KH domain-containing protein At2g38610	PF16544.4^STAR_dimer^Homodimerisation region of STAR domain protein^27-73^E:4e-13`PF00013.28^KH_1^KH domain^149-181^E:3.2e-05	KEGG:ath:AT2G38610`KO:K14945
TRINITY_DN18892_c0_g1_i3 TRINITY_DN18892_c0_g1_i3	0.864579	0.529094	4.03874	4.03874	0.453695	0.468449	0.843792	0.810175	0.0737645	0.0914211	FALSE	FALSE	FALSE	FALSE	FALSE	FALSE	FALSE	FALSE	GO:00037552|GO:00064572	Peptidyl-prolyl cis-trans isomerase CYP18-2	PF00160.20^Pro_isomerase^Cyclophilin type peptidyl-prolyl cis-trans isomerase/CLD^12-161^E:2.7e-52	KEGG:ath:AT2G36130`KO:K12733
TRINITY_DN24421_c1_g1_i25 TRINITY_DN24421_c1_g1_i25	0.863765	0	3.87207	3.87207	0.15843	1	0.490047	1	0.309762	0	FALSE	FALSE	FALSE	FALSE	FALSE	FALSE	FALSE	FALSE	NA	Protein trichome birefringence-like 8	PF07766.12^LETM1^LETM1-like protein^296-385^E:1.3e-10	KEGG:dme:Dmel_CG4589`KO:K17800
TRINITY_DN16947_c3_g1_i3 TRINITY_DN16947_c3_g1_i3	0.858628	0.483677	2.63418	2.63418	0.184244	0.442257	0.534956	0.789362	0.271682	0.102724	FALSE	FALSE	FALSE	FALSE	FALSE	FALSE	FALSE	FALSE	NA	UV radiation resistance-associated gene protein	.	KEGG:hsa:7405`KO:K21249
TRINITY_DN20682_c1_g1_i2 TRINITY_DN20682_c1_g1_i2	0.857004	1.13265	5.09973	5.09973	0.000690316	5.77e-05	0.0172895	0.00276313	1.76222	2.5586	FALSE	FALSE	TRUE	FALSE	FALSE	FALSE	FALSE	FALSE	GO:000577124|GO:000662362|GO:000689631|GO:0006897177|GO:000995843|GO:001025223|GO:001989866|GO:003090424|GO:0031902149|GO:003509162|GO:0043231169|GO:0048364206	Sorting nexin 1	PF09325.9^Vps5^Vps5 C terminal like^33-255^E:1.1e-23	KEGG:ath:AT5G06140`KO:K17917
TRINITY_DN17002_c4_g1_i3 TRINITY_DN17002_c4_g1_i3	0.855958	0.0259619	3.69982	3.69982	0.0539366	0.949615	0.257505	1	0.589214	0	FALSE	FALSE	FALSE	FALSE	FALSE	FALSE	FALSE	FALSE	NA	Protein tesmin/TSO1-like CXC 2	PF03638.14^TCR^Tesmin/TSO1-like CXC domain	cysteine-rich domain^526-561^E:1.1e-11`PF03638.14^TCR^Tesmin/TSO1-like CXC domain
TRINITY_DN20042_c3_g1_i4 TRINITY_DN20042_c3_g1_i4	0.853032	0.442667	3.79609	3.79609	0.475486	0.705456	0.861454	0.959878	0.0647679	0.0177839	FALSE	FALSE	FALSE	FALSE	FALSE	FALSE	FALSE	FALSE	NA	Transcription factor EMB1444 {ECO:0000303|PubMed:12586866}	PF14215.5^bHLH-MYC_N^bHLH-MYC and R2R3-MYB transcription factors N-terminal^5-163^E:5.2e-34	KEGG:ath:AT1G06150
TRINITY_DN23145_c0_g1_i1 TRINITY_DN23145_c0_g1_i1	0.850625	1.347	3.5589	3.5589	0.015261	0.000690669	0.121676	0.0136279	0.914795	1.86557	FALSE	TRUE	FALSE	FALSE	FALSE	FALSE	FALSE	FALSE	NA	Formin-like protein 1	PF02181.22^FH2^Formin Homology 2 Domain^1-102^E:5e-17	KEGG:ath:AT3G25500
TRINITY_DN15790_c2_g1_i3 TRINITY_DN15790_c2_g1_i3	0.849846	0.0924485	4.14921	4.14921	0.347387	0.917033	0.744062	1	0.128391	0	FALSE	FALSE	FALSE	FALSE	FALSE	FALSE	FALSE	FALSE	GO:00096074	Glycine-rich protein	PF07172.10^GRP^Glycine rich protein family^1-97^E:2.5e-20	.
TRINITY_DN17354_c1_g2_i3 TRINITY_DN17354_c1_g2_i3	0.849627	-0.330803	5.04282	5.04282	0.140431	0.550319	0.455208	0.873979	0.34179	-0.0584988	FALSE	FALSE	FALSE	FALSE	FALSE	FALSE	FALSE	FALSE	GO:0005507232|GO:0005759299|GO:0009408392|GO:0009416241|GO:0051287344|GO:007259314	Succinate-semialdehyde dehydrogenase	mitochondrial	PF00171.21^Aldedh^Aldehyde dehydrogenase family^57-516^E:2e-174
TRINITY_DN20159_c1_g4_i3 TRINITY_DN20159_c1_g4_i3	0.847497	0	4.61121	4.61121	0.0220845	1	0.152243	1	0.817463	0	FALSE	FALSE	FALSE	FALSE	FALSE	FALSE	FALSE	FALSE	GO:000374632|GO:000562257	Elongation factor 1-alpha	.	KEGG:sly:101244084`KEGG:sly:544055`KO:K03231
TRINITY_DN24203_c2_g1_i2 TRINITY_DN24203_c2_g1_i2	0.845577	0.631576	5.02566	5.02566	0.00296671	0.0177379	0.0452282	0.112502	1.34459	0.948838	TRUE	FALSE	FALSE	FALSE	FALSE	FALSE	FALSE	FALSE	GO:0004675157|GO:0007166162|GO:0009742104|GO:190045920	Probable serine/threonine-protein kinase PBL7 {ECO:0000305}	PF07714.16^Pkinase_Tyr^Protein tyrosine kinase^72-338^E:5.5e-47`PF00069.24^Pkinase^Protein kinase domain^72-336^E:1.2e-45	KEGG:ath:AT5G02800
TRINITY_DN22308_c0_g1_i10 TRINITY_DN22308_c0_g1_i10	0.844411	1.04723	2.80426	2.80426	0.538021	0.447451	0.906945	0.793564	0.042419	0.100418	FALSE	FALSE	FALSE	FALSE	FALSE	FALSE	FALSE	FALSE	NA	Sodium/hydrogen exchanger 7	PF00999.20^Na_H_Exchanger^Sodium/hydrogen exchanger family^3-324^E:6.2e-50	KEGG:ath:AT2G01980
TRINITY_DN24544_c1_g2_i9 TRINITY_DN24544_c1_g2_i9	0.838237	0.573606	4.72932	4.72932	0.0423518	0.147145	0.222311	0.426674	0.65304	0.369904	FALSE	FALSE	FALSE	FALSE	FALSE	FALSE	FALSE	FALSE	GO:00040422|GO:000652656|GO:01030452	Arginine biosynthesis bifunctional protein ArgJ	chloroplastic {ECO:0000255|HAMAP-Rule:MF_03124}	PF01960.17^ArgJ^ArgJ family^76-470^E:2.3e-142
TRINITY_DN15651_c1_g1_i1 TRINITY_DN15651_c1_g1_i1	0.83562	-5.7849	2.454	2.454	0.567848	0.0100675	0.925373	0.0783433	0.0336833	-1.106	FALSE	FALSE	FALSE	FALSE	TRUE	FALSE	FALSE	FALSE	NA	.	.	.
TRINITY_DN24961_c0_g1_i5 TRINITY_DN24961_c0_g1_i5	0.834177	0.906573	3.16502	3.16502	0.284142	0.219392	0.669906	0.540748	0.173986	0.267005	FALSE	FALSE	FALSE	FALSE	FALSE	FALSE	FALSE	FALSE	NA	.	.	.
TRINITY_DN24405_c1_g1_i4 TRINITY_DN24405_c1_g1_i4	0.833414	0.524861	3.89884	3.89884	0.594498	0.734029	0.940454	0.972199	0.0266626	0.0122449	FALSE	FALSE	FALSE	FALSE	FALSE	FALSE	FALSE	FALSE	NA	F-box/kelch-repeat protein At3g23880	PF00646.32^F-box^F-box domain^28-72^E:2.4e-10	KEGG:ath:AT3G23880
TRINITY_DN24313_c1_g1_i2 TRINITY_DN24313_c1_g1_i2	0.829447	0.82961	4.293	4.293	0.499725	0.499503	0.881017	0.836923	0.0550158	0.0773145	FALSE	FALSE	FALSE	FALSE	FALSE	FALSE	FALSE	FALSE	NA	Probable acyl-activating enzyme 16	chloroplastic	PF00501.27^AMP-binding^AMP-binding enzyme^88-596^E:3.1e-90
TRINITY_DN14756_c0_g1_i1 TRINITY_DN14756_c0_g1_i1	0.823861	0.629811	4.9857	4.9857	0.0702144	0.154763	0.302381	0.441099	0.519445	0.355464	FALSE	FALSE	FALSE	FALSE	FALSE	FALSE	FALSE	FALSE	GO:000929548|GO:0009658456|GO:0016301467|GO:004264478|GO:004279327|GO:0043621184	Fructokinase-like 1	chloroplastic {ECO:0000312|EMBL:AEE79187.1}	PF00294.23^PfkB^pfkB family carbohydrate kinase^142-455^E:2.4e-32
TRINITY_DN14610_c2_g3_i1 TRINITY_DN14610_c2_g3_i1	0.823144	0.647939	3.5856	3.5856	0.449609	0.542307	0.840182	0.868856	0.0756266	0.0610524	FALSE	FALSE	FALSE	FALSE	FALSE	FALSE	FALSE	FALSE	NA	B3 domain-containing protein At5g06250	PF02362.20^B3^B3 DNA binding domain^49-155^E:1.3e-28	KEGG:ath:AT2G36080
TRINITY_DN23126_c1_g4_i1 TRINITY_DN23126_c1_g4_i1	0.822035	-0.00118522	2.81866	2.81866	0.103883	0.998015	0.38183	1	0.41813	0	FALSE	FALSE	FALSE	FALSE	FALSE	FALSE	FALSE	FALSE	NA	.	PF02357.18^NusG^Transcription termination factor nusG^103-213^E:1.3e-08	KEGG:bha:BH0118`KO:K02601
TRINITY_DN18984_c1_g1_i6 TRINITY_DN18984_c1_g1_i6	0.818357	-6.39871	3.72776	3.72776	0.348311	0.00101277	0.745247	0.0173772	0.1277	-1.76002	FALSE	FALSE	FALSE	FALSE	TRUE	FALSE	FALSE	FALSE	GO:000442789|GO:000679635	Soluble inorganic pyrophosphatase 4 {ECO:0000303|PubMed:15135060}	PF00719.18^Pyrophosphatase^Inorganic pyrophosphatase^94-245^E:9e-55	KEGG:ath:AT3G53620`KO:K01507
TRINITY_DN19800_c0_g2_i2 TRINITY_DN19800_c0_g2_i2	0.817741	-0.681007	7.61799	7.61799	0.00079492	0.00319297	0.0192954	0.0379881	1.71455	-1.42035	FALSE	FALSE	FALSE	FALSE	FALSE	FALSE	TRUE	FALSE	GO:0004672429|GO:0005622344|GO:000733837|GO:0009723216|GO:0009738441|GO:000974177|GO:0009742226|GO:000978872|GO:000979162|GO:0009873269|GO:0010118113|GO:0048364408|GO:0050832323	Receptor-like protein kinase FERONIA	PF12819.6^Malectin_like^Carbohydrate-binding protein of the ER^38-407^E:2e-45`PF11721.7^Malectin^Di-glucose binding within endoplasmic reticulum^38-172^E:2.1e-10`PF11721.7^Malectin^Di-glucose binding within endoplasmic reticulum^223-374^E:2.2e-10`PF00069.24^Pkinase^Protein kinase domain^537-735^E:6.4e-41`PF07714.16^Pkinase_Tyr^Protein tyrosine kinase^538-796^E:5.4e-47	KEGG:ath:AT3G51550
TRINITY_DN17609_c0_g1_i7 TRINITY_DN17609_c0_g1_i7	0.817166	0.229102	2.90086	2.90086	0.438127	0.824736	0.830361	1	0.0807332	0	FALSE	FALSE	FALSE	FALSE	FALSE	FALSE	FALSE	FALSE	NA	Mediator of RNA polymerase II transcription subunit 19a	.	KEGG:ath:AT5G12230
TRINITY_DN23145_c1_g1_i1 TRINITY_DN23145_c1_g1_i1	0.815498	1.82343	4.11566	4.11566	0.0534274	0.000412167	0.256146	0.00967107	0.591513	2.01453	FALSE	TRUE	FALSE	FALSE	FALSE	FALSE	FALSE	FALSE	GO:0003779207|GO:003003651|GO:004501038|GO:0051015131|GO:005101616	Formin-like protein 1	PF02181.22^FH2^Formin Homology 2 Domain^244-642^E:8.9e-119	KEGG:ath:AT3G25500
TRINITY_DN22925_c3_g1_i6 TRINITY_DN22925_c3_g1_i6	0.81514	0.4469	2.35644	2.35644	0.651643	0.803604	0.96717	0.999383	0.0144971	0.000267894	FALSE	FALSE	FALSE	FALSE	FALSE	FALSE	FALSE	FALSE	GO:000216134|GO:000483213|GO:000643813	Valine--tRNA ligase	chloroplastic/mitochondrial 2 {ECO:0000305}	PF00133.21^tRNA-synt_1^tRNA synthetases class I (I
TRINITY_DN18253_c1_g2_i4 TRINITY_DN18253_c1_g2_i4	0.813569	0.880157	3.13212	3.13212	0.532301	0.495167	0.901887	0.833466	0.0448478	0.0791123	FALSE	FALSE	FALSE	FALSE	FALSE	FALSE	FALSE	FALSE	GO:000456424	Beta-fructofuranosidase	insoluble isoenzyme 1	PF00251.19^Glyco_hydro_32N^Glycosyl hydrolases family 32 N-terminal domain^5-114^E:1e-26`PF08244.11^Glyco_hydro_32C^Glycosyl hydrolases family 32 C terminal^117-314^E:1.1e-29
TRINITY_DN21272_c0_g1_i5 TRINITY_DN21272_c0_g1_i5	0.812743	-0.00314491	4.3427	4.3427	0.386072	0.997269	0.782517	1	0.106506	0	FALSE	FALSE	FALSE	FALSE	FALSE	FALSE	FALSE	FALSE	GO:000001511|GO:000463411|GO:0006096256	Enolase	PF03952.15^Enolase_N^Enolase	N-terminal domain^44-179^E:7.1e-55`PF00113.21^Enolase_C^Enolase
TRINITY_DN21902_c0_g2_i1 TRINITY_DN21902_c0_g2_i1	0.811704	1.33998	2.72057	2.72057	0.1348	0.0212553	0.44393	0.125994	0.352685	0.899649	FALSE	FALSE	FALSE	FALSE	FALSE	FALSE	FALSE	FALSE	NA	.	.	.
TRINITY_DN16343_c2_g1_i3 TRINITY_DN16343_c2_g1_i3	0.810683	1.50268	5.60334	5.60334	0.0690632	0.00294612	0.29981	0.0359128	0.523154	1.44475	FALSE	TRUE	FALSE	FALSE	FALSE	FALSE	FALSE	FALSE	GO:0045454203|GO:005089782	CBS domain-containing protein CBSX3	mitochondrial	PF00571.27^CBS^CBS domain^119-164^E:3.9e-08
TRINITY_DN17371_c2_g2_i3 TRINITY_DN17371_c2_g2_i3	0.808873	0	3.06001	3.06001	0.161914	1	0.496306	1	0.30425	0	FALSE	FALSE	FALSE	FALSE	FALSE	FALSE	FALSE	FALSE	NA	E3 ubiquitin-protein ligase RGLG3 {ECO:0000305}	PF07002.15^Copine^Copine^2-57^E:2.1e-10`PF13920.5^zf-C3HC4_3^Zinc finger	C3HC4 type (RING finger)^101-142^E:1.6e-10`PF00097.24^zf-C3HC4^Zinc finger
TRINITY_DN24616_c1_g1_i20 TRINITY_DN24616_c1_g1_i20	0.808772	0.958932	3.66734	3.66734	0.527025	0.455037	0.898548	0.799444	0.0464585	0.0972122	FALSE	FALSE	FALSE	FALSE	FALSE	FALSE	FALSE	FALSE	GO:00065591|GO:00096119	Tryptophan decarboxylase 2 {ECO:0000303|PubMed:17763868}	PF00282.18^Pyridoxal_deC^Pyridoxal-dependent decarboxylase conserved domain^42-245^E:1.1e-55	KEGG:ath:AT2G20340`KO:K01593
TRINITY_DN13348_c0_g1_i2 TRINITY_DN13348_c0_g1_i2	0.808073	-0.649669	3.9153	3.9153	0.621273	0.690357	0.954747	0.953024	0.0201119	-0.0208961	FALSE	FALSE	FALSE	FALSE	FALSE	FALSE	FALSE	FALSE	GO:00068986|GO:000950421|GO:00319824|GO:00725839	Auxilin-related protein 2	.	KEGG:ath:AT4G12770
TRINITY_DN22112_c0_g1_i2 TRINITY_DN22112_c0_g1_i2	0.806165	0	2.5082	2.5082	0.0895297	1	0.348411	1	0.457908	0	FALSE	FALSE	FALSE	FALSE	FALSE	FALSE	FALSE	FALSE	GO:000010330|GO:000188729|GO:000402017|GO:0009735356|GO:007081417	ATP sulfurylase 1	chloroplastic	PF14306.5^PUA_2^PUA-like domain^4-87^E:5.5e-21`PF01747.16^ATP-sulfurylase^ATP-sulfurylase^97-319^E:1.9e-65
TRINITY_DN15211_c1_g4_i1 TRINITY_DN15211_c1_g4_i1	0.805607	-0.227811	2.01117	2.01117	0.256514	0.741415	0.634816	0.975497	0.197352	-0.0107742	FALSE	FALSE	FALSE	FALSE	FALSE	FALSE	FALSE	FALSE	NA	.	PF00582.25^Usp^Universal stress protein family^5-57^E:1.3e-08	.
TRINITY_DN24966_c1_g1_i6 TRINITY_DN24966_c1_g1_i6	0.803181	-0.631642	6.4085	6.4085	0.599417	0.681	0.943166	0.946794	0.0254118	-0.0237445	FALSE	FALSE	FALSE	FALSE	FALSE	FALSE	FALSE	FALSE	NA	Uncharacterized protein At4g13200	chloroplastic	.
TRINITY_DN16582_c0_g1_i7 TRINITY_DN16582_c0_g1_i7	0.803119	0.0192357	4.7287	4.7287	0.0146935	0.947506	0.119034	1	0.92433	0	FALSE	FALSE	FALSE	FALSE	FALSE	FALSE	FALSE	FALSE	NA	Uncharacterized WD repeat-containing protein C2A9.03	PF00400.31^WD40^WD domain	G-beta repeat^303-340^E:1e-05
TRINITY_DN23060_c1_g1_i7 TRINITY_DN23060_c1_g1_i7	0.801461	-0.477132	2.96597	2.96597	0.396904	0.61035	0.794395	0.913106	0.0999636	-0.0394788	FALSE	FALSE	FALSE	FALSE	FALSE	FALSE	FALSE	FALSE	NA	Transcription factor PIF1	.	KEGG:ath:AT2G20180
TRINITY_DN20873_c2_g2_i4 TRINITY_DN20873_c2_g2_i4	0.800976	-0.0912262	3.72266	3.72266	0.329738	0.913205	0.724142	1	0.140176	0	FALSE	FALSE	FALSE	FALSE	FALSE	FALSE	FALSE	FALSE	GO:000039813|GO:00009565|GO:00056817	Probable U6 snRNA-associated Sm-like protein LSm4	.	.
TRINITY_DN21446_c0_g1_i2 TRINITY_DN21446_c0_g1_i2	0.800753	0.590584	4.4284	4.4284	0.0304371	0.0970735	0.182581	0.3295	0.738544	0.482145	FALSE	FALSE	FALSE	FALSE	FALSE	FALSE	FALSE	FALSE	NA	Proline transporter 2	PF01490.17^Aa_trans^Transmembrane amino acid transporter protein^1-320^E:5.9e-52	KEGG:ath:AT3G55740
TRINITY_DN21530_c0_g2_i4 TRINITY_DN21530_c0_g2_i4	0.800255	-0.626002	2.53904	2.53904	0.505589	0.367624	0.8847	0.718284	0.0532042	-0.143704	FALSE	FALSE	FALSE	FALSE	FALSE	FALSE	FALSE	FALSE	NA	.	.	.
TRINITY_DN21144_c1_g1_i2 TRINITY_DN21144_c1_g1_i2	0.797207	1.05894	2.66823	2.66823	0.0807194	0.0259142	0.330495	0.143801	0.480835	0.84224	FALSE	FALSE	FALSE	FALSE	FALSE	FALSE	FALSE	FALSE	NA	Gamma-tubulin complex component 3	PF04130.12^Spc97_Spc98^Spc97 / Spc98 family^273-793^E:2.2e-113	KEGG:ath:AT5G06680`KO:K16570
TRINITY_DN13811_c1_g1_i1 TRINITY_DN13811_c1_g1_i1	0.793271	-0.142469	4.41642	4.41642	0.110626	0.763225	0.391846	0.98485	0.406885	-0.00662989	FALSE	FALSE	FALSE	FALSE	FALSE	FALSE	FALSE	FALSE	NA	Auxin-responsive protein SAUR76 {ECO:0000305}	PF02519.13^Auxin_inducible^Auxin responsive protein^12-111^E:1.5e-18	KEGG:ath:AT5G20820
TRINITY_DN18101_c0_g2_i4 TRINITY_DN18101_c0_g2_i4	0.792717	0.0150743	3.34533	3.34533	0.505589	0.98316	0.8847	1	0.0532042	0	FALSE	FALSE	FALSE	FALSE	FALSE	FALSE	FALSE	FALSE	NA	Protein NETWORKED 1D {ECO:0000303|PubMed:22840520}	.	KEGG:ath:AT1G03080
TRINITY_DN19600_c0_g2_i1 TRINITY_DN19600_c0_g2_i1	0.792289	-0.61358	3.28822	3.28822	0.648653	0.724541	0.965535	0.968759	0.0152321	-0.0137841	FALSE	FALSE	FALSE	FALSE	FALSE	FALSE	FALSE	FALSE	NA	Photosystem II D1 precursor processing protein PSB27-H2	chloroplastic	PF13326.5^PSII_Pbs27^Photosystem II Pbs27^80-242^E:2.4e-53
TRINITY_DN12679_c0_g1_i3 TRINITY_DN12679_c0_g1_i3	0.789085	0.432623	2.86993	2.86993	0.0786077	0.317206	0.324707	0.67056	0.488508	0.173563	FALSE	FALSE	FALSE	FALSE	FALSE	FALSE	FALSE	FALSE	NA	PRA1 family protein F2 {ECO:0000303|PubMed:18583532}	PF03208.18^PRA1^PRA1 family protein^21-161^E:1.3e-46	KEGG:ath:AT1G55190`KO:K20359
TRINITY_DN21283_c0_g3_i1 TRINITY_DN21283_c0_g3_i1	0.788081	0.557272	2.08005	2.08005	0.180089	0.335663	0.527799	0.685613	0.277531	0.163921	FALSE	FALSE	FALSE	FALSE	FALSE	FALSE	FALSE	FALSE	NA	KIN14B-interacting protein At4g14310	.	KEGG:ath:AT4G14310
TRINITY_DN19229_c0_g1_i1 TRINITY_DN19229_c0_g1_i1	0.783441	-0.083071	5.47253	5.47253	0.00962585	0.754398	0.0940911	0.981064	1.02645	-0.00830273	TRUE	FALSE	FALSE	FALSE	FALSE	FALSE	FALSE	FALSE	NA	Probable LRR receptor-like serine/threonine-protein kinase RKF3	PF00069.24^Pkinase^Protein kinase domain^349-555^E:1.5e-40`PF07714.16^Pkinase_Tyr^Protein tyrosine kinase^352-622^E:3.5e-39	KEGG:ath:AT2G48010
TRINITY_DN21285_c0_g3_i1 TRINITY_DN21285_c0_g3_i1	0.779932	0.486609	5.95834	5.95834	0.00204237	0.0331403	0.0353848	0.168006	1.45118	0.774676	TRUE	FALSE	FALSE	FALSE	FALSE	FALSE	FALSE	FALSE	GO:000689817|GO:000950438|GO:003198214|GO:007258334	Auxilin-related protein 2	.	KEGG:ath:AT4G12770
TRINITY_DN23581_c0_g1_i3 TRINITY_DN23581_c0_g1_i3	0.775954	-0.0342475	4.00478	4.00478	0.0880055	0.935505	0.344801	1	0.462431	0	FALSE	FALSE	FALSE	FALSE	FALSE	FALSE	FALSE	FALSE	GO:0009706206|GO:0016491314	Chloroplast envelope quinone oxidoreductase homolog {ECO:0000303|PubMed:20424175}	PF08240.11^ADH_N^Alcohol dehydrogenase GroES-like domain^34-96^E:5.9e-09`PF00107.25^ADH_zinc_N^Zinc-binding dehydrogenase^167-235^E:5.9e-12	KEGG:ath:AT4G13010
TRINITY_DN22350_c0_g1_i12 TRINITY_DN22350_c0_g1_i12	0.774419	-0.0805968	2.52424	2.52424	0.367597	0.910068	0.763813	1	0.117013	0	FALSE	FALSE	FALSE	FALSE	FALSE	FALSE	FALSE	FALSE	NA	Serine/threonine-protein kinase sid1	PF00069.24^Pkinase^Protein kinase domain^10-290^E:9.5e-38`PF07714.16^Pkinase_Tyr^Protein tyrosine kinase^17-266^E:2.9e-26`PF06293.13^Kdo^Lipopolysaccharide kinase (Kdo/WaaP) family^54-141^E:9.2e-06	KEGG:ddi:DDB_G0278901
TRINITY_DN18449_c0_g1_i2 TRINITY_DN18449_c0_g1_i2	0.774404	0.0620124	5.68284	5.68284	0.00236662	0.770267	0.0391254	0.987945	1.40754	0.00526726	TRUE	FALSE	FALSE	FALSE	FALSE	FALSE	FALSE	FALSE	GO:00001457|GO:000585665|GO:000690433|GO:0009524152|GO:000984664|GO:000986082|GO:00603217|GO:007006211	Exocyst complex component SEC15B {ECO:0000303|PubMed:19895414}	PF04091.11^Sec15^Exocyst complex subunit Sec15-like^464-768^E:3.2e-73	KEGG:ath:AT4G02350`KO:K19985
TRINITY_DN24821_c1_g1_i3 TRINITY_DN24821_c1_g1_i3	0.774082	-1.86333	3.19207	3.19207	0.5909	0.22589	0.93832	0.551471	0.0276492	-0.258477	FALSE	FALSE	FALSE	FALSE	FALSE	FALSE	FALSE	FALSE	NA	Transcriptional activator DEMETER	PF15629.5^Perm-CXXC^Permuted single zf-CXXC unit^846-877^E:4.2e-15`PF15628.5^RRM_DME^RRM in Demeter^880-980^E:2e-54	KEGG:ath:AT5G04560
TRINITY_DN24198_c2_g1_i4 TRINITY_DN24198_c2_g1_i4	0.771262	0.39241	3.72106	3.72106	0.537717	0.73312	0.906802	0.972054	0.0424874	0.0123096	FALSE	FALSE	FALSE	FALSE	FALSE	FALSE	FALSE	FALSE	NA	Vacuolar-sorting receptor 2	PF14223.5^Retrotran_gag_2^gag-polypeptide of LTR copia-type^25-108^E:3.3e-11	.
TRINITY_DN23161_c1_g1_i5 TRINITY_DN23161_c1_g1_i5	0.771113	1.45068	2.70291	2.70291	0.392194	0.123044	0.789305	0.382128	0.102755	0.417791	FALSE	FALSE	FALSE	FALSE	FALSE	FALSE	FALSE	FALSE	NA	Acylamino-acid-releasing enzyme 2 {ECO:0000305}	PF07676.11^PD40^WD40-like Beta Propeller Repeat^316-339^E:0.00053`PF00326.20^Peptidase_S9^Prolyl oligopeptidase family^551-723^E:6.8e-26	KEGG:osa:4348628`KO:K01303
TRINITY_DN14250_c2_g1_i1 TRINITY_DN14250_c2_g1_i1	0.769411	-1.04693	5.45498	5.45498	0.0833227	0.0236694	0.336935	0.135158	0.472454	-0.869159	FALSE	FALSE	FALSE	FALSE	FALSE	FALSE	FALSE	FALSE	NA	Zeatin O-glucosyltransferase	PF00201.17^UDPGT^UDP-glucoronosyl and UDP-glucosyl transferase^243-415^E:1.9e-21	KEGG:ag:AAD04166`KO:K13492
TRINITY_DN21920_c0_g1_i3 TRINITY_DN21920_c0_g1_i3	0.763355	-0.128443	3.58189	3.58189	0.643686	0.93672	0.964027	1	0.0159107	0	FALSE	FALSE	FALSE	FALSE	FALSE	FALSE	FALSE	FALSE	NA	Protein FLUORESCENT IN BLUE LIGHT	chloroplastic	PF13424.5^TPR_12^Tetratricopeptide repeat^256-324^E:8.5e-11`PF07720.11^TPR_3^Tetratricopeptide repeat^258-277^E:0.023`PF13432.5^TPR_16^Tetratricopeptide repeat^260-322^E:0.0019`PF13181.5^TPR_8^Tetratricopeptide repeat^294-320^E:0.00033`PF13176.5^TPR_7^Tetratricopeptide repeat^295-318^E:0.0037
TRINITY_DN23864_c0_g2_i4 TRINITY_DN23864_c0_g2_i4	0.757411	0.79528	2.7443	2.7443	0.2706	0.246169	0.653102	0.58089	0.185019	0.235906	FALSE	FALSE	FALSE	FALSE	FALSE	FALSE	FALSE	FALSE	NA	ABC transporter C family member 14	PF00005.26^ABC_tran^ABC transporter^3-115^E:1.3e-13`PF00664.22^ABC_membrane^ABC transporter transmembrane region^282-423^E:6.9e-16	KEGG:ath:AT3G62700
TRINITY_DN17139_c1_g2_i3 TRINITY_DN17139_c1_g2_i3	0.756013	2.54848	2.71833	2.71833	0.350186	0.00813628	0.747077	0.0682066	0.126634	1.16617	FALSE	TRUE	FALSE	FALSE	FALSE	FALSE	FALSE	FALSE	GO:000456562|GO:0009505225|GO:0030246141	Beta-galactosidase 9	PF01301.18^Glyco_hydro_35^Glycosyl hydrolases family 35^45-349^E:2.1e-110`PF02449.14^Glyco_hydro_42^Beta-galactosidase^65-212^E:4.2e-05	KEGG:ath:AT2G32810
TRINITY_DN17188_c0_g1_i10 TRINITY_DN17188_c0_g1_i10	0.750958	0.71335	5.03489	5.03489	0.349556	0.372394	0.746503	0.723076	0.126968	0.140816	FALSE	FALSE	FALSE	FALSE	FALSE	FALSE	FALSE	FALSE	GO:000460514|GO:001602415	Phosphatidate cytidylyltransferase 1 {ECO:0000303|PubMed:9085581}	PF01148.19^CTP_transf_1^Cytidylyltransferase family^51-381^E:6.9e-89	KEGG:sot:102597765`KO:K00981
TRINITY_DN18017_c0_g1_i1 TRINITY_DN18017_c0_g1_i1	0.750484	-10.4187	2.54196	2.54196	0.675933	0.00369448	0.977729	0.0421663	0.00978132	-1.37503	FALSE	FALSE	FALSE	FALSE	TRUE	FALSE	FALSE	FALSE	NA	Nuclear intron maturase 4	mitochondrial {ECO:0000303|PubMed:19946041}	PF00078.26^RVT_1^Reverse transcriptase (RNA-dependent DNA polymerase)^211-429^E:1.5e-09`PF01348.20^Intron_maturas2^Type II intron maturase^611-709^E:3.8e-08
TRINITY_DN17119_c0_g1_i1 TRINITY_DN17119_c0_g1_i1	0.748055	-0.565202	5.74951	5.74951	0.0493359	0.125502	0.243696	0.38729	0.613152	-0.411964	FALSE	FALSE	FALSE	FALSE	FALSE	FALSE	FALSE	FALSE	NA	.	PF08241.11^Methyltransf_11^Methyltransferase domain^156-206^E:4.4e-06	.
TRINITY_DN14866_c3_g1_i2 TRINITY_DN14866_c3_g1_i2	0.746133	-0.034449	4.07716	4.07716	0.055898	0.925346	0.263314	1	0.579525	0	FALSE	FALSE	FALSE	FALSE	FALSE	FALSE	FALSE	FALSE	NA	.	.	.
TRINITY_DN24653_c1_g1_i3 TRINITY_DN24653_c1_g1_i3	0.743522	1.86165	5.70778	5.70778	0.0421169	8.39e-05	0.221935	0.00342036	0.653775	2.46593	FALSE	TRUE	FALSE	FALSE	FALSE	FALSE	FALSE	FALSE	NA	.	PF04949.12^Transcrip_act^Transcriptional activator^17-164^E:1.4e-73	.
TRINITY_DN24685_c0_g1_i4 TRINITY_DN24685_c0_g1_i4	0.741517	0.490235	4.74484	4.74484	0.0257793	0.120409	0.166063	0.376667	0.779726	0.424042	FALSE	FALSE	FALSE	FALSE	FALSE	FALSE	FALSE	FALSE	NA	Myosin-8	PF01843.18^DIL^DIL domain^456-560^E:6e-24	KEGG:ath:AT5G43900
TRINITY_DN18365_c3_g1_i1 TRINITY_DN18365_c3_g1_i1	0.741018	-0.0922993	2.51355	2.51355	0.315838	0.898591	0.706851	1	0.150672	0	FALSE	FALSE	FALSE	FALSE	FALSE	FALSE	FALSE	FALSE	NA	.	.	.
TRINITY_DN23974_c0_g1_i4 TRINITY_DN23974_c0_g1_i4	0.740482	-0.718952	6.75044	6.75044	0.648292	0.65774	0.965446	0.936757	0.0152719	-0.0283732	FALSE	FALSE	FALSE	FALSE	FALSE	FALSE	FALSE	FALSE	GO:000091127|GO:000509613|GO:000563533|GO:000581968|GO:000660618|GO:00095045|GO:0009524107|GO:003196534	RAN GTPase-activating protein 1	PF13943.5^WPP^WPP domain^7-101^E:4.7e-35`PF13516.5^LRR_6^Leucine Rich repeat^210-229^E:0.16`PF13516.5^LRR_6^Leucine Rich repeat^320-342^E:1.7`PF13516.5^LRR_6^Leucine Rich repeat^406-427^E:0.017	KEGG:ath:AT3G63130`KO:K14319
TRINITY_DN24014_c1_g1_i8 TRINITY_DN24014_c1_g1_i8	0.739612	-0.636408	4.06336	4.06336	0.622942	0.674704	0.95491	0.943953	0.0200376	-0.0250496	FALSE	FALSE	FALSE	FALSE	FALSE	FALSE	FALSE	FALSE	NA	Probable inactive receptor kinase At5g67200	PF08263.11^LRRNT_2^Leucine rich repeat N-terminal domain^43-80^E:0.68`PF00560.32^LRR_1^Leucine Rich Repeat^110-128^E:0.72`PF08263.11^LRRNT_2^Leucine rich repeat N-terminal domain^125-142^E:1200`PF07723.12^LRR_2^Leucine Rich Repeat^132-146^E:1.5`PF00069.24^Pkinase^Protein kinase domain^392-643^E:3.1e-32`PF07714.16^Pkinase_Tyr^Protein tyrosine kinase^393-644^E:3.9e-30	KEGG:ath:AT5G67200
TRINITY_DN23974_c0_g1_i1 TRINITY_DN23974_c0_g1_i1	0.739158	-1.33857	4.63582	4.63582	0.671925	0.451521	0.976635	0.796313	0.0102676	-0.0989162	FALSE	FALSE	FALSE	FALSE	FALSE	FALSE	FALSE	FALSE	GO:000382426|GO:000636413|GO:000762318|GO:00082662|GO:000957966|GO:000965870|GO:000973567|GO:00102876|GO:001031929|GO:001984340|GO:00325448|GO:00457273|GO:004589337|GO:005066233	Chloroplast stem-loop binding protein of 41 kDa a	chloroplastic	.
TRINITY_DN14786_c0_g1_i1 TRINITY_DN14786_c0_g1_i1	0.738493	0.123485	5.75315	5.75315	0.0257875	0.681382	0.166063	0.94697	0.779726	0.0236638	FALSE	FALSE	FALSE	FALSE	FALSE	FALSE	FALSE	FALSE	NA	Protein PAM71-homolog	chloroplastic {ECO:0000303|PubMed:27020959}	PF01169.18^UPF0016^Uncharacterized protein family UPF0016^154-232^E:4.1e-20`PF01169.18^UPF0016^Uncharacterized protein family UPF0016^284-357^E:1.2e-20
TRINITY_DN23840_c2_g1_i8 TRINITY_DN23840_c2_g1_i8	0.737752	-0.471652	6.33519	6.33519	0.226165	0.431463	0.596229	0.779996	0.224587	-0.107908	FALSE	FALSE	FALSE	FALSE	FALSE	FALSE	FALSE	FALSE	NA	.	PF02162.16^XYPPX^XYPPX repeat (two copies)^27-36^E:11`PF02162.16^XYPPX^XYPPX repeat (two copies)^37-50^E:0.0017	.
TRINITY_DN20784_c1_g1_i8 TRINITY_DN20784_c1_g1_i8	0.735233	2.36488	3.25415	3.25415	0.286315	0.16809	0.672834	0.45846	0.172092	0.338699	FALSE	FALSE	FALSE	FALSE	FALSE	FALSE	FALSE	FALSE	NA	Pentatricopeptide repeat-containing protein At1g10910	chloroplastic	PF13812.5^PPR_3^Pentatricopeptide repeat domain^145-202^E:6.5e-09`PF13041.5^PPR_2^PPR repeat family^156-204^E:1.7e-13`PF01535.19^PPR^PPR repeat^159-188^E:0.0008`PF01535.19^PPR^PPR repeat^193-224^E:0.21`PF17177.3^PPR_long^Pentacotripeptide-repeat region of PRORP^209-324^E:5e-12`PF13812.5^PPR_3^Pentatricopeptide repeat domain^215-273^E:1e-11`PF13041.5^PPR_2^PPR repeat family^227-273^E:7.6e-09`PF015…
TRINITY_DN22423_c3_g1_i1 TRINITY_DN22423_c3_g1_i1	0.734196	-0.0945742	2.55671	2.55671	0.517046	0.932675	0.893055	1	0.0491218	0	FALSE	FALSE	FALSE	FALSE	FALSE	FALSE	FALSE	FALSE	NA	.	.	.
TRINITY_DN20577_c0_g2_i1 TRINITY_DN20577_c0_g2_i1	0.729139	0.293766	2.73726	2.73726	0.332813	0.871874	0.72696	1	0.13849	0	FALSE	FALSE	FALSE	FALSE	FALSE	FALSE	FALSE	FALSE	NA	.	.	.
TRINITY_DN16677_c0_g1_i1 TRINITY_DN16677_c0_g1_i1	0.726153	1.06046	3.59009	3.59009	0.19102	0.0659653	0.546326	0.257271	0.262548	0.589609	FALSE	FALSE	FALSE	FALSE	FALSE	FALSE	FALSE	FALSE	NA	Secoisolariciresinol dehydrogenase	PF00106.24^adh_short^short chain dehydrogenase^34-220^E:4.3e-48`PF08659.9^KR^KR domain^36-194^E:7.9e-11`PF01370.20^Epimerase^NAD dependent epimerase/dehydratase family^36-127^E:0.00013`PF13561.5^adh_short_C2^Enoyl-(Acyl carrier protein) reductase^40-282^E:4e-59	.
TRINITY_DN22760_c0_g1_i1 TRINITY_DN22760_c0_g1_i1	0.723298	0.835127	4.32484	4.32484	0.004634	0.00163338	0.0601016	0.0241527	1.22111	1.61703	FALSE	FALSE	TRUE	FALSE	FALSE	FALSE	FALSE	FALSE	NA	.	.	.
TRINITY_DN15790_c2_g1_i2 TRINITY_DN15790_c2_g1_i2	0.72228	2.05047	3.59183	3.59183	0.403903	0.0327605	0.800739	0.166772	0.096509	0.777877	FALSE	FALSE	FALSE	FALSE	FALSE	FALSE	FALSE	FALSE	GO:00096073	Glycine-rich protein	PF07172.10^GRP^Glycine rich protein family^1-97^E:2.6e-21	.
TRINITY_DN16444_c0_g3_i1 TRINITY_DN16444_c0_g3_i1	0.718204	0.701539	2.6053	2.6053	0.083379	0.0904877	0.336935	0.31716	0.472454	0.498722	FALSE	FALSE	FALSE	FALSE	FALSE	FALSE	FALSE	FALSE	NA	Serine/threonine-protein kinase STY13 {ECO:0000305}	PF07714.16^Pkinase_Tyr^Protein tyrosine kinase^5-161^E:6.2e-26`PF00069.24^Pkinase^Protein kinase domain^5-162^E:1.1e-24	KEGG:ath:AT2G24360
TRINITY_DN20479_c0_g2_i9 TRINITY_DN20479_c0_g2_i9	0.711189	1.34839	7.86755	7.86755	0.0014179	3.19e-06	0.0278187	0.000460919	1.55566	3.33638	FALSE	FALSE	TRUE	FALSE	FALSE	FALSE	FALSE	FALSE	GO:000412448|GO:000653587	Cysteine synthase	PF00291.24^PALP^Pyridoxal-phosphate dependent enzyme^13-298^E:4.2e-67	.
TRINITY_DN23937_c0_g1_i3 TRINITY_DN23937_c0_g1_i3	0.708031	-2.07001	2.48198	2.48198	0.61425	0.170845	0.951831	0.462904	0.0214403	-0.334509	FALSE	FALSE	FALSE	FALSE	FALSE	FALSE	FALSE	FALSE	NA	.	.	.
TRINITY_DN24196_c0_g2_i2 TRINITY_DN24196_c0_g2_i2	0.707574	0.0163403	2.5008	2.5008	0.276589	0.979381	0.660248	1	0.180293	0	FALSE	FALSE	FALSE	FALSE	FALSE	FALSE	FALSE	FALSE	NA	.	.	.
TRINITY_DN24512_c2_g1_i4 TRINITY_DN24512_c2_g1_i4	0.705473	0	3.61382	3.61382	0.0750501	1	0.315102	1	0.501549	0	FALSE	FALSE	FALSE	FALSE	FALSE	FALSE	FALSE	FALSE	GO:000398729|GO:000608329|GO:0006631112|GO:0009514105|GO:001620831|GO:001942726	Acetyl-coenzyme A synthetase	chloroplastic/glyoxysomal	PF00501.27^AMP-binding^AMP-binding enzyme^19-95^E:3e-11`PF13193.5^AMP-binding_C^AMP-binding enzyme C-terminal domain^104-182^E:1.3e-23
TRINITY_DN22969_c0_g1_i1 TRINITY_DN22969_c0_g1_i1	0.703927	0.749783	3.35358	3.35358	0.0896332	0.0726809	0.348637	0.27441	0.457626	0.5616	FALSE	FALSE	FALSE	FALSE	FALSE	FALSE	FALSE	FALSE	NA	Beta-glucuronosyltransferase GlcAT14A {ECO:0000305}	PF02485.20^Branch^Core-2/I-Branching enzyme^56-303^E:2.4e-63	KEGG:ath:AT5G39990`KO:K20891
TRINITY_DN16807_c2_g1_i2 TRINITY_DN16807_c2_g1_i2	0.702533	10.644	5.00852	5.00852	0.693492	0.00810145	0.987069	0.0679393	0.00565236	1.16788	FALSE	TRUE	FALSE	FALSE	FALSE	FALSE	FALSE	FALSE	NA	Uncharacterized protein At4g14450	chloroplastic	.
TRINITY_DN19582_c0_g1_i13 TRINITY_DN19582_c0_g1_i13	0.701194	0.633912	3.07299	3.07299	0.632228	0.66575	0.958876	0.940744	0.0182377	0.0265287	FALSE	FALSE	FALSE	FALSE	FALSE	FALSE	FALSE	FALSE	NA	Serine/threonine-protein kinase fray2 {ECO:0000250|UniProtKB:O61125	ECO:0000312|EMBL:EAL69242.1}	PF00069.24^Pkinase^Protein kinase domain^17-278^E:1.7e-58`PF07714.16^Pkinase_Tyr^Protein tyrosine kinase^19-274^E:4.7e-43
TRINITY_DN15596_c0_g1_i5 TRINITY_DN15596_c0_g1_i5	0.700062	0.975176	3.93914	3.93914	0.072428	0.0176038	0.308109	0.112021	0.511295	0.950701	FALSE	FALSE	FALSE	FALSE	FALSE	FALSE	FALSE	FALSE	NA	Reticulon-like protein B12	PF02453.16^Reticulon^Reticulon^23-177^E:4.9e-47	KEGG:ath:AT3G54120
TRINITY_DN17217_c5_g1_i1 TRINITY_DN17217_c5_g1_i1	0.698826	-0.346929	2.14493	2.14493	0.445401	0.700513	0.836461	0.957923	0.0775541	-0.0186693	FALSE	FALSE	FALSE	FALSE	FALSE	FALSE	FALSE	FALSE	GO:000971842	Flavonoid 3'	5'-methyltransferase	PF01596.16^Methyltransf_3^O-methyltransferase^6-102^E:2.9e-38
TRINITY_DN23720_c0_g3_i3 TRINITY_DN23720_c0_g3_i3	0.698157	0.532804	3.0779	3.0779	0.129994	0.237941	0.433915	0.57011	0.362596	0.244041	FALSE	FALSE	FALSE	FALSE	FALSE	FALSE	FALSE	FALSE	GO:00092478|GO:001603669	Sulfoquinovosyl transferase SQD2 {ECO:0000303|PubMed:11960029}	PF13579.5^Glyco_trans_4_4^Glycosyl transferase 4-like domain^114-220^E:3.9e-10`PF13439.5^Glyco_transf_4^Glycosyltransferase Family 4^118-220^E:8.4e-15`PF13477.5^Glyco_trans_4_2^Glycosyl transferase 4-like^121-219^E:6.4e-06	KEGG:ath:AT5G01220`KO:K06119
TRINITY_DN15114_c1_g2_i4 TRINITY_DN15114_c1_g2_i4	0.695574	0.034115	5.23096	5.23096	0.48589	0.972187	0.869217	1	0.0608716	0	FALSE	FALSE	FALSE	FALSE	FALSE	FALSE	FALSE	FALSE	GO:0022625187|GO:004227318	60S ribosomal protein L14-1	PF01929.16^Ribosomal_L14e^Ribosomal protein L14^74-146^E:1.9e-26	KEGG:ath:AT2G20450`KO:K02875
TRINITY_DN18101_c0_g2_i3 TRINITY_DN18101_c0_g2_i3	0.695225	0.458772	3.3159	3.3159	0.206522	0.392611	0.571769	0.742615	0.242779	0.129236	FALSE	FALSE	FALSE	FALSE	FALSE	FALSE	FALSE	FALSE	NA	Protein NETWORKED 1D {ECO:0000303|PubMed:22840520}	.	KEGG:ath:AT1G03080
TRINITY_DN16224_c0_g1_i2 TRINITY_DN16224_c0_g1_i2	0.69452	-1.21043	5.06546	5.06546	0.119844	0.0142755	0.411689	0.0985767	0.385431	-1.00623	FALSE	FALSE	FALSE	FALSE	TRUE	FALSE	FALSE	FALSE	GO:000417626|GO:000422252|GO:000650842|GO:000823746	Probable inactive ATP-dependent zinc metalloprotease FTSHI 3	chloroplastic	PF06480.14^FtsH_ext^FtsH Extracellular^181-317^E:3.4e-12`PF00004.28^AAA^ATPase family associated with various cellular activities (AAA)^404-533^E:2.4e-44
TRINITY_DN23015_c0_g2_i7 TRINITY_DN23015_c0_g2_i7	0.687731	0.488845	3.7951	3.7951	0.219698	0.377395	0.590751	0.727673	0.228595	0.138064	FALSE	FALSE	FALSE	FALSE	FALSE	FALSE	FALSE	FALSE	GO:000673012|GO:005128751	Adenosylhomocysteinase	PF05221.16^AdoHcyase^S-adenosyl-L-homocysteine hydrolase^60-286^E:1.6e-103`PF00670.20^AdoHcyase_NAD^S-adenosyl-L-homocysteine hydrolase	NAD binding domain^287-332^E:1e-20
TRINITY_DN18585_c3_g1_i5 TRINITY_DN18585_c3_g1_i5	0.684537	1.02383	3.27788	3.27788	0.133988	0.0321497	0.44201	0.165341	0.354568	0.781619	FALSE	FALSE	FALSE	FALSE	FALSE	FALSE	FALSE	FALSE	NA	2-phosphoglycerate kinase {ECO:0000255|HAMAP-Rule:MF_00769}	.	KEGG:pfu:PF0078`KO:K05715
TRINITY_DN15724_c0_g4_i1 TRINITY_DN15724_c0_g4_i1	0.681909	0.890425	2.60622	2.60622	0.0563435	0.0175138	0.264619	0.111694	0.577378	0.95197	FALSE	FALSE	FALSE	FALSE	FALSE	FALSE	FALSE	FALSE	NA	.	.	.
TRINITY_DN18758_c2_g1_i1 TRINITY_DN18758_c2_g1_i1	0.679825	0.477631	6.46587	6.46587	0.399237	0.550647	0.796105	0.874097	0.0990299	0.0584402	FALSE	FALSE	FALSE	FALSE	FALSE	FALSE	FALSE	FALSE	NA	CBL-interacting serine/threonine-protein kinase 14	PF00069.24^Pkinase^Protein kinase domain^46-300^E:8.8e-70`PF07714.16^Pkinase_Tyr^Protein tyrosine kinase^47-296^E:1e-35`PF14531.5^Kinase-like^Kinase-like^142-284^E:1.1e-07`PF03822.13^NAF^NAF domain^327-385^E:5.5e-19	KEGG:ath:AT5G01820
TRINITY_DN19092_c0_g1_i1 TRINITY_DN19092_c0_g1_i1	0.679739	5.44505	6.22921	6.22921	0.624556	0.126767	0.955251	0.389968	0.0198826	0.408971	FALSE	FALSE	FALSE	FALSE	FALSE	FALSE	FALSE	FALSE	GO:0009579302|GO:0009735244|GO:001925393	Probable ribose-5-phosphate isomerase 3	chloroplastic	PF06026.13^Rib_5-P_isom_A^Ribose 5-phosphate isomerase A (phosphoriboisomerase A)^111-287^E:1.4e-61
TRINITY_DN18554_c0_g1_i4 TRINITY_DN18554_c0_g1_i4	0.6766	1.10148	3.16411	3.16411	0.162456	0.0328009	0.497308	0.166871	0.303375	0.77762	FALSE	FALSE	FALSE	FALSE	FALSE	FALSE	FALSE	FALSE	GO:001631110|GO:001679128	Haloacid dehalogenase-like hydrolase domain-containing protein At2g33255	PF13419.5^HAD_2^Haloacid dehalogenase-like hydrolase^41-208^E:2.8e-16`PF00702.25^Hydrolase^haloacid dehalogenase-like hydrolase^92-204^E:5.7e-10`PF13242.5^Hydrolase_like^HAD-hyrolase-like^166-237^E:3.6e-10	KEGG:ath:AT2G33255
TRINITY_DN15270_c1_g1_i11 TRINITY_DN15270_c1_g1_i11	0.675325	-0.356102	4.92556	4.92556	0.68325	0.827826	0.982411	1	0.00770675	0	FALSE	FALSE	FALSE	FALSE	FALSE	FALSE	FALSE	FALSE	GO:000402226	Alcohol dehydrogenase class-3	PF00107.25^ADH_zinc_N^Zinc-binding dehydrogenase^83-202^E:1.8e-24	.
TRINITY_DN24421_c1_g1_i12 TRINITY_DN24421_c1_g1_i12	0.672058	-2.89917	5.32754	5.32754	0.190115	0.048563	0.545209	0.211333	0.263437	-0.675033	FALSE	FALSE	FALSE	FALSE	FALSE	FALSE	FALSE	FALSE	NA	Protein trichome birefringence-like 8	PF07766.12^LETM1^LETM1-like protein^763-852^E:4.1e-10	KEGG:sce:YPR125W
TRINITY_DN17518_c1_g1_i3 TRINITY_DN17518_c1_g1_i3	0.67031	0.44308	4.17461	4.17461	0.0979623	0.260535	0.368267	0.600527	0.433837	0.221467	FALSE	FALSE	FALSE	FALSE	FALSE	FALSE	FALSE	FALSE	GO:00000601|GO:000564332|GO:0006511111|GO:000705116|GO:000853617|GO:00435475|GO:005102837	Ran-binding protein 1 homolog c	PF00638.17^Ran_BP1^RanBP1 domain^47-164^E:6.3e-43	KEGG:ath:AT5G58590`KO:K15306
TRINITY_DN24492_c1_g1_i15 TRINITY_DN24492_c1_g1_i15	0.669699	2.63614	4.76507	4.76507	0.647166	0.106979	0.964862	0.350362	0.0155347	0.455483	FALSE	FALSE	FALSE	FALSE	FALSE	FALSE	FALSE	FALSE	NA	Homeobox-leucine zipper protein ATHB-16	PF00046.28^Homeobox^Homeobox domain^45-98^E:6e-16`PF02183.17^HALZ^Homeobox associated leucine zipper^100-140^E:1.7e-17	KEGG:ath:AT4G40060`KO:K09338
TRINITY_DN22433_c2_g2_i3 TRINITY_DN22433_c2_g2_i3	0.669393	0	1.89819	1.89819	0.120031	1	0.411863	1	0.385248	0	FALSE	FALSE	FALSE	FALSE	FALSE	FALSE	FALSE	FALSE	NA	.	.	.
TRINITY_DN13763_c1_g1_i1 TRINITY_DN13763_c1_g1_i1	0.668492	0.90622	3.74713	3.74713	0.0257874	0.0045659	0.166063	0.0483786	0.779726	1.31535	FALSE	TRUE	FALSE	FALSE	FALSE	FALSE	FALSE	FALSE	GO:000368248|GO:0009908100|GO:00481886|GO:004851023|GO:00485861|GO:008000845	Protein ANTHESIS POMOTING FACTOR 1 {ECO:0000303|PubMed:27968983}	PF00400.31^WD40^WD domain	G-beta repeat^24-53^E:0.0044`PF00400.31^WD40^WD domain
TRINITY_DN19277_c0_g1_i14 TRINITY_DN19277_c0_g1_i14	0.666632	0	3.52983	3.52983	0.144116	1	0.462847	1	0.334562	0	FALSE	FALSE	FALSE	FALSE	FALSE	FALSE	FALSE	FALSE	GO:000615215|GO:004543720|GO:004772417	Uridine nucleosidase 1	PF01156.18^IU_nuc_hydro^Inosine-uridine preferring nucleoside hydrolase^2-172^E:9.2e-34	KEGG:ath:AT2G36310`KO:K01240
TRINITY_DN22569_c0_g1_i4 TRINITY_DN22569_c0_g1_i4	0.666279	0	2.12895	2.12895	0.123116	1	0.418089	1	0.378731	0	FALSE	FALSE	FALSE	FALSE	FALSE	FALSE	FALSE	FALSE	GO:0006417100|GO:000993429|GO:003104749|GO:00351987|GO:005160743|GO:190218312	Protein argonaute 10	PF16486.4^ArgoN^N-terminal domain of argonaute^1-60^E:5.3e-09`PF08699.9^ArgoL1^Argonaute linker 1 domain^70-120^E:4.4e-22`PF02170.21^PAZ^PAZ domain^129-252^E:1.4e-27`PF16488.4^ArgoL2^Argonaute linker 2 domain^262-308^E:4.8e-16`PF16487.4^ArgoMid^Mid domain of argonaute^319-396^E:9.4e-14`PF02171.16^Piwi^Piwi domain^411-465^E:5.4e-13	KEGG:ath:AT5G43810`KO:K11593
TRINITY_DN22646_c2_g2_i2 TRINITY_DN22646_c2_g2_i2	0.66377	-0.329175	4.23167	4.23167	0.703537	0.849327	0.991011	1	0.00392162	0	FALSE	FALSE	FALSE	FALSE	FALSE	FALSE	FALSE	FALSE	GO:00098272|GO:00164134|GO:003024427|GO:00454892	Protein trichome birefringence	.	KEGG:ath:AT5G06700
TRINITY_DN17519_c1_g1_i3 TRINITY_DN17519_c1_g1_i3	0.661892	-0.273101	2.40195	2.40195	0.439573	0.799074	0.831575	0.997688	0.0800986	-0.0010052	FALSE	FALSE	FALSE	FALSE	FALSE	FALSE	FALSE	FALSE	NA	.	.	.
TRINITY_DN25027_c1_g3_i2 TRINITY_DN25027_c1_g3_i2	0.660604	0.0503079	2.8831	2.8831	0.591381	0.966337	0.93832	1	0.0276492	0	FALSE	FALSE	FALSE	FALSE	FALSE	FALSE	FALSE	FALSE	NA	.	.	.
TRINITY_DN23999_c1_g2_i12 TRINITY_DN23999_c1_g2_i12	0.659245	-2.19918	3.94036	3.94036	0.414421	0.0169086	0.810023	0.109373	0.0915025	-0.961088	FALSE	FALSE	FALSE	FALSE	FALSE	FALSE	FALSE	FALSE	NA	Receptor-like protein 7 {ECO:0000303|PubMed:18434605}	PF08263.11^LRRNT_2^Leucine rich repeat N-terminal domain^33-75^E:3.2e-11`PF00560.32^LRR_1^Leucine Rich Repeat^381-402^E:1.8`PF13855.5^LRR_8^Leucine rich repeat^382-441^E:3.4e-07`PF00560.32^LRR_1^Leucine Rich Repeat^722-743^E:0.77`PF13855.5^LRR_8^Leucine rich repeat^870-927^E:7.4e-08	KEGG:ath:AT1G47890
TRINITY_DN19187_c2_g1_i44 TRINITY_DN19187_c2_g1_i44	0.655317	-6.93956	3.35608	3.35608	0.650959	0.0104419	0.966713	0.079938	0.0147025	-1.09725	FALSE	FALSE	FALSE	FALSE	TRUE	FALSE	FALSE	FALSE	GO:000578611|GO:000661415|GO:000831211|GO:001990451|GO:003299136|GO:007020810	Signal recognition particle 54 kDa protein	chloroplastic	PF02881.18^SRP54_N^SRP54-type protein
TRINITY_DN17210_c1_g1_i3 TRINITY_DN17210_c1_g1_i3	0.653545	-6.93102	3.16495	3.16495	0.754383	0.0344714	1	0.171777	0	-0.765035	FALSE	FALSE	FALSE	FALSE	FALSE	FALSE	FALSE	FALSE	GO:000097785|GO:000122853	AT-rich interactive domain-containing protein 5	PF01388.20^ARID^ARID/BRIGHT DNA binding domain^302-385^E:2.3e-16`PF00011.20^HSP20^Hsp20/alpha crystallin family^511-590^E:5.7e-05	KEGG:ath:AT1G76510
TRINITY_DN19904_c0_g2_i8 TRINITY_DN19904_c0_g2_i8	0.652906	0.353435	3.07334	3.07334	0.760226	0.868544	1	1	0	0	FALSE	FALSE	FALSE	FALSE	FALSE	FALSE	FALSE	FALSE	NA	WAT1-related protein At2g37460	PF00892.19^EamA^EamA-like transporter family^62-201^E:2.9e-16	KEGG:ath:AT2G37460
TRINITY_DN19187_c2_g1_i28 TRINITY_DN19187_c2_g1_i28	0.650675	0	4.22122	4.22122	0.153787	1	0.480705	1	0.318122	0	FALSE	FALSE	FALSE	FALSE	FALSE	FALSE	FALSE	FALSE	GO:00057867|GO:000661411|GO:00083127|GO:001990447|GO:003299132|GO:00702086	Signal recognition particle 54 kDa protein	chloroplastic	PF00448.21^SRP54^SRP54-type protein
TRINITY_DN24709_c1_g2_i4 TRINITY_DN24709_c1_g2_i4	0.650663	-0.108448	3.87013	3.87013	0.752872	0.957893	1	1	0	0	FALSE	FALSE	FALSE	FALSE	FALSE	FALSE	FALSE	FALSE	GO:00001751|GO:00001781|GO:000093233|GO:00063648|GO:00064011|GO:000965857	Ribonuclease II	chloroplastic/mitochondrial	PF00773.18^RNB^RNB domain^85-380^E:8.9e-67
TRINITY_DN20230_c0_g2_i1 TRINITY_DN20230_c0_g2_i1	0.64879	-0.208124	6.63938	6.63938	0.570519	0.854167	0.926809	1	0.0330099	0	FALSE	FALSE	FALSE	FALSE	FALSE	FALSE	FALSE	FALSE	NA	Copper transporter 5	PF04145.14^Ctr^Ctr copper transporter family^4-132^E:5.4e-24	KEGG:ath:AT5G20650`KO:K14686
TRINITY_DN14760_c2_g1_i6 TRINITY_DN14760_c2_g1_i6	0.646415	0.489198	4.63224	4.63224	0.071403	0.161197	0.30526	0.452133	0.51533	0.344734	FALSE	FALSE	FALSE	FALSE	FALSE	FALSE	FALSE	FALSE	GO:005082155	Protein ORANGE-LIKE	chloroplastic {ECO:0000305}	.
TRINITY_DN18686_c2_g1_i1 TRINITY_DN18686_c2_g1_i1	0.645661	-1.08603	3.67493	3.67493	0.401973	0.368601	0.798719	0.719033	0.0976062	-0.143251	FALSE	FALSE	FALSE	FALSE	FALSE	FALSE	FALSE	FALSE	NA	.	.	.
TRINITY_DN18526_c0_g1_i13 TRINITY_DN18526_c0_g1_i13	0.645263	-0.0942358	4.7596	4.7596	0.275267	0.870033	0.65893	1	0.181161	0	FALSE	FALSE	FALSE	FALSE	FALSE	FALSE	FALSE	FALSE	NA	Putative E3 ubiquitin-protein ligase XBAT35	PF00023.29^Ank^Ankyrin repeat^40-69^E:0.012`PF00023.29^Ank^Ankyrin repeat^78-101^E:0.00063`PF13637.5^Ank_4^Ankyrin repeats (many copies)^78-126^E:3.3e-05`PF02809.19^UIM^Ubiquitin interaction motif^298-313^E:0.24`PF13920.5^zf-C3HC4_3^Zinc finger	C3HC4 type (RING finger)^448-495^E:9.1e-13
TRINITY_DN24343_c1_g1_i1 TRINITY_DN24343_c1_g1_i1	0.643808	0.247754	6.45125	6.45125	0.062968	0.448516	0.28308	0.794196	0.54809	0.100073	FALSE	FALSE	FALSE	FALSE	FALSE	FALSE	FALSE	FALSE	GO:000577010|GO:00066239|GO:00068961|GO:000703413|GO:00306651|GO:00319021	Vacuolar-sorting receptor 1	PF02225.21^PA^PA domain^87-159^E:1.4e-10	KEGG:ath:AT3G52850
TRINITY_DN15103_c1_g2_i4 TRINITY_DN15103_c1_g2_i4	0.643801	-2.16579	7.79572	7.79572	0.621532	0.0621554	0.954855	0.247593	0.0200625	-0.606261	FALSE	FALSE	FALSE	FALSE	FALSE	FALSE	FALSE	FALSE	GO:001525070|GO:003422052	Probable aquaporin PIP1-2	PF00230.19^MIP^Major intrinsic protein^46-274^E:2.1e-83	KEGG:osa:9270874`KO:K09872
TRINITY_DN19838_c0_g2_i2 TRINITY_DN19838_c0_g2_i2	0.643386	-0.0940575	2.93984	2.93984	0.234925	0.858056	0.609109	1	0.215305	0	FALSE	FALSE	FALSE	FALSE	FALSE	FALSE	FALSE	FALSE	GO:000969347|GO:000983574|GO:0016491392|GO:0031418101	1-aminocyclopropane-1-carboxylate oxidase homolog	PF14226.5^DIOX_N^non-haem dioxygenase in morphine synthesis N-terminal^42-142^E:3.8e-20`PF03171.19^2OG-FeII_Oxy^2OG-Fe(II) oxygenase superfamily^198-237^E:5.4e-09	KEGG:sly:101268031
TRINITY_DN21497_c0_g1_i3 TRINITY_DN21497_c0_g1_i3	0.641607	0.471327	5.42721	5.42721	0.00686603	0.0350653	0.0770007	0.173489	1.11351	0.760728	TRUE	FALSE	FALSE	FALSE	FALSE	FALSE	FALSE	FALSE	GO:00097365|GO:00102861	F-box protein At5g46170	.	KEGG:ath:AT5G46170
TRINITY_DN24343_c1_g3_i1 TRINITY_DN24343_c1_g3_i1	0.64107	-0.344856	5.02644	5.02644	0.100027	0.363614	0.3733	0.71437	0.427942	-0.146077	FALSE	FALSE	FALSE	FALSE	FALSE	FALSE	FALSE	FALSE	GO:000577013|GO:000662313|GO:00068964|GO:000703416|GO:00306656|GO:00319026	Vacuolar-sorting receptor 1	.	KEGG:ath:AT3G52850
TRINITY_DN24198_c2_g1_i3 TRINITY_DN24198_c2_g1_i3	0.640057	0.186419	7.18035	7.18035	0.368417	0.789986	0.764371	0.994236	0.116696	0.0025106	FALSE	FALSE	FALSE	FALSE	FALSE	FALSE	FALSE	FALSE	GO:003066554|GO:0031902234	Vacuolar-sorting receptor 2	PF12662.6^cEGF^Complement Clr-like EGF-like^73-92^E:1.8e-06`PF07645.14^EGF_CA^Calcium-binding EGF domain^89-128^E:0.00012	KEGG:ath:AT2G30290
TRINITY_DN22688_c0_g1_i4 TRINITY_DN22688_c0_g1_i4	0.631499	-1.90774	5.79491	5.79491	0.208057	0.00167653	0.57414	0.0245241	0.240982	-1.61041	FALSE	FALSE	FALSE	FALSE	TRUE	FALSE	FALSE	FALSE	NA	Putative U-box domain-containing protein 42	PF04564.14^U-box^U-box domain^263-327^E:2.7e-12	.
TRINITY_DN22180_c0_g1_i3 TRINITY_DN22180_c0_g1_i3	0.630315	-2.61312	7.06398	7.06398	0.497661	0.0400162	0.879368	0.18917	0.0558296	-0.723147	FALSE	FALSE	FALSE	FALSE	FALSE	FALSE	FALSE	FALSE	NA	Monodehydroascorbate reductase	PF05634.10^APO_RNA-bind^APO RNA-binding^37-222^E:5.7e-64`PF05634.10^APO_RNA-bind^APO RNA-binding^267-377^E:1.6e-20	KEGG:ath:AT5G61930
TRINITY_DN23283_c0_g2_i2 TRINITY_DN23283_c0_g2_i2	0.629941	-0.314191	3.53471	3.53471	0.215508	0.526195	0.584741	0.857585	0.233036	-0.066723	FALSE	FALSE	FALSE	FALSE	FALSE	FALSE	FALSE	FALSE	NA	.	PF04765.12^DUF616^Protein of unknown function (DUF616)^195-507^E:1.1e-147	.
TRINITY_DN20397_c2_g1_i5 TRINITY_DN20397_c2_g1_i5	0.62966	-0.0246584	2.37053	2.37053	0.64007	0.985213	0.962479	1	0.0166088	0	FALSE	FALSE	FALSE	FALSE	FALSE	FALSE	FALSE	FALSE	NA	.	.	.
TRINITY_DN23154_c0_g1_i4 TRINITY_DN23154_c0_g1_i4	0.628913	-0.174157	4.77179	4.77179	0.0732762	0.598726	0.310517	0.906603	0.507915	-0.0425828	FALSE	FALSE	FALSE	FALSE	FALSE	FALSE	FALSE	FALSE	NA	Serine/threonine receptor-like kinase NFP {ECO:0000303|PubMed:16723404}	PF01476.19^LysM^LysM domain^187-215^E:0.0032`PF00069.24^Pkinase^Protein kinase domain^355-532^E:2.5e-37`PF07714.16^Pkinase_Tyr^Protein tyrosine kinase^373-531^E:2.5e-34	KEGG:mtr:MTR_5g019040
TRINITY_DN24676_c0_g1_i5 TRINITY_DN24676_c0_g1_i5	0.626895	0.721834	3.53806	3.53806	0.657051	0.609881	0.96984	0.912806	0.0133	0.0396217	FALSE	FALSE	FALSE	FALSE	FALSE	FALSE	FALSE	FALSE	GO:000600413|GO:000648614|GO:001675730	O-fucosyltransferase 1 {ECO:0000305}	PF10250.8^O-FucT^GDP-fucose protein O-fucosyltransferase^1-295^E:7.2e-55	KEGG:ath:AT1G04910
TRINITY_DN24274_c4_g1_i6 TRINITY_DN24274_c4_g1_i6	0.626412	-0.493057	3.19532	3.19532	0.33003	0.439634	0.724359	0.786807	0.140046	-0.104132	FALSE	FALSE	FALSE	FALSE	FALSE	FALSE	FALSE	FALSE	GO:0004004163|GO:0005681127|GO:000639622	Probable pre-mRNA-splicing factor ATP-dependent RNA helicase DEAH9 {ECO:0000305}	PF00270.28^DEAD^DEAD/DEAH box helicase^64-207^E:2e-05`PF00271.30^Helicase_C^Helicase conserved C-terminal domain^265-389^E:2.6e-13`PF04408.22^HA2^Helicase associated domain (HA2)^452-540^E:4.1e-16`PF07717.15^OB_NTP_bind^Oligonucleotide/oligosaccharide-binding (OB)-fold^599-678^E:9.4e-22	KEGG:ath:AT4G18465`KO:K13117
TRINITY_DN23184_c0_g1_i8 TRINITY_DN23184_c0_g1_i8	0.625443	0.768	4.15354	4.15354	0.36718	0.482573	0.763428	0.821949	0.117232	0.0851551	FALSE	FALSE	FALSE	FALSE	FALSE	FALSE	FALSE	FALSE	GO:0006108127|GO:00465546	Malate dehydrogenase [NADP]	chloroplastic	PF00056.22^Ldh_1_N^lactate/malate dehydrogenase
TRINITY_DN24227_c0_g1_i5 TRINITY_DN24227_c0_g1_i5	0.623386	0.138639	5.20943	5.20943	0.0390491	0.619317	0.211394	0.917485	0.674907	0.0374009	FALSE	FALSE	FALSE	FALSE	FALSE	FALSE	FALSE	FALSE	GO:000578864|GO:000962694|GO:000975162|GO:001020423|GO:001827931|GO:003096833|GO:004628333|GO:0051082145	UDP-glucose:glycoprotein glucosyltransferase	PF06427.10^UDP-g_GGTase^UDP-glucose:Glycoprotein Glucosyltransferase^30-227^E:4.3e-85`PF01501.19^Glyco_transf_8^Glycosyl transferase family 8^296-485^E:6.5e-07	KEGG:ath:AT1G71220`KO:K11718
TRINITY_DN19846_c0_g1_i2 TRINITY_DN19846_c0_g1_i2	0.61829	-0.217318	5.34057	5.34057	0.18025	0.626045	0.527934	0.91961	0.27742	-0.0363962	FALSE	FALSE	FALSE	FALSE	FALSE	FALSE	FALSE	FALSE	NA	Protein TIC110	chloroplastic	PF16940.4^Tic110^Chloroplast envelope transporter^71-643^E:2.5e-293
TRINITY_DN20656_c2_g1_i5 TRINITY_DN20656_c2_g1_i5	0.616753	-0.622104	3.53735	3.53735	0.625845	0.660357	0.956113	0.937826	0.0194906	-0.0278777	FALSE	FALSE	FALSE	FALSE	FALSE	FALSE	FALSE	FALSE	NA	Phytochrome A-associated F-box protein	PF00646.32^F-box^F-box domain^11-56^E:0.00072	KEGG:ath:AT4G02440
TRINITY_DN23554_c0_g1_i1 TRINITY_DN23554_c0_g1_i1	0.615275	-0.354637	5.65111	5.65111	0.0371869	0.204307	0.205466	0.517305	0.68726	-0.286253	FALSE	FALSE	FALSE	FALSE	FALSE	FALSE	FALSE	FALSE	GO:0008565134|GO:0009706214|GO:004503727	Protein TIC 56	chloroplastic {ECO:0000303|PubMed:23372012}	PF14237.5^DUF4339^Domain of unknown function (DUF4339)^235-278^E:6e-11
TRINITY_DN24196_c0_g1_i4 TRINITY_DN24196_c0_g1_i4	0.614572	0.42814	3.60312	3.60312	0.710765	0.806043	0.993601	1	0.00278789	0	FALSE	FALSE	FALSE	FALSE	FALSE	FALSE	FALSE	FALSE	NA	Polyadenylation and cleavage factor homolog 4 {ECO:0000305}	.	KEGG:ath:AT4G04885`KO:K14400
TRINITY_DN21397_c0_g2_i1 TRINITY_DN21397_c0_g2_i1	0.613649	-1.69695	4.1338	4.1338	0.508383	0.0880553	0.886773	0.311569	0.0521877	-0.506445	FALSE	FALSE	FALSE	FALSE	FALSE	FALSE	FALSE	FALSE	GO:000952295|GO:0009579360|GO:0015979314|GO:0016168120|GO:0016491342|GO:0018298170|GO:0051539240	Photosystem I P700 chlorophyll a apoprotein A2 {ECO:0000255|HAMAP-Rule:MF_00482}	PF00223.18^PsaA_PsaB^Photosystem I psaA/psaB protein^2-471^E:1.1e-245	KEGG:sly:3950392`KO:K02690
TRINITY_DN23581_c0_g1_i5 TRINITY_DN23581_c0_g1_i5	0.612512	1.02121	3.41013	3.41013	0.317205	0.106579	0.708207	0.349547	0.14984	0.456495	FALSE	FALSE	FALSE	FALSE	FALSE	FALSE	FALSE	FALSE	GO:0009706205|GO:0016491313	Chloroplast envelope quinone oxidoreductase homolog {ECO:0000303|PubMed:20424175}	PF08240.11^ADH_N^Alcohol dehydrogenase GroES-like domain^34-97^E:2.7e-09	KEGG:ath:AT4G13010
TRINITY_DN20742_c0_g1_i1 TRINITY_DN20742_c0_g1_i1	0.611417	-0.0743425	6.37439	6.37439	0.058805	0.80593	0.272446	1	0.56472	0	FALSE	FALSE	FALSE	FALSE	FALSE	FALSE	FALSE	FALSE	NA	Pentatricopeptide repeat-containing protein At3g62890	PF00875.17^DNA_photolyase^DNA photolyase^118-276^E:3.8e-42	KEGG:ath:AT2G47590
TRINITY_DN17298_c1_g1_i1 TRINITY_DN17298_c1_g1_i1	0.609598	-0.187344	6.84015	6.84015	0.133432	0.63089	0.440884	0.923032	0.355675	-0.0347832	FALSE	FALSE	FALSE	FALSE	FALSE	FALSE	FALSE	FALSE	NA	50S ribosomal protein L28	chloroplastic	PF00830.18^Ribosomal_L28^Ribosomal L28 family^74-132^E:3.5e-21
TRINITY_DN18298_c0_g1_i7 TRINITY_DN18298_c0_g1_i7	0.609538	0.58193	2.87627	2.87627	0.454402	0.474327	0.844291	0.814279	0.0735079	0.0892269	FALSE	FALSE	FALSE	FALSE	FALSE	FALSE	FALSE	FALSE	NA	Retrovirus-related Pol polyprotein from transposon RE1	.	.
TRINITY_DN23289_c0_g1_i1 TRINITY_DN23289_c0_g1_i1	0.609511	0.213818	3.01093	3.01093	0.31208	0.717044	0.703682	0.965822	0.152623	0.0151031	FALSE	FALSE	FALSE	FALSE	FALSE	FALSE	FALSE	FALSE	NA	Probable serine/threonine-protein kinase ndrA	.	KEGG:ddi:DDB_G0278457`KO:K08286
TRINITY_DN23665_c0_g2_i1 TRINITY_DN23665_c0_g2_i1	0.609168	1.85526	4.0123	4.0123	0.529282	0.0777338	0.899604	0.286354	0.0459485	0.543097	FALSE	FALSE	FALSE	FALSE	FALSE	FALSE	FALSE	FALSE	NA	Protein DEFECTIVE IN EXINE FORMATION 1 {ECO:0000303|PubMed:11743117}	PF13360.5^PQQ_2^PQQ-like domain^358-538^E:3.5e-05`PF13517.5^VCBS^Repeat domain in Vibrio	Colwellia
TRINITY_DN14760_c2_g2_i1 TRINITY_DN14760_c2_g2_i1	0.609106	-2.63533	3.44128	3.44128	0.512765	0.0813591	0.890062	0.295192	0.0505799	-0.529896	FALSE	FALSE	FALSE	FALSE	FALSE	FALSE	FALSE	FALSE	NA	Protein ORANGE-ORANGE	chloroplastic {ECO:0000305}	.
TRINITY_DN23334_c1_g1_i2 TRINITY_DN23334_c1_g1_i2	0.60867	1.16866	4.50638	4.50638	0.0397008	0.000710324	0.213338	0.0138468	0.670932	1.85865	FALSE	TRUE	FALSE	FALSE	FALSE	FALSE	FALSE	FALSE	NA	.	.	.
TRINITY_DN22703_c1_g1_i8 TRINITY_DN22703_c1_g1_i8	0.606798	0.26422	5.28997	5.28997	0.0280608	0.30269	0.174809	0.655219	0.757436	0.183614	FALSE	FALSE	FALSE	FALSE	FALSE	FALSE	FALSE	FALSE	NA	THO complex subunit 4D	PF13865.5^FoP_duplication^C-terminal duplication domain of Friend of PRMT1^40-99^E:1.3e-08	.
TRINITY_DN19647_c0_g1_i7 TRINITY_DN19647_c0_g1_i7	0.606731	0.535604	2.77438	2.77438	0.57419	0.617983	0.92854	0.917047	0.0321995	0.0376084	FALSE	FALSE	FALSE	FALSE	FALSE	FALSE	FALSE	FALSE	NA	Putative rRNA methyltransferase YqxC	PF01479.24^S4^S4 domain^60-102^E:1.8e-08`PF01728.18^FtsJ^FtsJ-like methyltransferase^116-296^E:2.8e-20	KEGG:bsu:BSU24260`KO:K06442
TRINITY_DN18041_c2_g1_i2 TRINITY_DN18041_c2_g1_i2	0.605435	-0.0749607	6.09071	6.09071	0.0607594	0.803707	0.277524	0.999383	0.5567	-0.000267894	FALSE	FALSE	FALSE	FALSE	FALSE	FALSE	FALSE	FALSE	NA	U-box domain-containing protein 4	PF00514.22^Arm^Armadillo/beta-catenin-like repeat^197-234^E:2.9e-07	KEGG:ath:AT2G23140
TRINITY_DN17135_c0_g2_i12 TRINITY_DN17135_c0_g2_i12	0.60467	1.23247	4.58049	4.58049	0.175637	0.0126477	0.521495	0.0910352	0.282749	1.04079	FALSE	TRUE	FALSE	FALSE	FALSE	FALSE	FALSE	FALSE	NA	.	PF01396.18^zf-C4_Topoisom^Topoisomerase DNA binding C4 zinc finger^235-251^E:0.91	.
TRINITY_DN24512_c1_g1_i5 TRINITY_DN24512_c1_g1_i5	0.604542	-1.28998	3.05804	3.05804	0.594391	0.115001	0.940414	0.366405	0.026681	-0.436039	FALSE	FALSE	FALSE	FALSE	FALSE	FALSE	FALSE	FALSE	NA	.	.	.
TRINITY_DN16452_c0_g2_i5 TRINITY_DN16452_c0_g2_i5	0.603319	0.544996	4.39294	4.39294	0.104833	0.139427	0.383614	0.413238	0.416105	0.383799	FALSE	FALSE	FALSE	FALSE	FALSE	FALSE	FALSE	FALSE	NA	Zinc finger CCCH domain-containing protein 32	PF00642.23^zf-CCCH^Zinc finger C-x8-C-x5-C-x3-H type (and similar)^128-153^E:8.5e-10`PF14608.5^zf-CCCH_2^RNA-binding	Nab2-type zinc finger^131-152^E:0.009`PF00642.23^zf-CCCH^Zinc finger C-x8-C-x5-C-x3-H type (and similar)^174-199^E:1.7e-08`PF14608.5^zf-CCCH_2^RNA-binding
TRINITY_DN21389_c0_g2_i9 TRINITY_DN21389_c0_g2_i9	0.603027	0.0587316	3.63216	3.63216	0.2739	0.91406	0.657224	1	0.182287	0	FALSE	FALSE	FALSE	FALSE	FALSE	FALSE	FALSE	FALSE	GO:0016491350	Auxin-induced protein PCNT115	PF00248.20^Aldo_ket_red^Aldo/keto reductase family^27-235^E:2e-56	.
TRINITY_DN17089_c1_g1_i15 TRINITY_DN17089_c1_g1_i15	0.598864	0.363966	4.31941	4.31941	0.129716	0.342545	0.433323	0.693071	0.363188	0.159222	FALSE	FALSE	FALSE	FALSE	FALSE	FALSE	FALSE	FALSE	NA	Glutamyl-tRNA(Gln) amidotransferase subunit B	chloroplastic/mitochondrial {ECO:0000255|HAMAP-Rule:MF_03147}	PF02637.17^GatB_Yqey^GatB domain^3-143^E:1.3e-48
TRINITY_DN21778_c3_g1_i2 TRINITY_DN21778_c3_g1_i2	0.598413	1.36831	3.47818	3.47818	0.579578	0.221367	0.93197	0.544132	0.0305981	0.264296	FALSE	FALSE	FALSE	FALSE	FALSE	FALSE	FALSE	FALSE	NA	Protein TIME FOR COFFEE	.	KEGG:ath:AT3G22380
TRINITY_DN24537_c3_g1_i9 TRINITY_DN24537_c3_g1_i9	0.589414	0	6.24618	6.24618	0.0423429	1	0.222311	1	0.65304	0	FALSE	FALSE	FALSE	FALSE	FALSE	FALSE	FALSE	FALSE	GO:00064937|GO:0016757276	Probable UDP-N-acetylglucosamine--peptide N-acetylglucosaminyltransferase SEC	PF00515.27^TPR_1^Tetratricopeptide repeat^27-55^E:1.8e-08`PF13181.5^TPR_8^Tetratricopeptide repeat^27-55^E:3.7e-05`PF07719.16^TPR_2^Tetratricopeptide repeat^28-55^E:1e-06`PF13176.5^TPR_7^Tetratricopeptide repeat^28-53^E:9.6e-05`PF13374.5^TPR_10^Tetratricopeptide repeat^28-53^E:0.00091`PF13432.5^TPR_16^Tetratricopeptide repeat^29-90^E:2.6e-07`PF13414.5^TPR_11^TPR repeat^33-72^E:4.2e-09`PF00515.27^…	KEGG:ath:AT3G04240`KO:K09667
TRINITY_DN14714_c1_g2_i1 TRINITY_DN14714_c1_g2_i1	0.589258	-0.399762	2.71134	2.71134	0.618717	0.730724	0.953573	0.970938	0.0206462	-0.0128083	FALSE	FALSE	FALSE	FALSE	FALSE	FALSE	FALSE	FALSE	NA	TBC1 domain family member 13	PF00566.17^RabGAP-TBC^Rab-GTPase-TBC domain^5-198^E:1.2e-39	KEGG:mmu:70296
TRINITY_DN22776_c1_g2_i1 TRINITY_DN22776_c1_g2_i1	0.588044	0.622385	2.83428	2.83428	0.65694	0.649597	0.969779	0.932456	0.0133273	0.0303715	FALSE	FALSE	FALSE	FALSE	FALSE	FALSE	FALSE	FALSE	NA	BEL1-like homeodomain protein 9	PF07526.10^POX^Associated with HOX^120-234^E:3.5e-34`PF05920.10^Homeobox_KN^Homeobox KN domain^291-330^E:1.1e-18`PF00046.28^Homeobox^Homeobox domain^298-330^E:6.1e-07	KEGG:ath:AT5G02030
TRINITY_DN14564_c1_g6_i1 TRINITY_DN14564_c1_g6_i1	0.587641	1.32626	3.24859	3.24859	0.235622	0.0149606	0.609888	0.101756	0.21475	0.99244	FALSE	FALSE	FALSE	FALSE	FALSE	FALSE	FALSE	FALSE	NA	LRR receptor-like serine/threonine-protein kinase ERL1 {ECO:0000303|PubMed:14985254}	PF08263.11^LRRNT_2^Leucine rich repeat N-terminal domain^28-65^E:2.9e-08`PF13516.5^LRR_6^Leucine Rich repeat^145-159^E:0.16`PF00560.32^LRR_1^Leucine Rich Repeat^146-166^E:0.22`PF13516.5^LRR_6^Leucine Rich repeat^214-228^E:0.72	KEGG:ath:AT5G62230`KO:K20718
TRINITY_DN14831_c2_g1_i3 TRINITY_DN14831_c2_g1_i3	0.585152	0.251455	2.38078	2.38078	0.7067	0.869724	0.991772	1	0.00358794	0	FALSE	FALSE	FALSE	FALSE	FALSE	FALSE	FALSE	FALSE	GO:000941481|GO:004632312	Sugar transport protein MST4 {ECO:0000305}	PF00083.23^Sugar_tr^Sugar (and other) transporter^28-293^E:1.7e-64`PF07690.15^MFS_1^Major Facilitator Superfamily^43-301^E:6.3e-18	KEGG:ath:AT5G26340
TRINITY_DN25268_c3_g1_i17 TRINITY_DN25268_c3_g1_i17	0.58283	0.661977	6.42558	6.42558	0.0635334	0.0385119	0.28446	0.184665	0.545978	0.733614	FALSE	FALSE	FALSE	FALSE	FALSE	FALSE	FALSE	FALSE	NA	Phosphoglucan	water dikinase	chloroplastic
TRINITY_DN24834_c2_g1_i1 TRINITY_DN24834_c2_g1_i1	0.582347	0.459649	3.63553	3.63553	0.185713	0.288248	0.538003	0.636901	0.269215	0.195928	FALSE	FALSE	FALSE	FALSE	FALSE	FALSE	FALSE	FALSE	NA	Dof zinc finger protein DOF3.6	PF02701.14^zf-Dof^Dof domain	zinc finger^71-126^E:1.3e-32
TRINITY_DN19700_c1_g4_i3 TRINITY_DN19700_c1_g4_i3	0.582117	-0.53966	3.30147	3.30147	0.419781	0.726276	0.814623	0.968759	0.0890433	-0.0137841	FALSE	FALSE	FALSE	FALSE	FALSE	FALSE	FALSE	FALSE	NA	.	.	.
TRINITY_DN24950_c1_g1_i4 TRINITY_DN24950_c1_g1_i4	0.580038	0.303911	2.24189	2.24189	0.714719	0.84684	0.995224	1	0.00207937	0	FALSE	FALSE	FALSE	FALSE	FALSE	FALSE	FALSE	FALSE	NA	Protein NRT1/ PTR FAMILY 8.1	PF00854.20^PTR2^POT family^25-324^E:9.1e-74	KEGG:ath:AT2G02040
TRINITY_DN23529_c2_g2_i2 TRINITY_DN23529_c2_g2_i2	0.577653	0.538432	4.53651	4.53651	0.606709	0.631987	0.947405	0.923546	0.0234644	0.0345414	FALSE	FALSE	FALSE	FALSE	FALSE	FALSE	FALSE	FALSE	NA	E3 ubiquitin-protein ligase MIB2	PF13857.5^Ank_5^Ankyrin repeats (many copies)^37-84^E:5.1e-07`PF00023.29^Ank^Ankyrin repeat^42-75^E:0.00029	.
TRINITY_DN25008_c1_g1_i3 TRINITY_DN25008_c1_g1_i3	0.57658	0.38764	4.33176	4.33176	0.290949	0.472043	0.67892	0.812503	0.168181	0.0901748	FALSE	FALSE	FALSE	FALSE	FALSE	FALSE	FALSE	FALSE	NA	mRNA-capping enzyme	PF00782.19^DSPc^Dual specificity phosphatase	catalytic domain^2-71^E:1.9e-12`PF01331.18^mRNA_cap_enzyme^mRNA capping enzyme
TRINITY_DN18647_c1_g1_i2 TRINITY_DN18647_c1_g1_i2	0.575952	0.109778	3.08175	3.08175	0.286678	0.834949	0.673345	1	0.171762	0	FALSE	FALSE	FALSE	FALSE	FALSE	FALSE	FALSE	FALSE	NA	Auxin-responsive protein IAA13	PF02309.15^AUX_IAA^AUX/IAA family^33-153^E:8.2e-49	KEGG:ath:AT2G33310`KO:K14484
TRINITY_DN20723_c0_g1_i3 TRINITY_DN20723_c0_g1_i3	0.575689	0.46763	2.91104	2.91104	0.604753	0.672174	0.946505	0.942944	0.0238771	0.0255141	FALSE	FALSE	FALSE	FALSE	FALSE	FALSE	FALSE	FALSE	GO:00082715|GO:00082729|GO:00151168|GO:001529345	Sulfate transporter 3.1	PF00916.19^Sulfate_transp^Sulfate permease family^84-464^E:1.6e-131`PF01740.20^STAS^STAS domain^516-633^E:6.8e-31	KEGG:ath:AT3G51895`KO:K17471
TRINITY_DN25008_c1_g1_i6 TRINITY_DN25008_c1_g1_i6	0.575642	1.15871	2.44045	2.44045	0.265937	0.0372259	0.647255	0.180749	0.188925	0.742924	FALSE	FALSE	FALSE	FALSE	FALSE	FALSE	FALSE	FALSE	NA	mRNA-capping enzyme	.	KEGG:mmu:24018`KO:K13917
TRINITY_DN23688_c3_g1_i1 TRINITY_DN23688_c3_g1_i1	0.57431	1.04081	5.41506	5.41506	0.265288	0.0550156	0.646449	0.228667	0.189466	0.640797	FALSE	FALSE	FALSE	FALSE	FALSE	FALSE	FALSE	FALSE	GO:000855335|GO:012002922	Plasma membrane ATPase 4	PF00690.25^Cation_ATPase_N^Cation transporter/ATPase	N-terminus^19-82^E:5.5e-15`PF00122.19^E1-E2_ATPase^E1-E2 ATPase^132-309^E:5.6e-49
TRINITY_DN20490_c0_g1_i1 TRINITY_DN20490_c0_g1_i1	0.570519	2.10701	7.4855	7.4855	0.0744764	7.72e-06	0.313305	0.000724978	0.504032	3.13968	FALSE	TRUE	FALSE	FALSE	FALSE	FALSE	FALSE	FALSE	GO:003258098|GO:005037815|GO:0050832310	UDP-glucuronate 4-epimerase 6	PF01370.20^Epimerase^NAD dependent epimerase/dehydratase family^5-87^E:5.1e-09`PF16363.4^GDP_Man_Dehyd^GDP-mannose 4	6 dehydratase^5-170^E:1.1e-06
TRINITY_DN20851_c1_g2_i2 TRINITY_DN20851_c1_g2_i2	0.569763	-3.06893	4.1531	4.1531	0.635603	0.00129822	0.960521	0.0206217	0.0174933	-1.68568	FALSE	FALSE	FALSE	FALSE	TRUE	FALSE	FALSE	FALSE	NA	Crocetin glucosyltransferase	chloroplastic	PF00201.17^UDPGT^UDP-glucoronosyl and UDP-glucosyl transferase^1-70^E:1.5e-10
TRINITY_DN24932_c3_g2_i6 TRINITY_DN24932_c3_g2_i6	0.567614	-1.80475	4.59207	4.59207	0.409364	0.019624	0.806034	0.119987	0.0936468	-0.920867	FALSE	FALSE	FALSE	FALSE	FALSE	FALSE	FALSE	FALSE	GO:00041294|GO:0005507208|GO:004277341|GO:0070469114	Cytochrome c oxidase subunit 2	PF00116.19^COX2^Cytochrome C oxidase subunit II	periplasmic domain^1-93^E:7.9e-48
TRINITY_DN24696_c3_g3_i5 TRINITY_DN24696_c3_g3_i5	0.567051	2.52474	4.74092	4.74092	0.813201	0.332236	1	0.681623	0	0.166456	FALSE	FALSE	FALSE	FALSE	FALSE	FALSE	FALSE	FALSE	NA	Transcriptional corepressor LEUNIG_HOMOLOG	PF00400.31^WD40^WD domain	G-beta repeat^170-197^E:0.00035`PF00400.31^WD40^WD domain
TRINITY_DN14751_c1_g2_i1 TRINITY_DN14751_c1_g2_i1	0.565763	0.952348	3.4375	3.4375	0.169694	0.0300931	0.510369	0.157856	0.292116	0.80174	FALSE	FALSE	FALSE	FALSE	FALSE	FALSE	FALSE	FALSE	NA	F-box/kelch-repeat protein At3g06240	PF08268.11^FBA_3^F-box associated domain^89-180^E:4e-05	KEGG:ath:AT3G06240
TRINITY_DN23864_c0_g2_i13 TRINITY_DN23864_c0_g2_i13	0.56464	0.904375	7.68451	7.68451	0.357427	0.152233	0.75374	0.436689	0.122778	0.359828	FALSE	FALSE	FALSE	FALSE	FALSE	FALSE	FALSE	FALSE	GO:0000325108|GO:000855937|GO:0042626253|GO:005508598	ABC transporter C family member 14	PF00005.26^ABC_tran^ABC transporter^3-115^E:1.3e-13`PF00664.22^ABC_membrane^ABC transporter transmembrane region^282-423^E:6.9e-16	KEGG:ath:AT3G62700
TRINITY_DN17903_c0_g2_i6 TRINITY_DN17903_c0_g2_i6	0.562981	-0.247063	3.10946	3.10946	0.758627	0.895616	1	1	0	0	FALSE	FALSE	FALSE	FALSE	FALSE	FALSE	FALSE	FALSE	NA	Cyclin-P3-1	PF08613.10^Cyclin^Cyclin^55-167^E:4.8e-34`PF00134.22^Cyclin_N^Cyclin	N-terminal domain^77-167^E:1.3e-09
TRINITY_DN15573_c0_g2_i1 TRINITY_DN15573_c0_g2_i1	0.562646	0.312734	3.11303	3.11303	0.215289	0.481665	0.584541	0.821124	0.233185	0.0855912	FALSE	FALSE	FALSE	FALSE	FALSE	FALSE	FALSE	FALSE	NA	.	PF06127.10^DUF962^Protein of unknown function (DUF962)^1-90^E:2e-28	.
TRINITY_DN24110_c1_g4_i1 TRINITY_DN24110_c1_g4_i1	0.560868	0.811913	3.916	3.916	0.153685	0.0472886	0.480579	0.209937	0.318235	0.67791	FALSE	FALSE	FALSE	FALSE	FALSE	FALSE	FALSE	FALSE	NA	.	.	.
TRINITY_DN20693_c0_g1_i1 TRINITY_DN20693_c0_g1_i1	0.560754	-5.93854	3.8444	3.8444	0.606589	0.00701262	0.947405	0.0624862	0.0234644	-1.20422	FALSE	FALSE	FALSE	FALSE	TRUE	FALSE	FALSE	FALSE	NA	.	.	.
TRINITY_DN18305_c1_g1_i2 TRINITY_DN18305_c1_g1_i2	0.560605	-0.184382	5.22658	5.22658	0.179459	0.647768	0.526888	0.931003	0.278282	-0.0310487	FALSE	FALSE	FALSE	FALSE	FALSE	FALSE	FALSE	FALSE	GO:000577039|GO:000662339|GO:000689614|GO:000703420|GO:003066511|GO:003190240	Vacuolar-sorting receptor 1	PF02225.21^PA^PA domain^71-161^E:3.7e-13	KEGG:ath:AT3G52850
TRINITY_DN16432_c0_g1_i3 TRINITY_DN16432_c0_g1_i3	0.558821	-0.519838	5.37043	5.37043	0.464299	0.348893	0.852604	0.698936	0.0692526	-0.155563	FALSE	FALSE	FALSE	FALSE	FALSE	FALSE	FALSE	FALSE	NA	60S ribosomal protein L15	PF00827.16^Ribosomal_L15e^Ribosomal L15^2-132^E:1.9e-58	.
TRINITY_DN22802_c0_g2_i2 TRINITY_DN22802_c0_g2_i2	0.557306	0.939892	4.92692	4.92692	0.613846	0.415085	0.951396	0.764174	0.0216389	0.116808	FALSE	FALSE	FALSE	FALSE	FALSE	FALSE	FALSE	FALSE	NA	.	PF00031.20^Cystatin^Cystatin domain^127-192^E:3.2e-06	.
TRINITY_DN23414_c0_g4_i1 TRINITY_DN23414_c0_g4_i1	0.555393	4.08042	4.32839	4.32839	0.308291	0.00583816	0.700543	0.056071	0.154565	1.25126	FALSE	TRUE	FALSE	FALSE	FALSE	FALSE	FALSE	FALSE	NA	.	.	.
TRINITY_DN24492_c1_g1_i11 TRINITY_DN24492_c1_g1_i11	0.555128	0	6.24876	6.24876	0.0710804	1	0.304399	1	0.516557	0	FALSE	FALSE	FALSE	FALSE	FALSE	FALSE	FALSE	FALSE	NA	Homeobox-leucine zipper protein ATHB-6	.	.
TRINITY_DN21332_c0_g1_i3 TRINITY_DN21332_c0_g1_i3	0.554794	0.678342	5.97435	5.97435	0.0708575	0.0316966	0.304018	0.163448	0.517101	0.786621	FALSE	FALSE	FALSE	FALSE	FALSE	FALSE	FALSE	FALSE	NA	Receptor protein kinase TMK1 {ECO:0000303|PubMed:1332795}	PF08263.11^LRRNT_2^Leucine rich repeat N-terminal domain^100-134^E:0.00079`PF13306.5^LRR_5^Leucine rich repeats (6 copies)^162-218^E:0.051`PF08263.11^LRRNT_2^Leucine rich repeat N-terminal domain^398-436^E:1.2e-06`PF12799.6^LRR_4^Leucine Rich repeats (2 copies)^462-506^E:4.4e-07`PF00069.24^Pkinase^Protein kinase domain^659-932^E:3.8e-48`PF07714.16^Pkinase_Tyr^Protein tyrosine kinase^661-932^E:2.3…	KEGG:ath:AT1G66150`KO:K00924
TRINITY_DN23168_c3_g1_i13 TRINITY_DN23168_c3_g1_i13	0.55202	-0.00498375	6.93884	6.93884	0.0500374	0.984786	0.246351	1	0.608446	0	FALSE	FALSE	FALSE	FALSE	FALSE	FALSE	FALSE	FALSE	GO:000660529|GO:001703823	Protein translocase subunit SecA	chloroplastic	PF07516.12^SecA_SW^SecA Wing and Scaffold domain^319-533^E:2.2e-54
TRINITY_DN14760_c2_g1_i3 TRINITY_DN14760_c2_g1_i3	0.54871	0.496186	3.90701	3.90701	0.271352	0.316632	0.654029	0.670057	0.184403	0.173888	FALSE	FALSE	FALSE	FALSE	FALSE	FALSE	FALSE	FALSE	GO:005082157	Protein ORANGE-LIKE	chloroplastic {ECO:0000305}	.
TRINITY_DN19335_c0_g4_i3 TRINITY_DN19335_c0_g4_i3	0.548541	-1.37743	4.00837	4.00837	0.414493	0.0566372	0.810023	0.233374	0.0915025	-0.631948	FALSE	FALSE	FALSE	FALSE	FALSE	FALSE	FALSE	FALSE	GO:000436427	Probable glutathione S-transferase	PF00043.24^GST_C^Glutathione S-transferase	C-terminal domain^10-83^E:6e-12
TRINITY_DN24450_c0_g4_i1 TRINITY_DN24450_c0_g4_i1	0.548484	0.0416551	3.40044	3.40044	0.308848	0.937	0.701257	1	0.154123	0	FALSE	FALSE	FALSE	FALSE	FALSE	FALSE	FALSE	FALSE	GO:003258052|GO:003332022|GO:004273219|GO:004804024|GO:007040323	UDP-glucuronic acid decarboxylase 2	PF01370.20^Epimerase^NAD dependent epimerase/dehydratase family^66-180^E:7.8e-20`PF02719.14^Polysacc_synt_2^Polysaccharide biosynthesis protein^66-177^E:3.5e-06`PF01073.18^3Beta_HSD^3-beta hydroxysteroid dehydrogenase/isomerase family^67-180^E:1.3e-09`PF16363.4^GDP_Man_Dehyd^GDP-mannose 4	6 dehydratase^68-180^E:1.5e-22`PF07993.11^NAD_binding_4^Male sterility protein^120-178^E:0.00016
TRINITY_DN15190_c0_g1_i7 TRINITY_DN15190_c0_g1_i7	0.547959	0.196932	5.63175	5.63175	0.0557439	0.465163	0.262768	0.807666	0.580427	0.0927681	FALSE	FALSE	FALSE	FALSE	FALSE	FALSE	FALSE	FALSE	NA	Transcription factor UNE12	PF00010.25^HLH^Helix-loop-helix DNA-binding domain^150-194^E:6.1e-08	KEGG:ath:AT4G02590
TRINITY_DN21098_c1_g1_i4 TRINITY_DN21098_c1_g1_i4	0.54706	2.76572	3.96571	3.96571	0.421637	0.0913827	0.815879	0.317734	0.088374	0.497937	FALSE	FALSE	FALSE	FALSE	FALSE	FALSE	FALSE	FALSE	NA	Casein kinase 1-like protein 11 {ECO:0000305}	.	KEGG:ath:AT4G14340
TRINITY_DN24726_c0_g1_i3 TRINITY_DN24726_c0_g1_i3	0.546961	-1.11456	4.18145	4.18145	0.722175	0.461438	0.998618	0.804522	0.000600593	-0.094462	FALSE	FALSE	FALSE	FALSE	FALSE	FALSE	FALSE	FALSE	NA	Ribulose-1	5 bisphosphate carboxylase/oxygenase large subunit N-methyltransferase	chloroplastic
TRINITY_DN18824_c0_g1_i5 TRINITY_DN18824_c0_g1_i5	0.545154	0	5.0372	5.0372	0.0338962	1	0.196491	1	0.706658	0	FALSE	FALSE	FALSE	FALSE	FALSE	FALSE	FALSE	FALSE	NA	Transcription factor UNE12	PF00010.25^HLH^Helix-loop-helix DNA-binding domain^153-197^E:1.9e-07`PF00010.25^HLH^Helix-loop-helix DNA-binding domain^208-247^E:0.00011	KEGG:ath:AT4G02590
TRINITY_DN21870_c0_g1_i1 TRINITY_DN21870_c0_g1_i1	0.543747	0.480555	4.24096	4.24096	0.699943	0.715696	0.989606	0.965159	0.00453767	0.0154012	FALSE	FALSE	FALSE	FALSE	FALSE	FALSE	FALSE	FALSE	NA	Cryptochrome-2 {ECO:0000303|Ref.2}	PF00875.17^DNA_photolyase^DNA photolyase^5-63^E:3.6e-06`PF03441.13^FAD_binding_7^FAD binding domain of DNA photolyase^180-377^E:1.7e-65	KEGG:ath:AT1G04400`KO:K12119
TRINITY_DN16146_c0_g2_i12 TRINITY_DN16146_c0_g2_i12	0.543544	-0.204017	2.78877	2.78877	0.702381	0.885304	0.990298	1	0.00423412	0	FALSE	FALSE	FALSE	FALSE	FALSE	FALSE	FALSE	FALSE	NA	ABC transporter B family member 29	chloroplastic	PF00664.22^ABC_membrane^ABC transporter transmembrane region^2-200^E:1.7e-19
TRINITY_DN22820_c1_g1_i11 TRINITY_DN22820_c1_g1_i11	0.542949	-0.588123	6.11958	6.11958	0.221162	0.186414	0.590751	0.489368	0.228595	-0.310364	FALSE	FALSE	FALSE	FALSE	FALSE	FALSE	FALSE	FALSE	NA	IQ domain-containing protein IQM3 {ECO:0000305}	PF00612.26^IQ^IQ calmodulin-binding motif^54-70^E:0.16	KEGG:ath:AT3G52870
TRINITY_DN19303_c0_g1_i1 TRINITY_DN19303_c0_g1_i1	0.542818	-7.88211	2.58477	2.58477	0.719221	0.00693171	0.997462	0.0621186	0.00110349	-1.20678	FALSE	FALSE	FALSE	FALSE	TRUE	FALSE	FALSE	FALSE	NA	Auxin response factor 11	PF02362.20^B3^B3 DNA binding domain^5-70^E:2.3e-15`PF06507.12^Auxin_resp^Auxin response factor^95-153^E:3.6e-08	KEGG:ath:AT2G46530
TRINITY_DN23693_c0_g1_i2 TRINITY_DN23693_c0_g1_i2	0.532622	0.163548	5.5339	5.5339	0.0118459	0.388906	0.106101	0.739391	0.97428	0.131126	FALSE	FALSE	FALSE	FALSE	FALSE	FALSE	FALSE	FALSE	NA	.	PF07800.11^DUF1644^Protein of unknown function (DUF1644)^10-243^E:2.6e-74	.
TRINITY_DN15230_c2_g3_i1 TRINITY_DN15230_c2_g3_i1	0.531652	-0.419733	2.94346	2.94346	0.174078	0.275311	0.518467	0.620146	0.285279	-0.207506	FALSE	FALSE	FALSE	FALSE	FALSE	FALSE	FALSE	FALSE	NA	.	.	.
TRINITY_DN21903_c2_g1_i1 TRINITY_DN21903_c2_g1_i1	0.531613	0.272898	2.67308	2.67308	0.644474	0.74657	0.964199	0.977881	0.0158335	0.00971381	FALSE	FALSE	FALSE	FALSE	FALSE	FALSE	FALSE	FALSE	NA	.	.	.
TRINITY_DN24240_c0_g2_i4 TRINITY_DN24240_c0_g2_i4	0.53052	0.437586	5.2798	5.2798	0.109944	0.180332	0.390686	0.478911	0.408172	0.319745	FALSE	FALSE	FALSE	FALSE	FALSE	FALSE	FALSE	FALSE	GO:0004672172|GO:000584420|GO:0006281184|GO:000961523|GO:000963041|GO:000968815|GO:000974298|GO:000979126|GO:00101169|GO:001603266|GO:001630318|GO:003030721|GO:004362169|GO:0044212117|GO:004487716|GO:0045893152|GO:190045914	Serine/threonine-protein kinase TOR {ECO:0000250|UniProtKB:Q9Y7K2}	PF02259.22^FAT^FAT domain^121-486^E:2e-100`PF08771.10^FRB_dom^FKBP12-rapamycin binding domain^593-695^E:3.1e-41`PF00454.26^PI3_PI4_kinase^Phosphatidylinositol 3- and 4-kinase^764-1012^E:1.2e-73`PF02260.19^FATC^FATC domain^1122-1152^E:5.6e-15	KEGG:ath:AT1G50030`KO:K07203
TRINITY_DN21328_c0_g1_i1 TRINITY_DN21328_c0_g1_i1	0.530483	-0.403428	4.78414	4.78414	0.0994452	0.200695	0.371947	0.512014	0.429519	-0.290718	FALSE	FALSE	FALSE	FALSE	FALSE	FALSE	FALSE	FALSE	NA	Uncharacterized vacuolar membrane protein YML018C	PF00892.19^EamA^EamA-like transporter family^113-191^E:7.5e-09`PF06027.11^SLC35F^Solute carrier family 35^141-258^E:1.8e-11`PF00892.19^EamA^EamA-like transporter family^208-352^E:1.8e-06	KEGG:sce:YML018C`KO:K15289
TRINITY_DN13753_c0_g1_i1 TRINITY_DN13753_c0_g1_i1	0.527475	1.65439	5.34903	5.34903	0.140029	0.000287133	0.454353	0.00766308	0.342607	2.1156	FALSE	TRUE	FALSE	FALSE	FALSE	FALSE	FALSE	FALSE	NA	Long-chain-alcohol oxidase FAO1	PF00890.23^FAD_binding_2^FAD binding domain^232-265^E:2.7e-05`PF00732.18^GMC_oxred_N^GMC oxidoreductase^233-499^E:2e-66`PF05199.12^GMC_oxred_C^GMC oxidoreductase^592-725^E:5.9e-23	KEGG:ag:CAP15762`KO:K17756
TRINITY_DN17912_c1_g1_i4 TRINITY_DN17912_c1_g1_i4	0.523219	-0.660593	4.20317	4.20317	0.707712	0.592892	0.991931	0.903411	0.00351846	-0.0441149	FALSE	FALSE	FALSE	FALSE	FALSE	FALSE	FALSE	FALSE	NA	Flowering locus K homology domain {ECO:0000303|PubMed:14593172}	PF00013.28^KH_1^KH domain^120-171^E:3e-11`PF00013.28^KH_1^KH domain^210-277^E:1e-13`PF00013.28^KH_1^KH domain^391-454^E:4.6e-11	KEGG:ath:AT3G04610`KO:K21444
TRINITY_DN17727_c2_g2_i6 TRINITY_DN17727_c2_g2_i6	0.52172	0.693374	5.80891	5.80891	0.0561198	0.0150734	0.263841	0.102403	0.578658	0.989686	FALSE	FALSE	FALSE	FALSE	FALSE	FALSE	FALSE	FALSE	GO:000678284|GO:000678352|GO:0015995126	Delta-aminolevulinic acid dehydratase 1	chloroplastic	PF00490.20^ALAD^Delta-aminolevulinic acid dehydratase^1-99^E:2.2e-43
TRINITY_DN23510_c0_g1_i4 TRINITY_DN23510_c0_g1_i4	0.519705	0.9544	4.7634	4.7634	0.726977	0.602492	1	0.909285	0	0.0413001	FALSE	FALSE	FALSE	FALSE	FALSE	FALSE	FALSE	FALSE	NA	Xyloglucan galactosyltransferase MUR3 {ECO:0000305}	PF03016.14^Exostosin^Exostosin family^141-479^E:6.1e-94	KEGG:ath:AT2G20370`KO:K20888
TRINITY_DN21023_c0_g1_i3 TRINITY_DN21023_c0_g1_i3	0.516935	0.184583	3.66991	3.66991	0.0799907	0.510622	0.328666	0.846283	0.483245	0.0724845	FALSE	FALSE	FALSE	FALSE	FALSE	FALSE	FALSE	FALSE	NA	E3 ubiquitin-protein ligase SDIR1 {ECO:0000305}	.	.
TRINITY_DN23171_c2_g4_i1 TRINITY_DN23171_c2_g4_i1	0.515641	0.192719	4.31902	4.31902	0.0695504	0.474272	0.301059	0.814245	0.521348	0.0892447	FALSE	FALSE	FALSE	FALSE	FALSE	FALSE	FALSE	FALSE	GO:000486443|GO:0009738461|GO:001042740|GO:003802331|GO:0042803400	Abscisic acid receptor PYL9	PF10604.8^Polyketide_cyc2^Polyketide cyclase / dehydrase and lipid transport^24-167^E:1.5e-20	KEGG:ath:AT1G01360`KO:K14496
TRINITY_DN18974_c1_g1_i7 TRINITY_DN18974_c1_g1_i7	0.513755	-0.0760191	5.63246	5.63246	0.0628719	0.769283	0.282813	0.987443	0.5485	-0.00548808	FALSE	FALSE	FALSE	FALSE	FALSE	FALSE	FALSE	FALSE	GO:001622666|GO:0016491370|GO:0016740166	Putative transferase At1g60990	chloroplastic {ECO:0000305}	PF01571.20^GCV_T^Aminomethyltransferase folate-binding domain^11-72^E:4.3e-09`PF08669.10^GCV_T_C^Glycine cleavage T-protein C-terminal barrel domain^81-167^E:3.9e-12
TRINITY_DN24374_c2_g1_i2 TRINITY_DN24374_c2_g1_i2	0.513597	0.16917	2.45096	2.45096	0.5626	0.847296	0.922938	1	0.0348276	0	FALSE	FALSE	FALSE	FALSE	FALSE	FALSE	FALSE	FALSE	NA	.	PF13917.5^zf-CCHC_3^Zinc knuckle^735-755^E:0.47	.
TRINITY_DN15400_c2_g1_i2 TRINITY_DN15400_c2_g1_i2	0.512875	0.48726	2.88941	2.88941	0.273221	0.295445	0.656611	0.646255	0.182692	0.189596	FALSE	FALSE	FALSE	FALSE	FALSE	FALSE	FALSE	FALSE	NA	.	.	.
TRINITY_DN23827_c1_g1_i3 TRINITY_DN23827_c1_g1_i3	0.512751	0.319338	3.07096	3.07096	0.631467	0.765612	0.958793	0.986333	0.0182752	0.00597637	FALSE	FALSE	FALSE	FALSE	FALSE	FALSE	FALSE	FALSE	NA	Increased DNA methylation 1 {ECO:0000303|PubMed:22700931}	PF16135.4^Jas^TPL-binding domain in jasmonate signalling^291-362^E:7.4e-17`PF00628.28^PHD^PHD-finger^404-446^E:3.3e-07	KEGG:ath:AT3G14980
TRINITY_DN23681_c0_g1_i6 TRINITY_DN23681_c0_g1_i6	0.512453	0.25739	5.4485	5.4485	0.118002	0.415771	0.408028	0.764874	0.38931	0.11641	FALSE	FALSE	FALSE	FALSE	FALSE	FALSE	FALSE	FALSE	GO:0009707156|GO:005108747|GO:005111764	Translocase of chloroplast 132	chloroplastic	PF04548.15^AIG1^AIG1 family^265-398^E:8.5e-30`PF01926.22^MMR_HSR1^50S ribosome-binding GTPase^267-354^E:2.5e-09`PF11886.7^TOC159_MAD^Translocase of chloroplast 159/132
TRINITY_DN24496_c0_g1_i2 TRINITY_DN24496_c0_g1_i2	0.510477	0.530276	5.27272	5.27272	0.151792	0.136602	0.477115	0.407698	0.321377	0.389661	FALSE	FALSE	FALSE	FALSE	FALSE	FALSE	FALSE	FALSE	GO:000050244|GO:000854016|GO:003023415|GO:00345153|GO:00421767|GO:0043161161	26S proteasome non-ATPase regulatory subunit 1 homolog A	PF01851.21^PC_rep^Proteasome/cyclosome repeat^399-432^E:4.3e-06`PF13646.5^HEAT_2^HEAT repeats^522-614^E:3.1e-13`PF01851.21^PC_rep^Proteasome/cyclosome repeat^573-606^E:1.8e-06	KEGG:ath:AT2G32730`KO:K03032
TRINITY_DN23071_c2_g1_i8 TRINITY_DN23071_c2_g1_i8	0.509051	0.396197	3.07668	3.07668	0.37438	0.484411	0.770015	0.823442	0.113501	0.0843668	FALSE	FALSE	FALSE	FALSE	FALSE	FALSE	FALSE	FALSE	NA	Probable E3 ubiquitin-protein ligase ZFP1 {ECO:0000305}	.	KEGG:osa:4326322
TRINITY_DN23532_c1_g1_i12 TRINITY_DN23532_c1_g1_i12	0.507573	-0.841958	3.64694	3.64694	0.772887	0.634458	1	0.924798	0	-0.0339532	FALSE	FALSE	FALSE	FALSE	FALSE	FALSE	FALSE	FALSE	GO:0004675274|GO:0007166280	Receptor-like cytoplasmic kinase 176 {ECO:0000303|PubMed:19825577}	PF00069.24^Pkinase^Protein kinase domain^79-355^E:4.2e-47`PF07714.16^Pkinase_Tyr^Protein tyrosine kinase^80-358^E:7.3e-48	KEGG:ath:AT5G02290
TRINITY_DN24966_c1_g2_i2 TRINITY_DN24966_c1_g2_i2	0.506808	0.164975	2.05051	2.05051	0.412723	0.871874	0.80872	1	0.0922019	0	FALSE	FALSE	FALSE	FALSE	FALSE	FALSE	FALSE	FALSE	NA	.	.	.
TRINITY_DN20107_c1_g2_i5 TRINITY_DN20107_c1_g2_i5	0.501848	0.520948	4.79843	4.79843	0.215483	0.199155	0.584741	0.509504	0.233037	0.292852	FALSE	FALSE	FALSE	FALSE	FALSE	FALSE	FALSE	FALSE	GO:000484257|GO:000987347|GO:00101523|GO:001031118|GO:001603622|GO:00190053|GO:00484438	Protein TRANSPORT INHIBITOR RESPONSE 1	PF00646.32^F-box^F-box domain^5-40^E:0.00037`PF12937.6^F-box-like^F-box-like^6-36^E:6.3e-06	KEGG:ath:AT3G62980`KO:K14485
TRINITY_DN18500_c2_g5_i4 TRINITY_DN18500_c2_g5_i4	0.498764	0.201264	6.3278	6.3278	0.351467	0.702603	0.748432	0.958897	0.125848	0.0182281	FALSE	FALSE	FALSE	FALSE	FALSE	FALSE	FALSE	FALSE	NA	.	PF14309.5^DUF4378^Domain of unknown function (DUF4378)^398-467^E:2.1e-08	.
TRINITY_DN24198_c2_g1_i5 TRINITY_DN24198_c2_g1_i5	0.498606	-4.64807	3.73998	3.73998	0.614488	0.0182406	0.951919	0.114465	0.0214001	-0.941326	FALSE	FALSE	FALSE	FALSE	FALSE	FALSE	FALSE	FALSE	GO:003066553|GO:0031902233	Vacuolar-sorting receptor 2	PF12662.6^cEGF^Complement Clr-like EGF-like^73-92^E:1.8e-06`PF07645.14^EGF_CA^Calcium-binding EGF domain^89-128^E:0.00012	KEGG:ath:AT2G30290
TRINITY_DN21840_c2_g2_i3 TRINITY_DN21840_c2_g2_i3	0.497784	-0.0580278	4.59086	4.59086	0.191379	0.876069	0.546871	1	0.262115	0	FALSE	FALSE	FALSE	FALSE	FALSE	FALSE	FALSE	FALSE	GO:0046982192	Nuclear transcription factor Y subunit B-3	PF00808.22^CBFD_NFYB_HMF^Histone-like transcription factor (CBF/NF-Y) and archaeal histone^26-90^E:6e-28	KEGG:ath:AT4G14540
TRINITY_DN20371_c1_g1_i12 TRINITY_DN20371_c1_g1_i12	0.496822	-0.575098	5.49739	5.49739	0.766117	0.73235	1	0.971758	0	-0.0124421	FALSE	FALSE	FALSE	FALSE	FALSE	FALSE	FALSE	FALSE	NA	Probable sulfate transporter 3.3	PF01565.22^FAD_binding_4^FAD binding domain^132-278^E:7.9e-19`PF09265.9^Cytokin-bind^Cytokinin dehydrogenase 1	FAD and cytokinin binding^310-586^E:6.7e-110
TRINITY_DN24811_c1_g2_i1 TRINITY_DN24811_c1_g2_i1	0.49586	0.0447547	4.74077	4.74077	0.0292132	0.829157	0.178665	1	0.74796	0	FALSE	FALSE	FALSE	FALSE	FALSE	FALSE	FALSE	FALSE	NA	.	.	.
TRINITY_DN24725_c1_g2_i2 TRINITY_DN24725_c1_g2_i2	0.49572	-0.313901	3.8534	3.8534	0.37547	0.571596	0.771802	0.889774	0.112494	-0.0507202	FALSE	FALSE	FALSE	FALSE	FALSE	FALSE	FALSE	FALSE	NA	Maturase K {ECO:0000255|HAMAP-Rule:MF_01390}	PF12481.7^DUF3700^Aluminium induced protein^2-148^E:2.3e-61	.
TRINITY_DN24663_c1_g5_i1 TRINITY_DN24663_c1_g5_i1	0.494446	-5.03067	3.63227	3.63227	0.600431	0.00986485	0.943833	0.0774177	0.0251047	-1.11116	FALSE	FALSE	FALSE	FALSE	TRUE	FALSE	FALSE	FALSE	NA	.	PF09420.9^Nop16^Ribosome biogenesis protein Nop16^5-76^E:3.7e-06`PF09420.9^Nop16^Ribosome biogenesis protein Nop16^96-183^E:6.4e-18	KEGG:pno:SNOG_10809`KO:K14839
TRINITY_DN24773_c0_g1_i10 TRINITY_DN24773_c0_g1_i10	0.493602	0	5.6175	5.6175	0.195179	1	0.552951	1	0.257313	0	FALSE	FALSE	FALSE	FALSE	FALSE	FALSE	FALSE	FALSE	NA	Ribonuclease TUDOR 1 {ECO:0000303|PubMed:20396901}	PF00565.16^SNase^Staphylococcal nuclease homologue^36-142^E:3.8e-11`PF00565.16^SNase^Staphylococcal nuclease homologue^264-357^E:1.4e-15`PF00565.16^SNase^Staphylococcal nuclease homologue^608-705^E:3e-13`PF00567.23^TUDOR^Tudor domain^723-847^E:1.1e-20`PF00565.16^SNase^Staphylococcal nuclease homologue^853-958^E:1.1e-07	KEGG:ath:AT5G07350`KO:K15979
TRINITY_DN20459_c0_g2_i1 TRINITY_DN20459_c0_g2_i1	0.493143	0.784442	7.41407	7.41407	0.0120516	0.000435649	0.106924	0.00999982	0.970924	2.00001	FALSE	TRUE	FALSE	FALSE	FALSE	FALSE	FALSE	FALSE	GO:000371360|GO:0045893277	Multiprotein-bridging factor 1b	PF08523.9^MBF1^Multiprotein bridging factor 1^13-83^E:4.4e-24`PF01381.21^HTH_3^Helix-turn-helix^91-141^E:2e-12	KEGG:ath:AT3G58680`KO:K03627
TRINITY_DN16715_c3_g1_i2 TRINITY_DN16715_c3_g1_i2	0.48972	-2.07586	3.19804	3.19804	0.336413	0.163105	0.731163	0.452598	0.135986	-0.344287	FALSE	FALSE	FALSE	FALSE	FALSE	FALSE	FALSE	FALSE	NA	Zinc finger protein CONSTANS-LIKE 13	PF00643.23^zf-B_box^B-box zinc finger^14-55^E:1.5e-05	KEGG:ath:AT2G47890
TRINITY_DN23811_c1_g1_i3 TRINITY_DN23811_c1_g1_i3	0.487249	0	2.13573	2.13573	0.228031	1	0.598647	1	0.222829	0	FALSE	FALSE	FALSE	FALSE	FALSE	FALSE	FALSE	FALSE	NA	.	PF13966.5^zf-RVT^zinc-binding in reverse transcriptase^18-68^E:9.8e-07	.
TRINITY_DN24285_c2_g1_i12 TRINITY_DN24285_c2_g1_i12	0.486885	0.860965	2.51195	2.51195	0.660575	0.440953	0.971659	0.787887	0.0124862	0.103536	FALSE	FALSE	FALSE	FALSE	FALSE	FALSE	FALSE	FALSE	NA	Linoleate 9S-lipoxygenase 5	PF00305.18^Lipoxygenase^Lipoxygenase^10-284^E:3.7e-124	KEGG:ath:AT3G22400`KO:K15718
TRINITY_DN20057_c1_g1_i7 TRINITY_DN20057_c1_g1_i7	0.486846	0.704563	4.64129	4.64129	0.471829	0.304462	0.858316	0.65727	0.0663529	0.182256	FALSE	FALSE	FALSE	FALSE	FALSE	FALSE	FALSE	FALSE	GO:000875764|GO:003225955	Probable methyltransferase PMT3	PF03141.15^Methyltransf_29^Putative S-adenosyl-L-methionine-dependent methyltransferase^2-431^E:9e-192`PF08241.11^Methyltransf_11^Methyltransferase domain^50-143^E:3.3e-06	KEGG:ath:AT4G14360
TRINITY_DN14896_c5_g1_i3 TRINITY_DN14896_c5_g1_i3	0.486489	1.08183	3.58306	3.58306	0.341031	0.0476344	0.737317	0.210948	0.132346	0.675825	FALSE	FALSE	FALSE	FALSE	FALSE	FALSE	FALSE	FALSE	NA	Long-chain-alcohol oxidase FAO2	PF00732.18^GMC_oxred_N^GMC oxidoreductase^4-209^E:5.8e-63`PF05199.12^GMC_oxred_C^GMC oxidoreductase^300-435^E:1.2e-25	.
TRINITY_DN20927_c1_g1_i1 TRINITY_DN20927_c1_g1_i1	0.486287	0.054003	5.52965	5.52965	0.0395079	0.804289	0.212696	0.999471	0.67224	0.000230017	FALSE	FALSE	FALSE	FALSE	FALSE	FALSE	FALSE	FALSE	NA	Probable WRKY transcription factor 2 {ECO:0000303|Ref.1}	PF03106.14^WRKY^WRKY DNA -binding domain^2-59^E:8.8e-26	KEGG:ath:AT5G56270`KO:K18835
TRINITY_DN20572_c0_g1_i1 TRINITY_DN20572_c0_g1_i1	0.485867	0.0206894	5.86983	5.86983	0.10481	0.941915	0.383588	1	0.416135	0	FALSE	FALSE	FALSE	FALSE	FALSE	FALSE	FALSE	FALSE	NA	Protein CROWDED NUCLEI 1 {ECO:0000303|PubMed:24308514}	.	KEGG:ath:AT1G67230
TRINITY_DN19854_c1_g1_i2 TRINITY_DN19854_c1_g1_i2	0.482269	0.000452968	2.94796	2.94796	0.628539	0.999635	0.957285	1	0.0189588	0	FALSE	FALSE	FALSE	FALSE	FALSE	FALSE	FALSE	FALSE	NA	GPN-loop GTPase 3 {ECO:0000250|UniProtKB:Q9UHW5}	PF03029.16^ATP_bind_1^Conserved hypothetical ATP binding protein^7-142^E:1.4e-63	KEGG:xla:734520`KO:K06883
TRINITY_DN22299_c2_g1_i11 TRINITY_DN22299_c2_g1_i11	0.481891	0.870076	4.86114	4.86114	0.0773827	0.00420867	0.321841	0.0462534	0.492359	1.33486	FALSE	TRUE	FALSE	FALSE	FALSE	FALSE	FALSE	FALSE	NA	CRAL-TRIO domain-containing protein T23G5.2	PF00650.19^CRAL_TRIO^CRAL/TRIO domain^286-431^E:3.9e-26	KEGG:cel:CELE_T23G5.2
TRINITY_DN18590_c0_g2_i1 TRINITY_DN18590_c0_g2_i1	0.481597	-1.54865	2.77362	2.77362	0.631467	0.146858	0.958793	0.426459	0.0182752	-0.370123	FALSE	FALSE	FALSE	FALSE	FALSE	FALSE	FALSE	FALSE	NA	Protein FATTY ACID EXPORT 3	chloroplastic {ECO:0000303|PubMed:25646734}	PF03647.12^Tmemb_14^Transmembrane proteins 14C^193-289^E:3.3e-12
TRINITY_DN24622_c0_g2_i3 TRINITY_DN24622_c0_g2_i3	0.48028	0.654422	4.08204	4.08204	0.316259	0.178692	0.707199	0.475909	0.150458	0.322476	FALSE	FALSE	FALSE	FALSE	FALSE	FALSE	FALSE	FALSE	GO:00058842|GO:00510154|GO:00510174|GO:00516934	Villin-3 {ECO:0000303|PubMed:10631247}	PF00626.21^Gelsolin^Gelsolin repeat^29-111^E:5.2e-17`PF00626.21^Gelsolin^Gelsolin repeat^149-217^E:1.1e-12`PF00626.21^Gelsolin^Gelsolin repeat^265-337^E:5.3e-16`PF00626.21^Gelsolin^Gelsolin repeat^412-482^E:8.7e-08	KEGG:ath:AT3G57410
TRINITY_DN22812_c0_g1_i1 TRINITY_DN22812_c0_g1_i1	0.475184	0.347812	5.71016	5.71016	0.125208	0.2516	0.4227	0.587959	0.373968	0.230653	FALSE	FALSE	FALSE	FALSE	FALSE	FALSE	FALSE	FALSE	GO:000097424|GO:0004842182|GO:0006281205|GO:004508739|GO:0061630232|GO:007053417|GO:007100619	Pre-mRNA-processing factor 19 {ECO:0000305}	PF04564.14^U-box^U-box domain^3-55^E:0.00012`PF08606.10^Prp19^Prp19/Pso4-like^65-131^E:4.2e-30`PF00400.31^WD40^WD domain	G-beta repeat^254-291^E:9.3e-09`PF00400.31^WD40^WD domain
TRINITY_DN20385_c0_g1_i3 TRINITY_DN20385_c0_g1_i3	0.474296	-0.278929	2.92692	2.92692	0.52731	0.714234	0.898548	0.964441	0.0464585	-0.0157245	FALSE	FALSE	FALSE	FALSE	FALSE	FALSE	FALSE	FALSE	NA	Protein DEHYDRATION-INDUCED 19	PF05605.11^zf-Di19^Drought induced 19 protein (Di19)	zinc-binding^54-104^E:1.5e-17`PF14571.5^Di19_C^Stress-induced protein Di19
TRINITY_DN20195_c0_g1_i13 TRINITY_DN20195_c0_g1_i13	0.47422	-0.684385	3.13632	3.13632	0.738234	0.633318	1	0.923952	0	-0.0343508	FALSE	FALSE	FALSE	FALSE	FALSE	FALSE	FALSE	FALSE	GO:000654111|GO:00464171|GO:00466541|GO:00466561|GO:00468201	Aminodeoxychorismate synthase	chloroplastic	PF00117.27^GATase^Glutamine amidotransferase class-I^87-247^E:7.8e-27`PF00117.27^GATase^Glutamine amidotransferase class-I^287-322^E:2.7e-06`PF04715.12^Anth_synt_I_N^Anthranilate synthase component I
TRINITY_DN20799_c1_g1_i1 TRINITY_DN20799_c1_g1_i1	0.472057	0.545215	6.90611	6.90611	0.0445248	0.0232437	0.229291	0.133468	0.639613	0.874623	FALSE	FALSE	FALSE	FALSE	FALSE	FALSE	FALSE	FALSE	NA	Metacaspase-4	PF00656.21^Peptidase_C14^Caspase domain^3-414^E:1.8e-78	KEGG:ath:AT1G79340
TRINITY_DN18074_c1_g1_i1 TRINITY_DN18074_c1_g1_i1	0.469959	0.725464	3.80301	3.80301	0.350126	0.157669	0.747077	0.446188	0.126634	0.350482	FALSE	FALSE	FALSE	FALSE	FALSE	FALSE	FALSE	FALSE	NA	RHOMBOID-like protein 1 {ECO:0000303|PubMed:16223493	ECO:0000303|PubMed:17181860}	PF01694.21^Rhomboid^Rhomboid family^120-260^E:2.3e-41
TRINITY_DN22418_c1_g1_i2 TRINITY_DN22418_c1_g1_i2	0.468172	2.20636	6.12349	6.12349	0.660903	0.15919	0.971686	0.448451	0.012474	0.348285	FALSE	FALSE	FALSE	FALSE	FALSE	FALSE	FALSE	FALSE	NA	Clathrin interactor EPSIN 2	PF01417.19^ENTH^ENTH domain^2-85^E:2e-30	KEGG:ath:AT2G43160`KO:K12471
TRINITY_DN20044_c0_g1_i8 TRINITY_DN20044_c0_g1_i8	0.465057	-0.0846291	3.32252	3.32252	0.206333	0.812768	0.571314	1	0.243125	0	FALSE	FALSE	FALSE	FALSE	FALSE	FALSE	FALSE	FALSE	NA	Serine/threonine-protein kinase ATG1c {ECO:0000305}	.	KEGG:ath:AT2G37840`KO:K08269
TRINITY_DN17553_c0_g2_i2 TRINITY_DN17553_c0_g2_i2	0.463774	1.02281	4.0844	4.0844	0.197286	0.0103989	0.556668	0.0797145	0.254404	1.09846	FALSE	TRUE	FALSE	FALSE	FALSE	FALSE	FALSE	FALSE	GO:000374641|GO:005089734	Elongation factor Tu	mitochondrial	PF00009.26^GTP_EFTU^Elongation factor Tu GTP binding domain^36-229^E:2.8e-58`PF01926.22^MMR_HSR1^50S ribosome-binding GTPase^41-147^E:7.5e-05`PF03144.24^GTP_EFTU_D2^Elongation factor Tu domain 2^253-322^E:1.1e-15`PF03143.16^GTP_EFTU_D3^Elongation factor Tu C-terminal domain^327-421^E:1.4e-30
TRINITY_DN13995_c6_g4_i1 TRINITY_DN13995_c6_g4_i1	0.461631	-1.6391	3.23489	3.23489	0.399576	0.00927976	0.796259	0.0743153	0.0989458	-1.12892	FALSE	FALSE	FALSE	FALSE	TRUE	FALSE	FALSE	FALSE	NA	.	.	.
TRINITY_DN23452_c0_g5_i1 TRINITY_DN23452_c0_g5_i1	0.461349	2.04145	6.37992	6.37992	0.0803445	1.25e-06	0.329733	0.000244546	0.481837	3.61164	FALSE	TRUE	FALSE	FALSE	FALSE	FALSE	FALSE	FALSE	NA	Protein NETWORKED 1A {ECO:0000303|PubMed:22840520}	PF07765.11^KIP1^KIP1-like protein^14-86^E:1.7e-36	KEGG:ath:AT3G22790
TRINITY_DN24764_c0_g2_i1 TRINITY_DN24764_c0_g2_i1	0.46107	0.329448	5.02669	5.02669	0.124934	0.262182	0.422208	0.602761	0.374473	0.219855	FALSE	FALSE	FALSE	FALSE	FALSE	FALSE	FALSE	FALSE	NA	BTB/POZ domain-containing protein At3g09030	PF02214.21^BTB_2^BTB/POZ domain^18-100^E:1.6e-12	KEGG:ath:AT3G09030
TRINITY_DN20270_c0_g2_i3 TRINITY_DN20270_c0_g2_i3	0.460906	0.405206	4.28198	4.28198	0.724069	0.728419	0.999609	0.96945	0.000169962	0.0134744	FALSE	FALSE	FALSE	FALSE	FALSE	FALSE	FALSE	FALSE	GO:000574781|GO:0005759294	NADH dehydrogenase [ubiquinone] 1 alpha subcomplex subunit 9	mitochondrial	.
TRINITY_DN14270_c0_g3_i1 TRINITY_DN14270_c0_g3_i1	0.457824	1.6765	5.56053	5.56053	0.365703	0.0048866	0.761521	0.0505161	0.118318	1.29657	FALSE	TRUE	FALSE	FALSE	FALSE	FALSE	FALSE	FALSE	NA	Probable aldo-keto reductase 1	PF00248.20^Aldo_ket_red^Aldo/keto reductase family^1-165^E:1.7e-41	KEGG:ag:AAX11684`KO:K19639
TRINITY_DN16352_c0_g2_i1 TRINITY_DN16352_c0_g2_i1	0.456955	0.679386	5.00158	5.00158	0.0380554	0.00437627	0.208079	0.0473966	0.681772	1.32425	FALSE	TRUE	FALSE	FALSE	FALSE	FALSE	FALSE	FALSE	NA	GDT1-like protein 3	PF01169.18^UPF0016^Uncharacterized protein family UPF0016^35-107^E:3.3e-22	.
TRINITY_DN18473_c0_g2_i4 TRINITY_DN18473_c0_g2_i4	0.455464	0	3.62921	3.62921	0.212954	1	0.581455	1	0.235484	0	FALSE	FALSE	FALSE	FALSE	FALSE	FALSE	FALSE	FALSE	NA	Dihydroneopterin aldolase 1 {ECO:0000305}	PF02152.17^FolB^Dihydroneopterin aldolase^14-124^E:8.3e-32	KEGG:ath:AT3G11750`KO:K01633
TRINITY_DN24287_c0_g2_i2 TRINITY_DN24287_c0_g2_i2	0.455157	0.281084	3.1734	3.1734	0.676451	0.795896	0.97799	0.996469	0.00966569	0.0015364	FALSE	FALSE	FALSE	FALSE	FALSE	FALSE	FALSE	FALSE	NA	Mechanosensitive ion channel protein 3	chloroplastic	PF00924.17^MS_channel^Mechanosensitive ion channel^8-215^E:1.9e-31
TRINITY_DN19890_c2_g2_i2 TRINITY_DN19890_c2_g2_i2	0.452333	-0.907506	3.3548	3.3548	0.685129	0.43873	0.983203	0.785981	0.00735689	-0.104588	FALSE	FALSE	FALSE	FALSE	FALSE	FALSE	FALSE	FALSE	GO:000969348|GO:000983575|GO:0016491393|GO:0031418102	1-aminocyclopropane-1-carboxylate oxidase homolog	PF03171.19^2OG-FeII_Oxy^2OG-Fe(II) oxygenase superfamily^8-102^E:3.8e-29	KEGG:sly:101268031
TRINITY_DN25027_c1_g3_i4 TRINITY_DN25027_c1_g3_i4	0.451943	0.56334	2.9048	2.9048	0.452285	0.354793	0.842661	0.70507	0.0743471	0.151768	FALSE	FALSE	FALSE	FALSE	FALSE	FALSE	FALSE	FALSE	NA	.	.	.
TRINITY_DN25189_c2_g2_i2 TRINITY_DN25189_c2_g2_i2	0.450362	-4.26159	2.70617	2.70617	0.643915	0.0202312	0.96404	0.122081	0.0159051	-0.913352	FALSE	FALSE	FALSE	FALSE	FALSE	FALSE	FALSE	FALSE	NA	Alpha/beta hydrolase domain-containing protein 17B {ECO:0000305}	PF12146.7^Hydrolase_4^Serine aminopeptidase	S33^69-174^E:4.1e-07`PF00561.19^Abhydrolase_1^alpha/beta hydrolase fold^70-173^E:3.5e-07
TRINITY_DN20747_c1_g1_i1 TRINITY_DN20747_c1_g1_i1	0.44762	-0.108105	5.83903	5.83903	0.159121	0.724561	0.491397	0.968759	0.308568	-0.0137841	FALSE	FALSE	FALSE	FALSE	FALSE	FALSE	FALSE	FALSE	NA	Enoyl-CoA delta isomerase 1	peroxisomal {ECO:0000305}	PF00378.19^ECH_1^Enoyl-CoA hydratase/isomerase^28-205^E:1.2e-22
TRINITY_DN15266_c0_g2_i1 TRINITY_DN15266_c0_g2_i1	0.445934	-0.164819	4.09393	4.09393	0.62701	0.85683	0.956532	1	0.0193003	0	FALSE	FALSE	FALSE	FALSE	FALSE	FALSE	FALSE	FALSE	NA	Protein yippee-like	PF03226.13^Yippee-Mis18^Yippee zinc-binding/DNA-binding /Mis18	centromere assembly^14-105^E:2.4e-17
TRINITY_DN22741_c0_g1_i2 TRINITY_DN22741_c0_g1_i2	0.442183	0.707371	4.45554	4.45554	0.63107	0.446051	0.958793	0.792097	0.0182752	0.101222	FALSE	FALSE	FALSE	FALSE	FALSE	FALSE	FALSE	FALSE	NA	Pre-mRNA-processing factor 39	.	KEGG:spo:SPBC4B4.09`KO:K13217
TRINITY_DN18590_c0_g2_i3 TRINITY_DN18590_c0_g2_i3	0.439206	0.840622	6.17912	6.17912	0.201645	0.022961	0.562894	0.132404	0.249573	0.8781	FALSE	FALSE	FALSE	FALSE	FALSE	FALSE	FALSE	FALSE	NA	Protein FATTY ACID EXPORT 3	chloroplastic {ECO:0000303|PubMed:25646734}	PF03647.12^Tmemb_14^Transmembrane proteins 14C^193-289^E:3.3e-12
TRINITY_DN17089_c1_g1_i9 TRINITY_DN17089_c1_g1_i9	0.437232	-0.118421	3.97253	3.97253	0.26982	0.761196	0.6519	0.983718	0.185819	-0.00712944	FALSE	FALSE	FALSE	FALSE	FALSE	FALSE	FALSE	FALSE	NA	Glutamyl-tRNA(Gln) amidotransferase subunit B	chloroplastic/mitochondrial {ECO:0000255|HAMAP-Rule:MF_03147}	PF02934.14^GatB_N^GatB/GatE catalytic domain^2-150^E:8.5e-55`PF02637.17^GatB_Yqey^GatB domain^189-336^E:5.2e-50
TRINITY_DN17263_c0_g2_i1 TRINITY_DN17263_c0_g2_i1	0.436552	-0.36774	5.30655	5.30655	0.191447	0.265932	0.546871	0.607985	0.262115	-0.216107	FALSE	FALSE	FALSE	FALSE	FALSE	FALSE	FALSE	FALSE	NA	PRA1 family protein B4	PF03208.18^PRA1^PRA1 family protein^55-196^E:1.8e-48	KEGG:ath:AT2G38360`KO:K20359
TRINITY_DN22806_c1_g1_i4 TRINITY_DN22806_c1_g1_i4	0.434505	0.426221	5.7921	5.7921	0.792757	0.796789	1	0.996734	0	0.00142083	FALSE	FALSE	FALSE	FALSE	FALSE	FALSE	FALSE	FALSE	NA	TOM1-like protein 6 {ECO:0000305}	PF00790.18^VHS^VHS domain^49-164^E:2.6e-33`PF03127.13^GAT^GAT domain^248-320^E:6.3e-17	KEGG:ath:AT2G38410
TRINITY_DN23851_c1_g1_i3 TRINITY_DN23851_c1_g1_i3	0.43449	-3.00978	2.52056	2.52056	0.539711	0.048563	0.90837	0.211333	0.0417373	-0.675033	FALSE	FALSE	FALSE	FALSE	FALSE	FALSE	FALSE	FALSE	NA	F-box/kelch-repeat protein At3g23880	.	KEGG:ath:AT3G23880
TRINITY_DN17809_c1_g1_i1 TRINITY_DN17809_c1_g1_i1	0.433858	0.877402	2.18559	2.18559	0.803306	0.624429	1	0.919109	0	0.036633	FALSE	FALSE	FALSE	FALSE	FALSE	FALSE	FALSE	FALSE	NA	.	.	.
TRINITY_DN16121_c0_g1_i3 TRINITY_DN16121_c0_g1_i3	0.431358	0.913719	3.84224	3.84224	0.575428	0.246569	0.929306	0.581493	0.0318413	0.235455	FALSE	FALSE	FALSE	FALSE	FALSE	FALSE	FALSE	FALSE	NA	1-aminocyclopropane-1-carboxylate oxidase homolog 1	PF14226.5^DIOX_N^non-haem dioxygenase in morphine synthesis N-terminal^68-167^E:3.9e-18`PF03171.19^2OG-FeII_Oxy^2OG-Fe(II) oxygenase superfamily^226-317^E:9e-26	KEGG:ath:AT1G06620
TRINITY_DN22169_c0_g2_i8 TRINITY_DN22169_c0_g2_i8	0.429526	0.104347	3.41739	3.41739	0.301039	0.798269	0.69168	0.997411	0.160095	0.00112564	FALSE	FALSE	FALSE	FALSE	FALSE	FALSE	FALSE	FALSE	GO:000604826	Glucosamine 6-phosphate N-acetyltransferase	.	KEGG:ath:AT5G15770`KO:K00621
TRINITY_DN17292_c1_g1_i1 TRINITY_DN17292_c1_g1_i1	0.427119	1.30232	3.0692	3.0692	0.344564	0.0106607	0.741381	0.0810762	0.129959	1.09111	FALSE	TRUE	FALSE	FALSE	FALSE	FALSE	FALSE	FALSE	NA	UPF0503 protein At3g09070	chloroplastic	PF05340.11^DUF740^Protein of unknown function (DUF740)^15-637^E:5.6e-287
TRINITY_DN24705_c0_g1_i1 TRINITY_DN24705_c0_g1_i1	0.426594	0.553497	3.65169	3.65169	0.44672	0.337013	0.837789	0.686986	0.0768654	0.163052	FALSE	FALSE	FALSE	FALSE	FALSE	FALSE	FALSE	FALSE	NA	Serine carboxypeptidase-like 16	PF00450.21^Peptidase_S10^Serine carboxypeptidase^38-247^E:1.1e-66	KEGG:ath:AT3G12220`KO:K16296
TRINITY_DN24297_c1_g1_i8 TRINITY_DN24297_c1_g1_i8	0.426438	0	3.06591	3.06591	0.592152	1	0.938572	1	0.0275326	0	FALSE	FALSE	FALSE	FALSE	FALSE	FALSE	FALSE	FALSE	NA	Protein SMG8	PF10220.8^Smg8_Smg9^Smg8_Smg9^63-218^E:4.3e-11`PF10220.8^Smg8_Smg9^Smg8_Smg9^556-711^E:3.8e-38`PF10220.8^Smg8_Smg9^Smg8_Smg9^1092-1206^E:2.8e-06	KEGG:hsa:55181`KO:K18734
TRINITY_DN24512_c1_g1_i4 TRINITY_DN24512_c1_g1_i4	0.426251	-0.31395	4.09625	4.09625	0.632514	0.578295	0.958876	0.893776	0.0182377	-0.0487712	FALSE	FALSE	FALSE	FALSE	FALSE	FALSE	FALSE	FALSE	NA	.	.	.
TRINITY_DN19800_c0_g2_i1 TRINITY_DN19800_c0_g2_i1	0.426025	0.178028	5.13982	5.13982	0.78714	0.910033	1	1	0	0	FALSE	FALSE	FALSE	FALSE	FALSE	FALSE	FALSE	FALSE	GO:0004672428|GO:0005622343|GO:000733836|GO:0009723215|GO:0009738440|GO:000974176|GO:0009742225|GO:000978871|GO:000979161|GO:0009873268|GO:0010118112|GO:0048364407|GO:0050832322	Receptor-like protein kinase FERONIA	PF12819.6^Malectin_like^Carbohydrate-binding protein of the ER^38-407^E:2e-45`PF11721.7^Malectin^Di-glucose binding within endoplasmic reticulum^38-172^E:2.1e-10`PF11721.7^Malectin^Di-glucose binding within endoplasmic reticulum^223-374^E:2.2e-10`PF00069.24^Pkinase^Protein kinase domain^537-735^E:6.4e-41`PF07714.16^Pkinase_Tyr^Protein tyrosine kinase^538-796^E:5.4e-47	KEGG:ath:AT3G51550
TRINITY_DN25177_c2_g1_i3 TRINITY_DN25177_c2_g1_i3	0.425922	-0.056435	3.75096	3.75096	0.236956	0.871851	0.612176	1	0.213124	0	FALSE	FALSE	FALSE	FALSE	FALSE	FALSE	FALSE	FALSE	NA	Autophagy-related protein 11 {ECO:0000303|PubMed:24563201}	.	KEGG:ath:AT4G30790`KO:K08330
TRINITY_DN23621_c0_g1_i13 TRINITY_DN23621_c0_g1_i13	0.425649	-0.558182	3.2781	3.2781	0.562159	0.449856	0.922772	0.795182	0.0349057	-0.0995337	FALSE	FALSE	FALSE	FALSE	FALSE	FALSE	FALSE	FALSE	NA	.	PF00630.18^Filamin^Filamin/ABP280 repeat^2-34^E:4e-08`PF00076.21^RRM_1^RNA recognition motif. (a.k.a. RRM	RBD
TRINITY_DN18012_c4_g1_i1 TRINITY_DN18012_c4_g1_i1	0.425486	1.93201	5.89292	5.89292	0.0421314	1.14e-07	0.221961	4.97e-05	0.653724	4.30349	FALSE	TRUE	FALSE	FALSE	FALSE	FALSE	FALSE	FALSE	NA	Protein RETICULATA	chloroplastic {ECO:0000303|PubMed:16873448}	PF11891.7^RETICULATA-like^Protein RETICULATA-related^204-382^E:1.6e-63
TRINITY_DN22827_c1_g1_i2 TRINITY_DN22827_c1_g1_i2	0.421783	-0.198696	3.07958	3.07958	0.383368	0.676581	0.780393	0.944956	0.107686	-0.0245882	FALSE	FALSE	FALSE	FALSE	FALSE	FALSE	FALSE	FALSE	NA	Probable protein phosphatase 2C 23	PF00481.20^PP2C^Protein phosphatase 2C^325-561^E:2.9e-29	KEGG:ath:AT2G28890
TRINITY_DN19348_c0_g1_i6 TRINITY_DN19348_c0_g1_i6	0.421313	-1.92572	4.10799	4.10799	0.743665	0.227065	1	0.553111	0	-0.257188	FALSE	FALSE	FALSE	FALSE	FALSE	FALSE	FALSE	FALSE	GO:000467275|GO:000468369|GO:0009738121|GO:000993157|GO:0018105118	Calcium-dependent protein kinase 16	PF13405.5^EF-hand_6^EF-hand domain^46-72^E:4e-05`PF13202.5^EF-hand_5^EF hand^47-68^E:1.6e-05`PF13833.5^EF-hand_8^EF-hand domain pair^58-107^E:3.1e-06`PF13202.5^EF-hand_5^EF hand^87-103^E:0.12`PF10591.8^SPARC_Ca_bdg^Secreted protein acidic and rich in cysteine Ca binding region^111-176^E:1.9e-05`PF13499.5^EF-hand_7^EF-hand domain pair^124-179^E:1e-10`PF13405.5^EF-hand_6^EF-hand domain^127-147^E:1.…	KEGG:ath:AT2G17890`KO:K13412
TRINITY_DN14437_c0_g1_i1 TRINITY_DN14437_c0_g1_i1	0.419693	0.746352	3.2421	3.2421	0.269946	0.0611056	0.652069	0.244925	0.185706	0.610968	FALSE	FALSE	FALSE	FALSE	FALSE	FALSE	FALSE	FALSE	NA	F-box/FBD/LRR-repeat protein At5g56420	PF00646.32^F-box^F-box domain^29-65^E:8.9e-07`PF08387.9^FBD^FBD^390-433^E:3e-12	KEGG:ath:AT5G56420
TRINITY_DN13877_c0_g1_i6 TRINITY_DN13877_c0_g1_i6	0.417226	0.165688	2.90185	2.90185	0.776875	0.876136	1	1	0	0	FALSE	FALSE	FALSE	FALSE	FALSE	FALSE	FALSE	FALSE	NA	Stress-induced-phosphoprotein 1 {ECO:0000303|PubMed:19467242	ECO:0000312|EMBL:CCD63252.1}	PF13432.5^TPR_16^Tetratricopeptide repeat^14-64^E:7.8e-08`PF13414.5^TPR_11^TPR repeat^16-54^E:6.2e-09`PF13181.5^TPR_8^Tetratricopeptide repeat^79-109^E:0.0058
TRINITY_DN20742_c0_g1_i5 TRINITY_DN20742_c0_g1_i5	0.414915	-0.676701	4.35447	4.35447	0.250417	0.0693081	0.63053	0.265955	0.200294	-0.575191	FALSE	FALSE	FALSE	FALSE	FALSE	FALSE	FALSE	FALSE	NA	Blue-light photoreceptor PHR2	.	KEGG:ath:AT2G47590
TRINITY_DN24203_c2_g1_i4 TRINITY_DN24203_c2_g1_i4	0.414539	0.0784868	4.81697	4.81697	0.0514997	0.692998	0.250792	0.954049	0.600686	0.0204295	FALSE	FALSE	FALSE	FALSE	FALSE	FALSE	FALSE	FALSE	GO:0004675158|GO:0007166163|GO:0009742105|GO:190045921	Probable serine/threonine-protein kinase PBL7 {ECO:0000305}	PF07714.16^Pkinase_Tyr^Protein tyrosine kinase^72-338^E:1.4e-46`PF00069.24^Pkinase^Protein kinase domain^72-335^E:4.6e-45	KEGG:ath:AT5G02800
TRINITY_DN22842_c0_g1_i2 TRINITY_DN22842_c0_g1_i2	0.413656	2.85467	3.97503	3.97503	0.528958	0.0913827	0.899604	0.317734	0.0459485	0.497937	FALSE	FALSE	FALSE	FALSE	FALSE	FALSE	FALSE	FALSE	NA	.	PF06101.10^Vps62^Vacuolar protein sorting-associated protein 62^24-554^E:2.5e-261	.
TRINITY_DN16705_c1_g1_i2 TRINITY_DN16705_c1_g1_i2	0.410672	-0.969218	6.2107	6.2107	0.392353	0.0574601	0.789557	0.235464	0.102617	-0.628075	FALSE	FALSE	FALSE	FALSE	FALSE	FALSE	FALSE	FALSE	NA	Photosystem II reaction center PSB28 protein	chloroplastic	PF03912.13^Psb28^Psb28 protein^72-177^E:1.1e-42
TRINITY_DN21058_c2_g1_i2 TRINITY_DN21058_c2_g1_i2	0.410186	0.276479	3.29283	3.29283	0.480596	0.632166	0.86479	0.923546	0.0630893	0.0345414	FALSE	FALSE	FALSE	FALSE	FALSE	FALSE	FALSE	FALSE	NA	.	.	.
TRINITY_DN17424_c0_g1_i9 TRINITY_DN17424_c0_g1_i9	0.410063	0.374384	7.962	7.962	0.568337	0.601478	0.92568	0.908407	0.0335392	0.0417195	FALSE	FALSE	FALSE	FALSE	FALSE	FALSE	FALSE	FALSE	GO:0006635151|GO:000951491|GO:0009611209|GO:000969554|GO:000978944|GO:0031408133	3-ketoacyl-CoA thiolase 2	peroxisomal	PF00108.22^Thiolase_N^Thiolase
TRINITY_DN14714_c0_g1_i2 TRINITY_DN14714_c0_g1_i2	0.407939	-0.352242	4.60013	4.60013	0.279258	0.346601	0.66374	0.69694	0.178002	-0.156804	FALSE	FALSE	FALSE	FALSE	FALSE	FALSE	FALSE	FALSE	NA	Probable fructokinase-4	PF00294.23^PfkB^pfkB family carbohydrate kinase^80-398^E:7.4e-34	KEGG:ath:AT3G59480`KO:K00847
TRINITY_DN22311_c0_g2_i3 TRINITY_DN22311_c0_g2_i3	0.407921	-0.878025	2.75223	2.75223	0.778959	0.564552	1	0.884785	0	-0.0531624	FALSE	FALSE	FALSE	FALSE	FALSE	FALSE	FALSE	FALSE	NA	Protein EIN4	PF02518.25^HATPase_c^Histidine kinase-	DNA gyrase B-
TRINITY_DN25315_c2_g2_i1 TRINITY_DN25315_c2_g2_i1	0.407345	1.00918	5.3999	5.3999	0.250981	0.0104655	0.631399	0.0800657	0.199696	1.09655	FALSE	TRUE	FALSE	FALSE	FALSE	FALSE	FALSE	FALSE	NA	Probable aldo-keto reductase 1	PF00248.20^Aldo_ket_red^Aldo/keto reductase family^23-200^E:4.9e-49	KEGG:gmx:100301897
TRINITY_DN19400_c1_g1_i2 TRINITY_DN19400_c1_g1_i2	0.406401	0.679005	3.51079	3.51079	0.775262	0.634913	1	0.925111	0	0.0338063	FALSE	FALSE	FALSE	FALSE	FALSE	FALSE	FALSE	FALSE	NA	Ultraviolet-B receptor UVR8	PF00415.17^RCC1^Regulator of chromosome condensation (RCC1) repeat^7-57^E:0.00022`PF00415.17^RCC1^Regulator of chromosome condensation (RCC1) repeat^60-108^E:1.5e-05`PF00415.17^RCC1^Regulator of chromosome condensation (RCC1) repeat^118-167^E:1.7e-06`PF00415.17^RCC1^Regulator of chromosome condensation (RCC1) repeat^170-219^E:4.8e-13`PF00415.17^RCC1^Regulator of chromosome condensation (RCC1) rep…	KEGG:ath:AT5G63860
TRINITY_DN24290_c0_g3_i1 TRINITY_DN24290_c0_g3_i1	0.403326	-2.09897	6.66023	6.66023	0.23456	0.163105	0.608298	0.452598	0.215884	-0.344287	FALSE	FALSE	FALSE	FALSE	FALSE	FALSE	FALSE	FALSE	NA	.	PF06549.11^DUF1118^Protein of unknown function (DUF1118)^75-189^E:4.1e-48	.
TRINITY_DN24966_c1_g4_i2 TRINITY_DN24966_c1_g4_i2	0.402793	-0.511663	2.72508	2.72508	0.444008	0.333582	0.835116	0.683064	0.0782531	-0.165539	FALSE	FALSE	FALSE	FALSE	FALSE	FALSE	FALSE	FALSE	GO:004225493|GO:0045892165|GO:004599518|GO:004844421|GO:004882530|GO:200002447	Guanine nucleotide-binding protein-like NSN1 {ECO:0000305}	PF02421.17^FeoB_N^Ferrous iron transport protein B^212-277^E:1.2e-09`PF01926.22^MMR_HSR1^50S ribosome-binding GTPase^214-276^E:7.2e-15	KEGG:ath:AT3G07050`KO:K14538
TRINITY_DN24282_c1_g1_i13 TRINITY_DN24282_c1_g1_i13	0.402495	0	4.82648	4.82648	0.245538	1	0.624367	1	0.20456	0	FALSE	FALSE	FALSE	FALSE	FALSE	FALSE	FALSE	FALSE	NA	ER membrane protein complex subunit 1	PF13360.5^PQQ_2^PQQ-like domain^51-178^E:5.8e-09`PF07774.12^DUF1620^Protein of unknown function (DUF1620)^764-981^E:9.5e-68	KEGG:hsa:23065
TRINITY_DN23289_c2_g2_i4 TRINITY_DN23289_c2_g2_i4	0.40209	0.383339	4.18408	4.18408	0.366684	0.387755	0.762877	0.738265	0.117545	0.131788	FALSE	FALSE	FALSE	FALSE	FALSE	FALSE	FALSE	FALSE	NA	Serine/threonine-protein kinase tricorner	PF00069.24^Pkinase^Protein kinase domain^120-417^E:5.9e-63`PF07714.16^Pkinase_Tyr^Protein tyrosine kinase^120-267^E:2.2e-20`PF07714.16^Pkinase_Tyr^Protein tyrosine kinase^317-382^E:3.2e-05	KEGG:dpo:Dpse_GA21227`KO:K08790
TRINITY_DN24284_c1_g3_i3 TRINITY_DN24284_c1_g3_i3	0.399985	-0.340576	6.71913	6.71913	0.324925	0.399444	0.718009	0.748738	0.14387	-0.12567	FALSE	FALSE	FALSE	FALSE	FALSE	FALSE	FALSE	FALSE	NA	30S ribosomal protein S17	chloroplastic	PF00366.19^Ribosomal_S17^Ribosomal protein S17^63-127^E:2e-24
TRINITY_DN19588_c2_g1_i2 TRINITY_DN19588_c2_g1_i2	0.398911	-0.192789	4.41331	4.41331	0.33068	0.632828	0.724871	0.923762	0.139739	-0.03444	FALSE	FALSE	FALSE	FALSE	FALSE	FALSE	FALSE	FALSE	NA	.	.	.
TRINITY_DN24381_c1_g2_i2 TRINITY_DN24381_c1_g2_i2	0.395405	-1.5942	3.09439	3.09439	0.820789	0.376944	1	0.727448	0	-0.138198	FALSE	FALSE	FALSE	FALSE	FALSE	FALSE	FALSE	FALSE	NA	F-box protein SKIP8	PF02151.18^UVR^UvrB/uvrC motif^180-209^E:2.3e-05`PF13474.5^SnoaL_3^SnoaL-like domain^215-331^E:5.5e-22`PF14534.5^DUF4440^Domain of unknown function (DUF4440)^216-324^E:1.6e-07	KEGG:ath:AT4G10925
TRINITY_DN17371_c2_g2_i5 TRINITY_DN17371_c2_g2_i5	0.39441	1.18696	3.71738	3.71738	0.468734	0.0436645	0.855987	0.199837	0.0675329	0.699325	FALSE	FALSE	FALSE	FALSE	FALSE	FALSE	FALSE	FALSE	NA	E3 ubiquitin-protein ligase RGLG3 {ECO:0000305}	PF13920.5^zf-C3HC4_3^Zinc finger	C3HC4 type (RING finger)^77-118^E:1.1e-10`PF00097.24^zf-C3HC4^Zinc finger
TRINITY_DN18715_c0_g1_i2 TRINITY_DN18715_c0_g1_i2	0.390393	2.65466	4.65602	4.65602	0.333236	1.59e-05	0.72733	0.0011682	0.138269	2.93248	FALSE	TRUE	FALSE	FALSE	FALSE	FALSE	FALSE	FALSE	GO:00055349|GO:000601269	Galactokinase	PF10509.8^GalKase_gal_bdg^Galactokinase galactose-binding signature^38-86^E:5.3e-23`PF00288.25^GHMP_kinases_N^GHMP kinases N terminal domain^155-220^E:4.4e-13`PF08544.12^GHMP_kinases_C^GHMP kinases C terminal^397-468^E:7.8e-15	KEGG:ath:AT3G06580`KO:K18674
TRINITY_DN16143_c0_g1_i5 TRINITY_DN16143_c0_g1_i5	0.38908	5.37667	4.45551	4.45551	0.692072	0.0208541	0.986564	0.124542	0.00587482	0.904683	FALSE	FALSE	FALSE	FALSE	FALSE	FALSE	FALSE	FALSE	NA	ETO1-like protein 1	.	KEGG:ath:AT4G02680
TRINITY_DN16494_c0_g2_i1 TRINITY_DN16494_c0_g2_i1	0.387046	0.612772	2.75418	2.75418	0.348077	0.147556	0.745162	0.427519	0.12775	0.369044	FALSE	FALSE	FALSE	FALSE	FALSE	FALSE	FALSE	FALSE	NA	mRNA-capping enzyme	.	KEGG:mmu:24018`KO:K13917
TRINITY_DN23371_c1_g2_i2 TRINITY_DN23371_c1_g2_i2	0.386745	0.734179	3.75359	3.75359	0.244406	0.038404	0.622655	0.184339	0.205753	0.734383	FALSE	FALSE	FALSE	FALSE	FALSE	FALSE	FALSE	FALSE	NA	Probable leucine-rich repeat receptor-like protein kinase At5g63930	PF00069.24^Pkinase^Protein kinase domain^3-117^E:3.7e-11`PF07714.16^Pkinase_Tyr^Protein tyrosine kinase^13-117^E:2.3e-08	KEGG:ath:AT5G63930
TRINITY_DN18348_c2_g3_i4 TRINITY_DN18348_c2_g3_i4	0.386026	1.10777	3.45407	3.45407	0.546293	0.0977895	0.913208	0.331249	0.0394302	0.479845	FALSE	FALSE	FALSE	FALSE	FALSE	FALSE	FALSE	FALSE	NA	Transcription factor bHLH104	PF00010.25^HLH^Helix-loop-helix DNA-binding domain^76-123^E:1.3e-06	KEGG:ath:AT4G14410
TRINITY_DN16769_c2_g2_i2 TRINITY_DN16769_c2_g2_i2	0.3845	-1.27856	5.92899	5.92899	0.878913	0.619256	1	0.917485	0	-0.0374009	FALSE	FALSE	FALSE	FALSE	FALSE	FALSE	FALSE	FALSE	NA	.	PF11210.7^DUF2996^Protein of unknown function (DUF2996)^79-182^E:2.1e-14	.
TRINITY_DN15431_c4_g1_i6 TRINITY_DN15431_c4_g1_i6	0.384097	1.81707	3.8455	3.8455	0.726716	0.189649	1	0.494491	0	0.305842	FALSE	FALSE	FALSE	FALSE	FALSE	FALSE	FALSE	FALSE	NA	.	PF00564.23^PB1^PB1 domain^28-101^E:4.3e-21	.
TRINITY_DN16452_c0_g4_i2 TRINITY_DN16452_c0_g4_i2	0.380716	-2.86946	3.1995	3.1995	0.586924	0.048563	0.936291	0.211333	0.0285894	-0.675033	FALSE	FALSE	FALSE	FALSE	FALSE	FALSE	FALSE	FALSE	NA	Zinc finger CCCH domain-containing protein 32	PF00642.23^zf-CCCH^Zinc finger C-x8-C-x5-C-x3-H type (and similar)^45-69^E:2.6e-11`PF14608.5^zf-CCCH_2^RNA-binding	Nab2-type zinc finger^49-69^E:0.022`PF00642.23^zf-CCCH^Zinc finger C-x8-C-x5-C-x3-H type (and similar)^91-116^E:4.7e-10`PF14608.5^zf-CCCH_2^RNA-binding
TRINITY_DN23741_c0_g1_i3 TRINITY_DN23741_c0_g1_i3	0.378264	0.613287	2.60005	2.60005	0.694671	0.52937	0.987347	0.859375	0.00553025	0.0658175	FALSE	FALSE	FALSE	FALSE	FALSE	FALSE	FALSE	FALSE	NA	.	.	.
TRINITY_DN23974_c0_g1_i8 TRINITY_DN23974_c0_g1_i8	0.377622	-0.348393	6.75555	6.75555	0.807636	0.822335	1	1	0	0	FALSE	FALSE	FALSE	FALSE	FALSE	FALSE	FALSE	FALSE	GO:000091128|GO:000509614|GO:000563534|GO:000581969|GO:000660619|GO:00095046|GO:0009524108|GO:003196535	RAN GTPase-activating protein 1	PF13943.5^WPP^WPP domain^7-101^E:4.7e-35`PF13516.5^LRR_6^Leucine Rich repeat^210-229^E:0.16`PF13516.5^LRR_6^Leucine Rich repeat^320-342^E:1.7`PF13516.5^LRR_6^Leucine Rich repeat^406-427^E:0.017	KEGG:ath:AT3G63130`KO:K14319
TRINITY_DN21628_c1_g1_i9 TRINITY_DN21628_c1_g1_i9	0.376054	-1.98971	4.36587	4.36587	0.343824	0.000195346	0.740584	0.00593276	0.130426	-2.22674	FALSE	FALSE	FALSE	FALSE	TRUE	FALSE	FALSE	FALSE	NA	Zinc finger A20 and AN1 domain-containing stress-associated protein 8	PF01754.15^zf-A20^A20-like zinc finger^16-39^E:1.3e-12`PF01428.15^zf-AN1^AN1-like Zinc finger^113-150^E:1.3e-09	KEGG:osa:4341520
TRINITY_DN13888_c0_g1_i1 TRINITY_DN13888_c0_g1_i1	0.374817	-0.306433	7.68763	7.68763	0.791134	0.828861	1	1	0	0	FALSE	FALSE	FALSE	FALSE	FALSE	FALSE	FALSE	FALSE	NA	Non-specific lipid-transfer protein 1	PF00234.21^Tryp_alpha_amyl^Protease inhibitor/seed storage/LTP family^23-106^E:9.5e-08	KEGG:nta:107812329
TRINITY_DN24261_c0_g2_i8 TRINITY_DN24261_c0_g2_i8	0.373653	0.187475	3.55507	3.55507	0.742812	0.868072	1	1	0	0	FALSE	FALSE	FALSE	FALSE	FALSE	FALSE	FALSE	FALSE	GO:0000398176|GO:0004004172|GO:0005681136|GO:003519414	Pre-mRNA-splicing factor ATP-dependent RNA helicase DEAH1 {ECO:0000305}	PF00271.30^Helicase_C^Helicase conserved C-terminal domain^619-741^E:5.4e-13`PF04408.22^HA2^Helicase associated domain (HA2)^803-892^E:2.6e-21	KEGG:ath:AT1G32490`KO:K12813
TRINITY_DN22450_c2_g1_i2 TRINITY_DN22450_c2_g1_i2	0.371886	-3.53798	3.66731	3.66731	0.637766	0.0318599	0.96158	0.16407	0.0170148	-0.784971	FALSE	FALSE	FALSE	FALSE	FALSE	FALSE	FALSE	FALSE	NA	Retrovirus-related Pol polyprotein from transposon RE1	PF07727.13^RVT_2^Reverse transcriptase (RNA-dependent DNA polymerase)^11-90^E:5.4e-24	KEGG:ath:ArthMp071
TRINITY_DN21605_c0_g6_i3 TRINITY_DN21605_c0_g6_i3	0.371488	0.0271554	5.57811	5.57811	0.52428	0.962519	0.896757	1	0.0473251	0	FALSE	FALSE	FALSE	FALSE	FALSE	FALSE	FALSE	FALSE	NA	Putative G3BP-like protein	PF02136.19^NTF2^Nuclear transport factor 2 (NTF2) domain^20-136^E:5.4e-31`PF00076.21^RRM_1^RNA recognition motif. (a.k.a. RRM	RBD
TRINITY_DN20304_c2_g1_i8 TRINITY_DN20304_c2_g1_i8	0.371032	-0.408978	6.06867	6.06867	0.190274	0.151753	0.545368	0.4358	0.263311	-0.360713	FALSE	FALSE	FALSE	FALSE	FALSE	FALSE	FALSE	FALSE	NA	ATPase family AAA domain-containing protein 1	PF05496.11^RuvB_N^Holliday junction DNA helicase ruvB N-terminus^971-1041^E:0.00012`PF00004.28^AAA^ATPase family associated with various cellular activities (AAA)^973-1102^E:1.2e-36	KEGG:mmu:67979`KO:K22530
TRINITY_DN23096_c0_g2_i1 TRINITY_DN23096_c0_g2_i1	0.370599	3.44403	3.88128	3.88128	0.589695	0.0340732	0.937992	0.17056	0.0278009	0.768123	FALSE	FALSE	FALSE	FALSE	FALSE	FALSE	FALSE	FALSE	NA	Inactive protein RESTRICTED TEV MOVEMENT 1	PF01419.16^Jacalin^Jacalin-like lectin domain^12-149^E:9.6e-21	.
TRINITY_DN23303_c1_g2_i2 TRINITY_DN23303_c1_g2_i2	0.367164	0.29646	5.64304	5.64304	0.279376	0.379153	0.663765	0.729276	0.177985	0.137108	FALSE	FALSE	FALSE	FALSE	FALSE	FALSE	FALSE	FALSE	NA	Ribonuclease 2	.	KEGG:ath:AT2G39780`KO:K01166
TRINITY_DN21324_c0_g1_i7 TRINITY_DN21324_c0_g1_i7	0.36665	0	2.66864	2.66864	0.341066	1	0.737322	1	0.132343	0	FALSE	FALSE	FALSE	FALSE	FALSE	FALSE	FALSE	FALSE	GO:000447517|GO:000929818|GO:0009408377|GO:0009753161|GO:001019357|GO:001985376|GO:0030244122|GO:006035930	Mannose-1-phosphate guanylyltransferase 1	PF00483.22^NTP_transferase^Nucleotidyl transferase^2-229^E:2.8e-51`PF12804.6^NTP_transf_3^MobA-like NTP transferase domain^3-132^E:1.4e-09`PF00132.23^Hexapep^Bacterial transferase hexapeptide (six repeats)^251-282^E:1.4e-06`PF00132.23^Hexapep^Bacterial transferase hexapeptide (six repeats)^260-294^E:1.1e-07`PF14602.5^Hexapep_2^Hexapeptide repeat of succinyl-transferase^262-286^E:0.03	KEGG:ath:AT2G39770`KO:K00966
TRINITY_DN14697_c2_g1_i9 TRINITY_DN14697_c2_g1_i9	0.365129	1.84745	5.49092	5.49092	0.728357	0.104265	1	0.344846	0	0.462375	FALSE	FALSE	FALSE	FALSE	FALSE	FALSE	FALSE	FALSE	NA	F-box/kelch-repeat protein At1g57790	PF00646.32^F-box^F-box domain^35-69^E:4e-05	KEGG:ath:AT1G57790
TRINITY_DN25278_c1_g2_i1 TRINITY_DN25278_c1_g2_i1	0.364189	0.88889	5.13753	5.13753	0.297953	0.0198721	0.687551	0.120928	0.162695	0.917473	FALSE	FALSE	FALSE	FALSE	FALSE	FALSE	FALSE	FALSE	NA	.	.	.
TRINITY_DN19231_c1_g1_i4 TRINITY_DN19231_c1_g1_i4	0.363323	0.106158	6.42041	6.42041	0.146614	0.659801	0.467321	0.937826	0.330385	0.0278777	FALSE	FALSE	FALSE	FALSE	FALSE	FALSE	FALSE	FALSE	NA	Cyanate hydratase {ECO:0000255|HAMAP-Rule:MF_03139}	PF02560.13^Cyanate_lyase^Cyanate lyase C-terminal domain^81-147^E:5.2e-30	KEGG:mtr:MTR_1g041795`KO:K01725
TRINITY_DN18053_c0_g1_i5 TRINITY_DN18053_c0_g1_i5	0.361788	0	3.61047	3.61047	0.704404	1	0.991062	1	0.00389935	0	FALSE	FALSE	FALSE	FALSE	FALSE	FALSE	FALSE	FALSE	NA	Putative G3BP-like protein	PF02136.19^NTF2^Nuclear transport factor 2 (NTF2) domain^14-128^E:5e-24`PF00076.21^RRM_1^RNA recognition motif. (a.k.a. RRM	RBD
TRINITY_DN19149_c2_g2_i1 TRINITY_DN19149_c2_g2_i1	0.360384	-6.50158	4.70913	4.70913	0.821408	0.04126	1	0.193167	0	-0.714068	FALSE	FALSE	FALSE	FALSE	FALSE	FALSE	FALSE	FALSE	NA	CRM-domain containing factor CFM3A	chloroplastic/mitochondrial {ECO:0000305}	PF01985.20^CRS1_YhbY^CRS1 / YhbY (CRM) domain^252-335^E:1.9e-31`PF01985.20^CRS1_YhbY^CRS1 / YhbY (CRM) domain^457-538^E:5.8e-15`PF01985.20^CRS1_YhbY^CRS1 / YhbY (CRM) domain^667-754^E:1.9e-20
TRINITY_DN16020_c0_g2_i1 TRINITY_DN16020_c0_g2_i1	0.359724	-0.0348918	4.84716	4.84716	0.29853	0.917957	0.688517	1	0.162086	0	FALSE	FALSE	FALSE	FALSE	FALSE	FALSE	FALSE	FALSE	GO:001985355|GO:0051287198	GDP-mannose 3	5-epimerase 1	PF01370.20^Epimerase^NAD dependent epimerase/dehydratase family^31-185^E:3.8e-27`PF16363.4^GDP_Man_Dehyd^GDP-mannose 4
TRINITY_DN24186_c0_g1_i4 TRINITY_DN24186_c0_g1_i4	0.359686	-2.08222	4.03495	4.03495	0.665243	0.0267564	0.973821	0.146889	0.0115209	-0.833012	FALSE	FALSE	FALSE	FALSE	FALSE	FALSE	FALSE	FALSE	GO:000813793|GO:003196683|GO:004277356|GO:0070469126	NADH-ubiquinone oxidoreductase chain 4	.	.
TRINITY_DN25278_c1_g1_i1 TRINITY_DN25278_c1_g1_i1	0.359136	0.213421	2.97714	2.97714	0.751281	0.803305	1	0.999383	0	0.000267894	FALSE	FALSE	FALSE	FALSE	FALSE	FALSE	FALSE	FALSE	NA	.	.	.
TRINITY_DN14915_c0_g3_i1 TRINITY_DN14915_c0_g3_i1	0.356543	0.121897	4.84173	4.84173	0.142531	0.603519	0.459182	0.9103	0.338015	0.0408156	FALSE	FALSE	FALSE	FALSE	FALSE	FALSE	FALSE	FALSE	NA	F-box/kelch-repeat protein At3g23880	PF00646.32^F-box^F-box domain^34-78^E:1.5e-10	KEGG:ath:AT3G23880
TRINITY_DN16634_c2_g1_i1 TRINITY_DN16634_c2_g1_i1	0.356513	-0.214177	4.97676	4.97676	0.142144	0.365486	0.45835	0.71616	0.338802	-0.14499	FALSE	FALSE	FALSE	FALSE	FALSE	FALSE	FALSE	FALSE	NA	.	.	.
TRINITY_DN18561_c3_g1_i2 TRINITY_DN18561_c3_g1_i2	0.35298	1.26089	3.47973	3.47973	0.655602	0.130302	0.969103	0.396411	0.0136299	0.401854	FALSE	FALSE	FALSE	FALSE	FALSE	FALSE	FALSE	FALSE	NA	Germin-like protein subfamily 1 member 7	PF00190.21^Cupin_1^Cupin^5-148^E:5.3e-39`PF07883.10^Cupin_2^Cupin domain^34-108^E:9.5e-08	KEGG:osa:4344840
TRINITY_DN13634_c0_g1_i1 TRINITY_DN13634_c0_g1_i1	0.352757	-5.63433	2.70052	2.70052	0.826745	0.0444351	1	0.201844	0	-0.694983	FALSE	FALSE	FALSE	FALSE	FALSE	FALSE	FALSE	FALSE	GO:000531563|GO:009865630	Probable anion transporter 3	chloroplastic	.
TRINITY_DN23101_c1_g1_i1 TRINITY_DN23101_c1_g1_i1	0.352312	0.612857	4.83568	4.83568	0.254576	0.059051	0.634019	0.239646	0.197898	0.620429	FALSE	FALSE	FALSE	FALSE	FALSE	FALSE	FALSE	FALSE	NA	Dof zinc finger protein DOF5.1	PF02701.14^zf-Dof^Dof domain	zinc finger^78-133^E:2e-32
TRINITY_DN20458_c0_g1_i9 TRINITY_DN20458_c0_g1_i9	0.350643	0	5.11157	5.11157	0.193179	1	0.549304	1	0.260187	0	FALSE	FALSE	FALSE	FALSE	FALSE	FALSE	FALSE	FALSE	NA	.	.	.
TRINITY_DN17200_c1_g1_i7 TRINITY_DN17200_c1_g1_i7	0.350208	0	3.27513	3.27513	0.60658	1	0.947405	1	0.0234644	0	FALSE	FALSE	FALSE	FALSE	FALSE	FALSE	FALSE	FALSE	NA	Sn1-specific diacylglycerol lipase alpha	PF01764.24^Lipase_3^Lipase (class 3)^406-555^E:5.3e-09	KEGG:hsa:747`KO:K13806
TRINITY_DN24701_c1_g1_i7 TRINITY_DN24701_c1_g1_i7	0.349932	-0.96147	3.5463	3.5463	0.289471	0.00942907	0.677245	0.0750947	0.169254	-1.12439	FALSE	FALSE	FALSE	FALSE	TRUE	FALSE	FALSE	FALSE	NA	CLIP-associated protein	PF12755.6^Vac14_Fab1_bd^Vacuolar 14 Fab1-binding region^242-329^E:8.9e-05	KEGG:ath:AT2G20190`KO:K16578
TRINITY_DN17945_c0_g1_i5 TRINITY_DN17945_c0_g1_i5	0.348059	0.596193	4.76703	4.76703	0.180627	0.0303051	0.52842	0.158572	0.277021	0.799775	FALSE	FALSE	FALSE	FALSE	FALSE	FALSE	FALSE	FALSE	NA	Sister chromatid cohesion protein SCC4 {ECO:0000303|PubMed:28137757}	.	KEGG:ath:AT5G51340`KO:K11266
TRINITY_DN19521_c1_g1_i1 TRINITY_DN19521_c1_g1_i1	0.346955	0.275539	5.14989	5.14989	0.344579	0.449907	0.741381	0.795182	0.129959	0.0995337	FALSE	FALSE	FALSE	FALSE	FALSE	FALSE	FALSE	FALSE	NA	Uncharacterized protein At1g03900	PF07933.13^DUF1681^Protein of unknown function (DUF1681)^11-174^E:1.4e-53	KEGG:ath:AT1G03900`KO:K20069
TRINITY_DN20107_c1_g2_i1 TRINITY_DN20107_c1_g2_i1	0.346387	0.721524	3.9758	3.9758	0.601826	0.286912	0.94519	0.635285	0.0244811	0.197031	FALSE	FALSE	FALSE	FALSE	FALSE	FALSE	FALSE	FALSE	GO:000484256|GO:000987346|GO:00101522|GO:001031117|GO:001603621|GO:00190052|GO:00484437	Protein TRANSPORT INHIBITOR RESPONSE 1	PF13516.5^LRR_6^Leucine Rich repeat^114-131^E:1.9	KEGG:ath:AT3G62980`KO:K14485
TRINITY_DN21683_c0_g2_i5 TRINITY_DN21683_c0_g2_i5	0.344717	0.52964	3.27291	3.27291	0.551699	0.371679	0.915945	0.722268	0.0381308	0.141301	FALSE	FALSE	FALSE	FALSE	FALSE	FALSE	FALSE	FALSE	GO:000433319|GO:000609921|GO:000610619|GO:000610819|GO:000963127|GO:001010925|GO:004212817|GO:004523919	Fumarate hydratase 2	chloroplastic	PF00206.19^Lyase_1^Lyase^6-172^E:4.4e-66`PF10415.8^FumaraseC_C^Fumarase C C-terminus^238-291^E:6.9e-23
TRINITY_DN24227_c0_g1_i2 TRINITY_DN24227_c0_g1_i2	0.344716	-0.374849	4.03105	4.03105	0.332129	0.29244	0.726566	0.642835	0.138725	-0.191901	FALSE	FALSE	FALSE	FALSE	FALSE	FALSE	FALSE	FALSE	NA	UDP-glucose:glycoprotein glucosyltransferase	PF06427.10^UDP-g_GGTase^UDP-glucose:Glycoprotein Glucosyltransferase^47-1291^E:0`PF01501.19^Glyco_transf_8^Glycosyl transferase family 8^1360-1549^E:3.5e-06	KEGG:ath:AT1G71220`KO:K11718
TRINITY_DN25179_c0_g2_i1 TRINITY_DN25179_c0_g2_i1	0.344434	0.121995	4.22307	4.22307	0.523577	0.819566	0.896351	1	0.0475218	0	FALSE	FALSE	FALSE	FALSE	FALSE	FALSE	FALSE	FALSE	NA	Protein SCAR2	.	KEGG:ath:AT2G38440
TRINITY_DN19772_c1_g2_i2 TRINITY_DN19772_c1_g2_i2	0.343131	-0.624928	3.81044	3.81044	0.565328	0.303435	0.924624	0.656336	0.0340347	-0.182874	FALSE	FALSE	FALSE	FALSE	FALSE	FALSE	FALSE	FALSE	NA	Receptor-like kinase TMK3 {ECO:0000303|PubMed:23613767}	PF00560.32^LRR_1^Leucine Rich Repeat^76-96^E:1.6`PF08263.11^LRRNT_2^Leucine rich repeat N-terminal domain^212-250^E:0.0088`PF13855.5^LRR_8^Leucine rich repeat^273-314^E:3.9e-07`PF12799.6^LRR_4^Leucine Rich repeats (2 copies)^278-318^E:3.2e-07`PF00560.32^LRR_1^Leucine Rich Repeat^303-319^E:1.5`PF00069.24^Pkinase^Protein kinase domain^471-743^E:7.8e-47`PF07714.16^Pkinase_Tyr^Protein tyrosine kinase…	KEGG:ath:AT3G23750
TRINITY_DN25148_c1_g6_i1 TRINITY_DN25148_c1_g6_i1	0.341269	-0.271193	3.37266	3.37266	0.425315	0.524219	0.818475	0.856298	0.0869945	-0.0673751	FALSE	FALSE	FALSE	FALSE	FALSE	FALSE	FALSE	FALSE	GO:0004519188|GO:0009451145|GO:0043231255	Pentatricopeptide repeat-containing protein At5g04810	chloroplastic	PF13041.5^PPR_2^PPR repeat family^2-41^E:3.1e-07`PF01535.19^PPR^PPR repeat^2-26^E:0.0037`PF17177.3^PPR_long^Pentacotripeptide-repeat region of PRORP^4-158^E:7.4e-16`PF12854.6^PPR_1^PPR repeat^28-59^E:2.7e-06`PF13041.5^PPR_2^PPR repeat family^31-79^E:1.1e-13`PF01535.19^PPR^PPR repeat^34-63^E:2.8e-05`PF13812.5^PPR_3^Pentatricopeptide repeat domain^54-109^E:1.6e-12`PF12854.6^PPR_1^PPR repeat^62-94^E…
TRINITY_DN25179_c0_g2_i3 TRINITY_DN25179_c0_g2_i3	0.33977	0	2.65702	2.65702	0.461442	1	0.851064	1	0.0700378	0	FALSE	FALSE	FALSE	FALSE	FALSE	FALSE	FALSE	FALSE	NA	Protein SCAR2	.	KEGG:ath:AT2G38440
TRINITY_DN15113_c5_g1_i2 TRINITY_DN15113_c5_g1_i2	0.339738	-0.613954	8.09004	8.09004	0.617931	0.373453	0.953047	0.724022	0.0208855	-0.140248	FALSE	FALSE	FALSE	FALSE	FALSE	FALSE	FALSE	FALSE	GO:000848319	Aminomethyltransferase	mitochondrial	PF01571.20^GCV_T^Aminomethyltransferase folate-binding domain^40-295^E:3e-88`PF08669.10^GCV_T_C^Glycine cleavage T-protein C-terminal barrel domain^304-396^E:4e-24
TRINITY_DN14198_c2_g1_i7 TRINITY_DN14198_c2_g1_i7	0.338678	0.508149	4.75389	4.75389	0.85281	0.786789	1	0.993067	0	0.00302147	FALSE	FALSE	FALSE	FALSE	FALSE	FALSE	FALSE	FALSE	NA	Heterogeneous nuclear ribonucleoprotein Q {ECO:0000305}	PF00076.21^RRM_1^RNA recognition motif. (a.k.a. RRM	RBD
TRINITY_DN19250_c1_g1_i3 TRINITY_DN19250_c1_g1_i3	0.338435	-0.35351	6.61488	6.61488	0.228041	0.208426	0.598647	0.523717	0.222829	-0.280903	FALSE	FALSE	FALSE	FALSE	FALSE	FALSE	FALSE	FALSE	NA	Ribosome-recycling factor	chloroplastic	PF01765.18^RRF^Ribosome recycling factor^104-265^E:1.3e-60
TRINITY_DN19093_c0_g1_i2 TRINITY_DN19093_c0_g1_i2	0.338252	1.7733	3.25251	3.25251	0.434765	0.00110748	0.827458	0.0185617	0.0822541	1.73138	FALSE	TRUE	FALSE	FALSE	FALSE	FALSE	FALSE	FALSE	NA	HIPL1 protein	PF07995.10^GSDH^Glucose / Sorbosone dehydrogenase^217-565^E:8.5e-27	KEGG:ath:AT1G74790
TRINITY_DN20468_c0_g2_i5 TRINITY_DN20468_c0_g2_i5	0.337603	0.107562	6.24918	6.24918	0.441872	0.802153	0.833519	0.998919	0.0790844	0.000469822	FALSE	FALSE	FALSE	FALSE	FALSE	FALSE	FALSE	FALSE	GO:000005415|GO:000046026|GO:000047059|GO:0003743243|GO:003068726|GO:004302278|GO:004302316|GO:007121513|GO:190262618	Eukaryotic translation initiation factor 6-2 {ECO:0000255|HAMAP-Rule:MF_03132}	PF01912.17^eIF-6^eIF-6 family^1-76^E:1.3e-29	KEGG:ath:AT3G55620`KO:K03264
TRINITY_DN23779_c0_g1_i5 TRINITY_DN23779_c0_g1_i5	0.337521	0.293715	5.1217	5.1217	0.353922	0.418217	0.749878	0.766631	0.12501	0.115414	FALSE	FALSE	FALSE	FALSE	FALSE	FALSE	FALSE	FALSE	NA	Preprotein translocase subunit SCY2	chloroplastic	PF00344.19^SecY^SecY translocase^208-554^E:3.6e-66
TRINITY_DN16143_c0_g1_i3 TRINITY_DN16143_c0_g1_i3	0.33657	0.83488	5.81518	5.81518	0.261309	0.0117553	0.641122	0.0868292	0.19306	1.06133	FALSE	TRUE	FALSE	FALSE	FALSE	FALSE	FALSE	FALSE	GO:0005622170|GO:0009873175	ETO1-like protein 1	PF13181.5^TPR_8^Tetratricopeptide repeat^710-738^E:0.0054`PF13374.5^TPR_10^Tetratricopeptide repeat^711-739^E:0.0034`PF13176.5^TPR_7^Tetratricopeptide repeat^711-740^E:0.0011	KEGG:ath:AT4G02680
TRINITY_DN23184_c0_g1_i10 TRINITY_DN23184_c0_g1_i10	0.335464	-5.78423	6.3802	6.3802	0.632654	0.00200063	0.958876	0.0277717	0.0182377	-1.5564	FALSE	FALSE	FALSE	FALSE	TRUE	FALSE	FALSE	FALSE	GO:0006108133|GO:004655412	Malate dehydrogenase [NADP]	chloroplastic	PF00056.22^Ldh_1_N^lactate/malate dehydrogenase
TRINITY_DN17900_c1_g1_i1 TRINITY_DN17900_c1_g1_i1	0.334953	0.298697	4.73959	4.73959	0.208668	0.259701	0.574962	0.599248	0.240361	0.222393	FALSE	FALSE	FALSE	FALSE	FALSE	FALSE	FALSE	FALSE	NA	2-keto-3-deoxy-L-rhamnonate aldolase {ECO:0000255|HAMAP-Rule:MF_01290}	PF03328.13^HpcH_HpaI^HpcH/HpaI aldolase/citrate lyase family^79-310^E:8e-47	KEGG:ecm:EcSMS35_2399`KO:K12660
TRINITY_DN14429_c1_g2_i1 TRINITY_DN14429_c1_g2_i1	0.332923	0.651374	6.60739	6.60739	0.280034	0.0456318	0.664288	0.205343	0.177644	0.68752	FALSE	FALSE	FALSE	FALSE	FALSE	FALSE	FALSE	FALSE	NA	Protein TIME FOR COFFEE	.	KEGG:ath:AT3G22380
TRINITY_DN24856_c2_g2_i2 TRINITY_DN24856_c2_g2_i2	0.332152	-3.51275	2.06266	2.06266	0.667631	0.0170769	0.974668	0.109897	0.0111433	-0.959013	FALSE	FALSE	FALSE	FALSE	FALSE	FALSE	FALSE	FALSE	GO:0006486147|GO:000837825	Probable beta-1	3-galactosyltransferase 14	PF01762.20^Galactosyl_T^Galactosyltransferase^106-299^E:1.1e-46
TRINITY_DN14530_c1_g1_i6 TRINITY_DN14530_c1_g1_i6	0.330209	0.704664	7.92806	7.92806	0.333881	0.045308	0.728063	0.204403	0.137831	0.689512	FALSE	FALSE	FALSE	FALSE	FALSE	FALSE	FALSE	FALSE	GO:00045508|GO:000618310|GO:00062288|GO:000624112	Nucleoside diphosphate kinase 1	PF00334.18^NDK^Nucleoside diphosphate kinase^2-133^E:2.6e-54	KEGG:nta:107790563`KO:K00940
TRINITY_DN15988_c2_g1_i3 TRINITY_DN15988_c2_g1_i3	0.328022	0.415829	3.94227	3.94227	0.798426	0.743916	1	0.976787	0	0.0102003	FALSE	FALSE	FALSE	FALSE	FALSE	FALSE	FALSE	FALSE	NA	Nardilysin-like {ECO:0000305}	PF00675.19^Peptidase_M16^Insulinase (Peptidase family M16)^2-115^E:2.6e-30`PF05193.20^Peptidase_M16_C^Peptidase M16 inactive domain^148-328^E:2.9e-10`PF16187.4^Peptidase_M16_M^Middle or third domain of peptidase_M16^335-618^E:1.9e-84`PF05193.20^Peptidase_M16_C^Peptidase M16 inactive domain^624-808^E:1.8e-09	KEGG:ath:AT1G06900`KO:K01411
TRINITY_DN15427_c2_g4_i3 TRINITY_DN15427_c2_g4_i3	0.328001	3.98598	2.9999	2.9999	0.723373	0.040353	0.999258	0.190395	0.000322311	0.720345	FALSE	FALSE	FALSE	FALSE	FALSE	FALSE	FALSE	FALSE	NA	Werner Syndrome-like exonuclease	PF01612.19^DNA_pol_A_exo1^3'-5' exonuclease^121-290^E:1.4e-23	KEGG:ath:AT4G13870
TRINITY_DN20673_c2_g1_i7 TRINITY_DN20673_c2_g1_i7	0.326938	-5.57602	2.65764	2.65764	0.675047	0.000888085	0.97763	0.0159791	0.00982559	-1.79645	FALSE	FALSE	FALSE	FALSE	TRUE	FALSE	FALSE	FALSE	NA	Protein ACCUMULATION AND REPLICATION OF CHLOROPLASTS 3	PF02493.19^MORN^MORN repeat^644-665^E:1`PF02493.19^MORN^MORN repeat^667-689^E:8.6e-05`PF02493.19^MORN^MORN repeat^690-712^E:3.4e-05`PF02493.19^MORN^MORN repeat^717-729^E:6500`PF02493.19^MORN^MORN repeat^737-748^E:3.3	KEGG:ath:AT1G75010
TRINITY_DN23379_c0_g4_i5 TRINITY_DN23379_c0_g4_i5	0.326076	2.85242	4.41829	4.41829	0.640554	0.100328	0.962831	0.335568	0.0164498	0.47422	FALSE	FALSE	FALSE	FALSE	FALSE	FALSE	FALSE	FALSE	NA	CASP-like protein 1E1	PF04535.11^DUF588^Domain of unknown function (DUF588)^27-178^E:3.6e-33	.
TRINITY_DN16572_c0_g2_i1 TRINITY_DN16572_c0_g2_i1	0.324813	0.578802	4.3335	4.3335	0.438321	0.178069	0.830436	0.475076	0.080694	0.323237	FALSE	FALSE	FALSE	FALSE	FALSE	FALSE	FALSE	FALSE	NA	Mediator of RNA polymerase II transcription subunit 33B	.	KEGG:ath:AT2G48110
TRINITY_DN24726_c0_g1_i5 TRINITY_DN24726_c0_g1_i5	0.321646	-0.944163	2.39396	2.39396	0.849297	0.578194	1	0.893776	0	-0.0487712	FALSE	FALSE	FALSE	FALSE	FALSE	FALSE	FALSE	FALSE	NA	Ribulose-1	5 bisphosphate carboxylase/oxygenase large subunit N-methyltransferase	chloroplastic
TRINITY_DN17371_c2_g2_i2 TRINITY_DN17371_c2_g2_i2	0.31932	1.90674	3.06315	3.06315	0.842077	0.261718	1	0.602054	0	0.220364	FALSE	FALSE	FALSE	FALSE	FALSE	FALSE	FALSE	FALSE	GO:0004842313|GO:0009611219|GO:0009867154	E3 ubiquitin-protein ligase RGLG3 {ECO:0000305}	PF07002.15^Copine^Copine^76-287^E:2.3e-73`PF13920.5^zf-C3HC4_3^Zinc finger	C3HC4 type (RING finger)^331-372^E:7.1e-10
TRINITY_DN19281_c1_g1_i2 TRINITY_DN19281_c1_g1_i2	0.3193	0	3.89693	3.89693	0.328907	1	0.723479	1	0.140574	0	FALSE	FALSE	FALSE	FALSE	FALSE	FALSE	FALSE	FALSE	GO:000969144|GO:0016787386	Cytokinin riboside 5'-monophosphate phosphoribohydrolase LOG4	PF03641.13^Lysine_decarbox^Possible lysine decarboxylase^1-75^E:4.7e-24	KEGG:ath:AT3G53450`KO:K22522
TRINITY_DN23038_c2_g1_i2 TRINITY_DN23038_c2_g1_i2	0.319172	-0.168507	2.90272	2.90272	0.648739	0.809383	0.965535	1	0.0152321	0	FALSE	FALSE	FALSE	FALSE	FALSE	FALSE	FALSE	FALSE	NA	F-box/LRR-repeat protein At1g67190	PF12937.6^F-box-like^F-box-like^5-40^E:4.3e-06`PF00646.32^F-box^F-box domain^6-41^E:3.2e-05	KEGG:ath:AT1G67190
TRINITY_DN17499_c1_g1_i1 TRINITY_DN17499_c1_g1_i1	0.317596	0.0566244	5.66247	5.66247	0.28891	0.84684	0.676591	1	0.169674	0	FALSE	FALSE	FALSE	FALSE	FALSE	FALSE	FALSE	FALSE	NA	Nascent polypeptide-associated complex subunit beta {ECO:0000255|RuleBase:RU361272}	PF01849.17^NAC^NAC domain^65-120^E:1.1e-19	KEGG:ath:AT1G17880`KO:K01527
TRINITY_DN17553_c0_g1_i1 TRINITY_DN17553_c0_g1_i1	0.31304	-0.0224113	5.87314	5.87314	0.311254	0.940976	0.703082	1	0.152994	0	FALSE	FALSE	FALSE	FALSE	FALSE	FALSE	FALSE	FALSE	GO:000374638|GO:005089731	Elongation factor Tu	mitochondrial	PF00009.26^GTP_EFTU^Elongation factor Tu GTP binding domain^36-229^E:6.4e-58`PF01926.22^MMR_HSR1^50S ribosome-binding GTPase^41-147^E:7.5e-05`PF03144.24^GTP_EFTU_D2^Elongation factor Tu domain 2^253-322^E:5e-16`PF03143.16^GTP_EFTU_D3^Elongation factor Tu C-terminal domain^327-421^E:1.6e-31
TRINITY_DN18387_c0_g3_i3 TRINITY_DN18387_c0_g3_i3	0.311198	0.954553	2.9429	2.9429	0.74171	0.364681	1	0.715553	0	0.145358	FALSE	FALSE	FALSE	FALSE	FALSE	FALSE	FALSE	FALSE	NA	Armadillo repeat-containing protein LFR {ECO:0000305}	.	KEGG:ath:AT3G22990
TRINITY_DN14749_c0_g2_i2 TRINITY_DN14749_c0_g2_i2	0.308565	-0.143405	5.08695	5.08695	0.346919	0.657394	0.743578	0.936726	0.128673	-0.0283876	FALSE	FALSE	FALSE	FALSE	FALSE	FALSE	FALSE	FALSE	GO:0000786127|GO:000079061|GO:000634278|GO:0046982290	Histone H2AX	PF00125.23^Histone^Core histone H2A/H2B/H3/H4^18-96^E:2.3e-14`PF00808.22^CBFD_NFYB_HMF^Histone-like transcription factor (CBF/NF-Y) and archaeal histone^32-95^E:2.3e-05`PF16211.4^Histone_H2A_C^C-terminus of histone H2A^99-132^E:1.5e-18	KEGG:ath:AT1G54690`KO:K11251
TRINITY_DN24793_c0_g2_i2 TRINITY_DN24793_c0_g2_i2	0.308548	1.7995	2.85707	2.85707	0.626165	0.0135147	0.956251	0.0951419	0.0194283	1.02163	FALSE	TRUE	FALSE	FALSE	FALSE	FALSE	FALSE	FALSE	NA	.	.	.
TRINITY_DN14510_c0_g1_i3 TRINITY_DN14510_c0_g1_i3	0.308521	0	2.04315	2.04315	0.462879	1	0.851313	1	0.0699109	0	FALSE	FALSE	FALSE	FALSE	FALSE	FALSE	FALSE	FALSE	NA	Exonuclease DPD1	chloroplastic/mitochondrial {ECO:0000303|PubMed:21521697}	PF00929.23^RNase_T^Exonuclease^131-298^E:5.2e-19
TRINITY_DN18664_c0_g1_i12 TRINITY_DN18664_c0_g1_i12	0.306821	3.12505	5.90805	5.90805	0.838822	0.0949614	1	0.325485	0	0.487469	FALSE	FALSE	FALSE	FALSE	FALSE	FALSE	FALSE	FALSE	NA	.	.	KEGG:ath:AT4G14300`KO:K14411
TRINITY_DN14532_c0_g1_i2 TRINITY_DN14532_c0_g1_i2	0.306536	-1.18142	6.5178	6.5178	0.592109	0.055477	0.938572	0.230236	0.0275326	-0.637827	FALSE	FALSE	FALSE	FALSE	FALSE	FALSE	FALSE	FALSE	GO:004803835	NAD(P)H-quinone oxidoreductase subunit M	chloroplastic {ECO:0000305}	PF10664.8^NdhM^Cyanobacterial and plastid NDH-1 subunit M^90-198^E:6.5e-46
TRINITY_DN22418_c1_g1_i4 TRINITY_DN22418_c1_g1_i4	0.306042	-0.452153	5.92109	5.92109	0.796068	0.522242	1	0.855183	0	-0.0679407	FALSE	FALSE	FALSE	FALSE	FALSE	FALSE	FALSE	FALSE	NA	Clathrin interactor EPSIN 2	PF01417.19^ENTH^ENTH domain^2-85^E:2e-30	KEGG:ath:AT2G43160`KO:K12471
TRINITY_DN25268_c3_g1_i5 TRINITY_DN25268_c3_g1_i5	0.304051	2.00984	4.26744	4.26744	0.764784	0.0724277	1	0.273898	0	0.562411	FALSE	FALSE	FALSE	FALSE	FALSE	FALSE	FALSE	FALSE	NA	Phosphoglucan	water dikinase	chloroplastic
TRINITY_DN19433_c1_g3_i2 TRINITY_DN19433_c1_g3_i2	0.300825	0.0359116	4.88707	4.88707	0.658163	0.962919	0.970562	1	0.0129765	0	FALSE	FALSE	FALSE	FALSE	FALSE	FALSE	FALSE	FALSE	NA	Protein ECERIFERUM 2	PF02458.14^Transferase^Transferase family^1-277^E:9.4e-13	KEGG:ath:AT4G24510
TRINITY_DN24537_c3_g1_i1 TRINITY_DN24537_c3_g1_i1	0.295687	-0.397465	4.46413	4.46413	0.604269	0.487411	0.946216	0.826671	0.0240099	-0.0826675	FALSE	FALSE	FALSE	FALSE	FALSE	FALSE	FALSE	FALSE	GO:000649320|GO:0016757289	Probable UDP-N-acetylglucosamine--peptide N-acetylglucosaminyltransferase SEC	PF13181.5^TPR_8^Tetratricopeptide repeat^31-63^E:0.14`PF13414.5^TPR_11^TPR repeat^39-79^E:3.4e-07`PF14559.5^TPR_19^Tetratricopeptide repeat^44-97^E:2.1e-05`PF13431.5^TPR_17^Tetratricopeptide repeat^54-86^E:3e-05`PF00515.27^TPR_1^Tetratricopeptide repeat^65-97^E:3.9e-10`PF07719.16^TPR_2^Tetratricopeptide repeat^65-97^E:2.4e-08`PF13181.5^TPR_8^Tetratricopeptide repeat^65-96^E:4.8e-07`PF13176.5^TPR_…	KEGG:ath:AT3G04240`KO:K09667
TRINITY_DN21464_c1_g1_i1 TRINITY_DN21464_c1_g1_i1	0.294483	-0.707458	2.33653	2.33653	0.874643	0.706019	1	0.95992	0	-0.0177648	FALSE	FALSE	FALSE	FALSE	FALSE	FALSE	FALSE	FALSE	NA	UDP-glycosyltransferase 708C1 {ECO:0000303|PubMed:25142187}	PF00201.17^UDPGT^UDP-glucoronosyl and UDP-glucosyl transferase^247-415^E:5.3e-18	.
[truncated: 1,672 more rows]

## Sheet: Chr09QTL.txt.sorted.DA8_24
trxID	S._arc.logFC	S._lyc.logFC	S._arc.logCPM	S._lyc.logCPM	S._arc.PValue	S._lyc.PValue	S._arc.FDR	S._lyc.FDR	scoreS._arc	scoreS._lyc	arUp	lycUp	arlyc_UP	arDOWN	lycDOWN	arlyc_DOWN	arUp_lycDown	arDown_lycUp	GO	description_BLASTX_hit	Pfam	Kegg
[truncated: 2,479 more rows]
